# Supplementary material for: Transcriptome analysis of developing lens reveals abundance of novel transcripts and extensive splicing alterations
Source: Sci Rep. 2017 Sep 14;7:11572. doi: 10.1038/s41598-017-10615-4 (PMC5599659; doi:10.1038/s41598-017-10615-4)
Supplement: Supplementary file 2 — Supplementary Tables S1-12 [file 41598_2017_10615_MOESM2_ESM.xlsx]

## Sheet: Table S1
Statistics of Transcripts with expression > 0.5 TPM
D-Stage	#Novel	#Known	Total	Prop_Novel	Prop_Known
E15	9322	19930	29252	0.318679	0.681321
E15	8132	16887	25019	0.325033	0.674967
E15.5	10157	12650	22807	0.445346	0.554654
E15.5	9282	13531	22813	0.406873	0.593127
E15.5	10590	12499	23089	0.45866	0.54134
E18	13299	19850	33149	0.401189	0.598811
E18	13188	19888	33076	0.398718	0.601282
P0	9058	15142	24200	0.374298	0.625702
P0	11530	15891	27421	0.420481	0.579519
P3	9805	16206	26011	0.376956	0.623044
P3	8520	15630	24150	0.352795	0.647205
P6	9296	13963	23259	0.399673	0.600327
P6	9420	13921	23341	0.403582	0.596418
P9	8459	13932	22391	0.377786	0.622214
P9	9709	12839	22548	0.430593	0.569407
Statistics of Transcripts with expression > 1.0 TPM
D-Stage	#Novel	#Known	Total	Prop_Novel	Prop_Known
E15	9322	16284	25606	0.364055	0.635945
E15	8132	13737	21869	0.371851	0.628149
E15.5	10157	9753	19910	0.510146	0.489854
E15.5	9282	10361	19643	0.472535	0.527465
E15.5	10590	9673	20263	0.522627	0.477373
E18	13299	16093	29392	0.45247	0.54753
E18	13188	16109	29297	0.450148	0.549852
P0	9058	12170	21228	0.426701	0.573299
P0	11530	12514	24044	0.479538	0.520462
P3	9805	12952	22757	0.430856	0.569144
P3	8520	12610	21130	0.403218	0.596782
P6	9296	10996	20292	0.458112	0.541888
P6	9420	10988	20408	0.461584	0.538416
P9	8459	10932	19391	0.436233	0.563767
P9	9114	10035	19149	0.475952	0.524048
Statistics of Transcripts with expression > 2.0 TPM
D-Stage	#Novel	#Known	Total	Prop_Novel	Prop_Known
E15	8965	13081	22046	0.40665	0.59335
E15	6047	10911	16958	0.356587	0.643413
E15.5	7475	7577	15052	0.496612	0.503388
E15.5	8702	8114	16816	0.517483	0.482517
E15.5	8361	7465	15826	0.528308	0.471692
E18	8450	12651	21101	0.400455	0.599545
E18	8588	12688	21276	0.403647	0.596353
P0	5720	9398	15118	0.378357	0.621643
P0	5781	9514	15295	0.377967	0.622033
P3	5847	9867	15714	0.372089	0.627911
P3	6980	9853	16833	0.414662	0.585338
P6	4315	8288	12603	0.342379	0.657621
P6	4438	8214	12652	0.350775	0.649225
P9	5030	8078	13108	0.383735	0.616265
P9	3768	7314	11082	0.340011	0.659989
Statistics of Transcripts with expression > 5.0 TPM
D-Stage	#Novel	#Known	Total	Prop_Novel	Prop_Known
E15	3425	9130	12555	0.2728	0.7272
E15	2350	7137	9487	0.247707	0.752293
E15.5	3149	5068	8217	0.38323	0.61677
E15.5	3447	5485	8932	0.385916	0.614084
E15.5	3371	5086	8457	0.398605	0.601395
E18	3319	8442	11761	0.282204	0.717796
E18	3337	8474	11811	0.282533	0.717467
P0	2060	5855	7915	0.260265	0.739735
P0	2139	5944	8083	0.264629	0.735371
P3	2154	6041	8195	0.262843	0.737157
P3	2259	6130	8389	0.269281	0.730719
P6	1671	4848	6519	0.256328	0.743672
P6	1678	4800	6478	0.259031	0.740969
P9	1605	4717	6322	0.253875	0.746125
P9	1544	4120	5664	0.272599	0.727401

## Sheet: Table S2
Transcript ID	Gene ID	Coordinates(mm10)	Length (bp)	Strand	Novelty Score	SRR2039769:E15	SRR2039770:E15	SRR953393:E15.5	SRR953394:E15.5	SRR953395:E15.5	SRR2039771:E18	SRR2039772:E18	SRR2039773:P0	SRR2039774:P0	SRR2039775:P3	SRR2039776:P3	SRR2039777:P6	SRR2039778:P6	SRR2039779:P9	SRR2039780:P9
MSTRG.1.1	MSTRG.1	1:4138855-4140055	1200	.	100	0	0	0	0	0	0	0	0.195494	0.116408	0.281119	0.319707	0.31941	0.23419	0.6439	2.08526
MSTRG.10000.1	MSTRG.10000	16:8769478-8769791	313	.	100	0	0	2.17975	2.12699	2.08771	0.146888	0.145502	0.102813	0.11873	0	0	0	0.094948	0.164187	0
MSTRG.10001.5	MSTRG.10001	16:11030177-11035799	5622	-	100	0	0	1.24415	2.77776	0	0	0	0	0	0	0	0.657357	0.516582	0.313368	0.680145
MSTRG.10001.6	MSTRG.10001	16:11030179-11066202	36023	-	91.2829	2.59652	0.297323	1.91082	0.160019	2.21475	1.21874	1.20724	4.24316	3.42485	3.53787	3.55302	2.6189	2.16168	2.1721	3.33065
MSTRG.10005.1	MSTRG.10005	16:11062203-11062471	268	.	100	0.391065	0.127896	0.349098	0	0.295388	2.26932	2.2479	0.218204	0.369003	0.48742	1.18473	0	0.092011	0.383308	0.460025
MSTRG.10006.12	MSTRG.10006	16:10741610-10744855	3245	+	0.123267	0.663289	0	0.393829	0	0	1.51053	1.49627	0.533912	1.76216	0	0.002278	3.65733	0.53757	1.34915	0.826789
MSTRG.10009.2	MSTRG.10009	16:11074982-11134628	59646	-	0	1.11546	2.25249	0	0	0.04437	1.14398	1.09564	0	0.958649	0.850332	2.6204	0.441688	0.888707	0.490495	0.80931
MSTRG.1001.1	MSTRG.1001	1:90998726-91119865	121139	+	39.5094	0	0.557254	0	0.294801	0.464709	0	0	0.44012	0	0.110427	0	0.468438	0.724578	0	0
MSTRG.1001.11	MSTRG.1001	1:91078875-91117382	38507	+	5.65703	6.97983	0	0.561509	0	0	3.52281	3.33105	1.47135	1.13009	0	0	0.000407	0.750967	0.338959	0
MSTRG.1001.12	MSTRG.1001	1:91079027-91117322	38295	+	0.293255	0.760085	0	0	0	1.53615	0	0	2.30465	0	0	0	0	0.443065	0	0
MSTRG.1001.13	MSTRG.1001	1:91084701-91117322	32621	+	6.62112	0.197061	0	0	0.75881	0	0.583178	0.58963	0	1.67966	0.418537	0	0	0.187986	0.08982	0
MSTRG.1001.14	MSTRG.1001	1:91084866-91128946	44080	+	37.2743	0	0	0.204022	0	0	5.72279	6.06065	0	0	0	0.377962	0	0	0.958023	0
MSTRG.1001.2	MSTRG.1001	1:90998726-91119865	121139	+	39.0456	0	0	0	0.115935	0.187715	0	0	0	0.533344	0.066205	0	0.209126	0.187519	0	0
MSTRG.10010.1	MSTRG.10010	16:11176910-11177763	853	.	100	0.607229	2.25993	0.494828	0.473744	0.465219	1.86963	1.85198	1.13133	0.982239	0.935775	0.823688	0.654581	0.737076	1.07879	0
MSTRG.10011.2	MSTRG.10011	16:11192976-11203037	10061	-	6.31692	125.514	0	0	0	0	0	0	0	0	0	0	0	0	0	0
MSTRG.10011.5	MSTRG.10011	16:11203088-11203310	222	-	28.3784	0	61.3349	17.476	14.226	17.9942	0	0	0	30.7196	0	1.27395	0	25.4775	0	23.1216
MSTRG.10019.1	MSTRG.10019	16:11322877-11759082	436205	+	57.8855	0.399651	8.62301	0	0	0	6.81834	6.49441	3.28584	0.895261	5.22851	0.007872	0.605652	4.05571	0	2.16846
MSTRG.1002.1	MSTRG.1002	1:91069438-91069920	482	.	100	0.766894	0.274495	0.194425	0	0.357498	0.421289	0.417313	0.503117	1.00729	0.651508	1.01596	1.51805	0.640554	0.493134	2.28754
MSTRG.10021.1	MSTRG.10021	16:11670140-11670399	259	.	100	0.28493	0.332422	0	0.160547	0	0.820018	0.812278	0	0.341448	1.12205	0	0.19963	0	0.198288	2.83303
MSTRG.10022.1	MSTRG.10022	16:11671064-11671563	499	.	100	0.148164	0.500117	0.37563	0.083484	0	1.22225	1.21072	0.234788	2.09708	0.924368	1.92905	1.16217	1.30955	1.10018	0.586324
MSTRG.10024.1	MSTRG.10024	16:13109549-13150617	41068	+	2.33766	0	1.57716	1.90155	0	0	0.249804	0.253442	0.946139	0	0	0	0.135444	0.633914	1.93051	2.04739
MSTRG.10024.3	MSTRG.10024	16:13109916-13110143	227	+	0.881057	0	0	0	0	0	0	0	0	3.98568	0	0.232665	0	0	0	0
MSTRG.10024.6	MSTRG.10024	16:13111731-13150722	38991	+	2.00573	0	0	0	0	0	0	0	0	2.70281	0	0	0	0	0	0
MSTRG.10025.1	MSTRG.10025	16:13151095-13151939	844	.	100	1.11342	0.993044	1.21285	1.07918	0.722441	2.48835	2.46486	2.42846	0.330901	1.06134	0.6507	0.706032	1.04982	0.827929	0.958872
MSTRG.10026.1	MSTRG.10026	16:13754627-13754887	260	.	100	3.15629	1.66217	1.61909	0.418282	0.77867	1.38774	1.37464	1.94082	1.87478	2.17522	2.25085	0.352015	0.153024	1.23455	0.522102
MSTRG.10027.1	MSTRG.10027	16:13778952-13779179	227	.	100	0.57511	0	0.956421	0.218287	0.187657	0.871644	0.863417	0	0.300459	0.511813	2.02088	0	0.217114	0.226118	0.093689
MSTRG.10028.2	MSTRG.10028	16:13538007-13668155	130148	-	0.141643	0.001181	10.8549	0	0	0	3.9475	3.38446	0	0	3.29751	5.42225	1.92956	0	7.32938	2.05092
MSTRG.10029.1	MSTRG.10029	16:13256065-13384351	128286	+	27.8511	0	0	1.53095	0	0	0	0	0	3.46684	0	0	0	0	0	0
MSTRG.1003.6	MSTRG.1003	1:91413354-91414016	662	-	93.2024	0.558688	0	0	0.062959	0.119849	0	0	0	0.843472	3.26406	0	0	0	0	0
MSTRG.10032.1	MSTRG.10032	16:13779996-13780660	664	.	100	1.22541	2.27257	0.423643	0.31385	0.477952	1.07708	1.06692	0.248911	0.630701	1.57733	1.29914	0.717711	1.06245	0.688432	0.750988
MSTRG.10039.1	MSTRG.10039	16:14068017-14068335	318	.	100	0	0	6.97927	0	0	0	0	0	0	0	0	0	0	0	0
MSTRG.10041.2	MSTRG.10041	16:14194672-14204755	10083	-	0	0	0	0	0	0	0	0	1.90598	0	0	0	0	0	0	0
MSTRG.10043.2	MSTRG.10043	16:13819232-13838007	18775	+	2.25922	0.154322	0	0	0	0	0	0	0	0	0.266942	0	0.676164	0	0	0
MSTRG.10043.5	MSTRG.10043	16:13819277-13835527	16250	+	7.25191	0.088659	3.34526	0	0.253318	0.207665	2.76852	2.7302	1.04356	0	1.03973	0.662448	0.366083	0.235564	0.80451	0.748406
MSTRG.10044.1	MSTRG.10044	16:13832856-13903183	70327	-	7.5621	3.59346	5.63964	0.731683	0.43748	1.08448	4.00946	4.03877	3.07597	2.55412	3.41779	3.36675	2.852	1.35631	1.89023	2.68699
MSTRG.10047.1	MSTRG.10047	16:13921639-13921891	252	-	100	0	0	0.371175	0	0	2.68093	2.65563	0.464008	1.10518	0	0	0	0	0	0
MSTRG.10048.1	MSTRG.10048	16:13949627-13950314	687	.	100	1.08539	0	1.52636	2.064	1.4159	0.29576	0.292969	1.27973	1.21923	1.16061	1.06149	1.15851	0.617304	0.899214	0.107062
MSTRG.10049.1	MSTRG.10049	16:14298433-14317376	18943	-	40.7835	7.85599	7.16796	5.41215	0.199697	1.25005	9.34338	9.21393	5.28781	5.34964	3.20862	3.27301	4.35314	4.65523	4.47643	5.89219
MSTRG.10049.2	MSTRG.10049	16:14299047-14317373	18326	-	12.9265	2.20285	1.87902	0	0	2.18025	0	0	0.635035	0	0	0	0	0	1.35901	0
MSTRG.1005.13	MSTRG.1005	1:91379666-91398812	19146	-	69.018	0	0	0	0	0.005891	0.078647	0.085429	9.46825	0.78082	0.025322	0	0	0	0	0
MSTRG.1005.3	MSTRG.1005	1:91375824-91395610	19786	-	16.9993	0	0.674215	2.47497	0	0	1.84702	1.90187	0.383605	0	0	1.33605	0	0.816514	0.812987	0
MSTRG.1005.4	MSTRG.1005	1:91375824-91397769	21945	-	2.03087	0.957899	0	2.59549	0	0	0.667807	0.674213	0	0	0.595686	0	0	0.495434	0	0
MSTRG.1005.7	MSTRG.1005	1:91375833-91398810	22977	-	0	13.2396	13.2516	4.62498	7.58506	5.87393	9.03071	9.11392	2.66843	1.20397	2.41203	5.89115	5.24772	4.88214	2.2974	3.72533
MSTRG.1005.8	MSTRG.1005	1:91375857-91398812	22955	-	0	5.73539	6.35111	2.554	3.88598	2.23162	7.11256	6.82104	3.17893	4.21387	6.48238	3.11751	4.89609	6.0169	1.17352	6.55431
MSTRG.10053.1	MSTRG.10053	16:14827313-14842805	15492	+	100	0.183145	0.039415	0	1.19803	1.15455	0.559964	0.554679	2.70107	0.351915	0.040412	0.334133	0.645311	0.614386	0	0.400313
MSTRG.10053.2	MSTRG.10053	16:14827314-14860304	32990	+	100	0.337931	0	0.87177	0	1.39375	2.42516	2.40227	0	0.990096	0.278154	0.61189	1.86312	1.21291	0.10763	0.604813
MSTRG.10053.3	MSTRG.10053	16:14827315-14868805	41490	+	100	0.083342	0	0.336451	0.886757	0.251931	0	0	2.52429	0.891257	0.968961	0	0	0	0	0
MSTRG.10054.1	MSTRG.10054	16:14937296-14956498	19202	+	100	0.946734	0.568639	0.359352	0.200042	0.190398	0.696936	0.690358	2.11441	0	0.119494	0.1826	0.571818	0.286109	0.199302	0.235332
MSTRG.10055.1	MSTRG.10055	16:14958034-14958535	501	.	100	0.295147	0	21.9616	21.4531	20.5864	0.270229	0.267679	0	0.278497	0.130593	0.152975	0.2365	0.17929	0	0.146731
MSTRG.10057.1	MSTRG.10057	16:15552401-15556544	4143	-	6.68598	8.69918	0	0	0	2.59259	0	0	0	0	0	0	4.8e-05	0	0	0
MSTRG.10057.2	MSTRG.10057	16:15552591-15594469	41878	-	3.66379	0	0	6.16315	5.39997	0.260147	0.647664	0.311142	3.44458	0	1.43395	1.58978	3.22351	2.54652	3.35274	0
MSTRG.10057.7	MSTRG.10057	16:15576735-15594434	17699	-	31.0606	0	0	0	0.04415	0	0	0	0	2.88451	0	0	0	0	0	0
MSTRG.10059.1	MSTRG.10059	16:15844718-15845324	606	.	100	0.447909	2.3501	0.232061	0.787393	0.294536	1.35879	1.34596	0.0967	0.690966	0.486015	0.506054	0.294859	0.648709	0.084934	0.402272
MSTRG.10060.5	MSTRG.10060	16:14361572-14470626	109054	+	0	0	0	0	0	0	0	0	0	3.45327	0	0	0	0	0	0
MSTRG.10060.6	MSTRG.10060	16:14361574-14475703	114129	+	1.03199	0.110264	8.74319	0	0.279264	0.169487	0	0	0	0	0.091073	0	0	0	0.017514	1.40686
MSTRG.10065.2	MSTRG.10065	16:16027355-16146802	119447	-	4.38668	0.032859	0	0	0	0	0.021333	0.021132	0	0	0	0	0	0	0	1.44649
MSTRG.10065.3	MSTRG.10065	16:16037497-16037712	215	-	1.39535	0	0	2.39116	1.97752	0	0	0	0	0	0	0.00711	0	0	0	0
MSTRG.10067.2	MSTRG.10067	16:16302972-16309601	6629	+	0	0	0	0.804592	2.66929	0.231658	0	0	0	0	1.35024	0	0	0	0.566338	0
MSTRG.10069.1	MSTRG.10069	16:15736257-15736460	203	.	100	0.726294	1.234	1.52263	2.66004	3.70032	0.332488	0.32935	0	0.34266	0.321363	0.752878	0.29245	0	0	0.361073
MSTRG.1007.1	MSTRG.1007	1:91443148-91443848	700	.	100	0.389961	0	0	0	0	0.366714	0.363253	2.34453	0.106699	0.206681	0.716448	0.251916	0.655608	0.272116	0.094569
MSTRG.10070.1	MSTRG.10070	16:16610554-16610796	242	.	100	0.588388	0.334958	0.579675	0	0	2.23301	2.21193	1.13529	0	0.269786	0.316023	0	0	0.492212	0.381935
MSTRG.10071.1	MSTRG.10071	16:16617228-16622164	4936	.	100	1.62959	1.81881	1.16742	1.28957	1.02966	2.253	2.23173	1.63738	1.52039	1.5041	1.68831	1.32914	1.01407	0.966146	0.910105
MSTRG.10072.1	MSTRG.10072	16:16623379-16623914	535	.	100	1.23078	2.03518	0	0.077877	0.177894	3.22687	3.32176	1.25717	1.17374	1.2231	1.4671	0.924948	1.04948	0.480923	1.37423
MSTRG.10077.1	MSTRG.10077	16:16311102-16359018	47916	-	21.9915	7.3779	5.11408	11.0359	31.2955	5.66649	5.25154	5.13037	9.27556	5.79641	3.97207	8.60625	4.47947	15.083	6.76333	6.21886
MSTRG.10077.2	MSTRG.10077	16:16311494-16359013	47519	-	17.0417	3.05185	5.61068	3.08818	0.629216	4.7045	2.88021	2.88941	1.13027	1.87657	1.24184	2.45296	3.4669	1.21789	1.14291	0.863396
MSTRG.10077.3	MSTRG.10077	16:16311494-16359062	47568	-	17.4145	2.92446	4.26359	11.0523	0.617787	2.47568	3.99751	4.1348	1.71614	3.13696	3.93657	3.62076	4.82925	1.2561	1.70351	2.90129
MSTRG.10077.4	MSTRG.10077	16:16311979-16358994	47015	-	7.62712	5.59515	6.46828	6.99751	0	0	4.85004	4.90062	3.80152	3.16222	3.32202	4.35654	6.09943	2.30864	3.43869	2.78157
MSTRG.10078.1	MSTRG.10078	16:16928333-16928672	339	.	100	0.435776	0.246801	0.276198	0.122771	0.626957	1.81539	1.79825	0.300391	0.370073	0.499398	2.03277	0.450957	1.19288	0.871884	0.270804
MSTRG.10079.3	MSTRG.10079	16:16904274-16927516	23242	+	9.74483	0	1.3812	0.018842	0	1.89303	4.68302	4.21121	9.04654	1.32904	3.24187	0.064525	4.79813	0.022573	0.869178	0.014779
MSTRG.10083.18	MSTRG.10083	16:16886644-16892918	6274	+	0.517722	0	0.077792	0.167758	0.045499	0	0	0	0	0	0	0.036541	0.074443	0.002404	0	0
MSTRG.10083.2	MSTRG.10083	16:16870736-16892987	22251	+	0	2.07437	4.55199	1.67834	0.677042	4.63897	4.86664	5.27864	4.56556	3.61554	1.99325	1.34223	0.87681	2.33298	1.37651	1.36252
MSTRG.10084.1	MSTRG.10084	16:16882091-16882372	281	.	100	2.49567	0.82722	0.284976	0.711643	0	0	0	0.624436	0.552777	0	0	0.336379	1.09712	1.37297	2.87322
MSTRG.10085.1	MSTRG.10085	16:17113358-17125156	11798	-	7.54561	7.01268	12.9736	0	0	0	7.00419	8.17094	1.38864	1.55407	0	1.61606	0.715966	0	0	0
MSTRG.10085.3	MSTRG.10085	16:17123559-17124056	497	-	80.8853	2.11191	0.686957	0.565707	0.670556	0	0.231283	0.221577	0	2.1055	0.479837	0.172163	0.239597	0.112956	0	0.295818
MSTRG.10086.1	MSTRG.10086	16:17121861-17123024	1163	.	100	2.75834	8.67021	0.363044	0.358609	0.329505	6.8521	6.78743	1.10939	1.82744	1.97012	1.08791	0.410032	0.338287	0.242715	0.126561
MSTRG.10089.1	MSTRG.10089	16:17130137-17131113	976	-	33.4016	5.46023	13.4869	8.7486	10.2959	8.90408	0	0	1.56205	2.0749	3.48927	0	1.7098	0.748496	0.949835	1.13089
MSTRG.10090.1	MSTRG.10090	16:17222303-17222524	221	.	100	205.385	84.6266	990.016	623.697	736.396	189.2	188.473	102.314	67.1507	226.946	150.771	42.8421	91.9514	64.7854	47.1472
MSTRG.10092.1	MSTRG.10092	16:17079565-17079805	240	.	100	0.528718	0.348184	0.277256	0.519611	0.164854	0.281443	0.278786	0.825655	0.681624	0.32099	0.168882	0.247551	0	0	2.13947
MSTRG.10093.1	MSTRG.10093	16:17080329-17080535	206	.	100	0.705031	0	0.191932	0.403305	0	0	0.321331	1.98492	0.661881	0.845603	0.389532	0.651357	0.866884	1.43457	0.71168
MSTRG.10095.1	MSTRG.10095	16:17082800-17083846	1046	.	100	0	0	0.358768	0.358814	0.314516	1.55414	1.9245	0	0.464682	0	0.503155	1.82341	0	0.638158	1.12564
MSTRG.10097.1	MSTRG.10097	16:17092726-17093029	303	+	39.934	0	0	0	0	0	0	0	0	1.14972	0	0.197189	0	0.008872	0	0
MSTRG.10097.3	MSTRG.10097	16:17096001-17096650	649	+	60.0924	0	0	0.482254	0	0	0	0	0	0	0	0	0	0	0	1.13321
MSTRG.1010.1	MSTRG.1010	1:91928779-92180086	251307	-	0	0	0	0	3.81859	0	1.46881	1.46208	0	0.816281	0	0	0	1.04159	0	0.460801
MSTRG.1010.3	MSTRG.1010	1:91928785-92180116	251331	-	0	0.376627	0	0.603767	0	0.253027	2.79183	2.8105	0.479085	1.14707	0	0.114401	0	0.60123	1.58922	0.720796
MSTRG.1010.4	MSTRG.1010	1:91928794-92180297	251503	-	0.18105	2.34104	0	0	0	0	1.32888	1.3283	0	0.812282	0	0	2.407	0	0	0.927099
MSTRG.1010.9	MSTRG.1010	1:91984109-92148494	164385	-	15.2754	0	0	0	0	0	0.228324	0.226456	0	0	0.110682	4.28056	0	0	0	0
MSTRG.10101.4	MSTRG.10101	16:17153300-17201555	48255	-	0	0.560681	0.162116	64.5031	43.4642	25.3805	0.564189	0.585327	1.3838	0.675469	0.323145	0.448998	0.835402	0.653591	0.614974	0.74126
MSTRG.10105.7	MSTRG.10105	16:17506471-17507008	537	+	96.2756	0	0	0.174549	0.155176	0	0	0	0	0	0	0	0	0	0	0
MSTRG.10107.1	MSTRG.10107	16:17566868-17567236	368	+	100	0	0	0.381737	0.339367	0.107668	2.57341	2.54912	0	0	0	0	0.323359	0	0	0
MSTRG.10108.1	MSTRG.10108	16:17571960-17576675	4715	-	1.70088	0	0	0	0	0	0.353277	0.356251	0.315829	0	1.99782	1.18656	0	0.462853	0.611908	0.376833
MSTRG.10108.3	MSTRG.10108	16:17572038-17576673	4635	-	0	0	0.901946	2.18767	0	3.0819	1.21425	1.27281	1.31293	1.2264	1.09547	0.605777	1.59792	0.244618	2.65123	2.75836
MSTRG.10109.2	MSTRG.10109	16:17233592-17283157	49565	+	6.6972	0	0	0	0	0	1.4047	1.40513	0.963952	0	0.891325	0.246778	1.09774	1.02515	0.332673	0.196006
MSTRG.10109.3	MSTRG.10109	16:17233592-17278657	45065	+	11.5899	1.42753	0.670125	0	0	0	2.14685	2.12659	2.73037	2.90022	1.68509	0.451974	0.991397	1.33691	1.1785	0.543978
MSTRG.10109.4	MSTRG.10109	16:17233592-17278661	45069	+	12.0432	0.270616	0.332354	0	0	0	2.51732	2.49356	0.467044	0.986545	0.859284	0.362026	0	0.278094	0.564775	0.154669
MSTRG.10111.1	MSTRG.10111	16:17278698-17278968	270	+	100	1.91356	0	0	0	0.146604	0	0	0	0	0	0	0	0	0	0
MSTRG.10112.7	MSTRG.10112	16:17280386-17405825	125439	-	0	4.76153	15.5795	0	0	0	21.7002	21.6289	7.48808	0	11.6575	0	0	0	0	1.69233
MSTRG.10113.1	MSTRG.10113	16:17325409-17343569	18160	+	5.39535	0	0	0	0	0	0	0	0	0	0	0	4.29064	0	0	0
MSTRG.10116.11	MSTRG.10116	16:17522558-17527048	4490	+	28.7958	0	0	0	0	0	0	0	0	0	0	0	0	0	0	1.17978
MSTRG.10116.2	MSTRG.10116	16:17508719-17527767	19048	+	28.6798	0	0	0	0	0	0	0	0	0	0	4.95192	3.92008	0	0.015962	0
MSTRG.10118.1	MSTRG.10118	16:17645979-17646204	225	.	100	1.64881	0.846548	0.175796	0	0	0.891363	0.882949	0	1.85582	0	0.339795	0.14255	0	0.063873	0.316147
MSTRG.10120.11	MSTRG.10120	16:17649685-17650737	1052	+	64.8289	4.27754	5.45327	3.43208	1.00462	3.9158	3.21437	3.18399	5.08716	3.91739	2.82358	3.16232	1.33527	3.04626	1.72834	2.66764
MSTRG.10121.1	MSTRG.10121	16:17734360-17734733	373	.	100	0.39616	0.224365	6.15169	8.75923	10.4105	0.181357	0.179646	0	0	3.1552	4.31194	0.159518	0	0.137848	0.590846
MSTRG.10122.1	MSTRG.10122	16:17734792-17735272	480	.	100	0	0.174454	16.9365	20.2619	18.3757	0	0	0.183047	0	2.7259	2.71412	0.124033	0	0	0
MSTRG.10123.1	MSTRG.10123	16:17650895-17722927	72032	-	9.3786	1.51051	3.06127	0	1.17852	0	3.40941	3.84564	3.48383	2.04577	1.19139	1.74744	1.30374	0.944645	0.599805	1.68218
MSTRG.10123.2	MSTRG.10123	16:17651210-17722926	71716	-	1.3212	0.007827	0	0	0	0	0	0	0	0	2.66078	0.030375	0	0	0	0
MSTRG.10124.1	MSTRG.10124	16:17702947-17703148	201	-	100	0.916856	0.415407	0	0	27.011	0.16789	0.166306	0	0.865133	0	0.380167	0.147673	0.139239	0	0
MSTRG.10127.1	MSTRG.10127	16:17797552-17800400	2848	+	100	0	2.62134	0	0.893741	0.850654	0	0	0	0	0	2.34505	1.57054	0	0	0
MSTRG.10128.2	MSTRG.10128	16:17900728-17911332	10604	-	0	4.90786	4.18796	2.40003	0	0.670007	4.03692	4.10619	2.00908	2.93973	2.31946	3.26088	1.58739	1.48022	2.21386	1.26175
MSTRG.10129.1	MSTRG.10129	16:17756230-17759199	2969	.	100	0	0	0	0.028109	0.026754	0.022838	0.022622	0.170162	0.047072	1.03745	1.20698	1.84905	0	0.628727	0.595223
MSTRG.10130.1	MSTRG.10130	16:17759530-17793384	33854	+	10.5535	0	0	0	0	0	0	0	5.16562	0	6.75944	5.2348	6.26194	5.17153	6.35783	5.18494
MSTRG.10130.13	MSTRG.10130	16:17768939-17793384	24445	+	20.6727	0.051788	0.06456	0.05451	0	0	0.94878	0.947361	1.293	0.465758	1.37536	20.6374	3.41728	4.6806	5.09241	4.20434
MSTRG.10130.2	MSTRG.10130	16:17759530-17793384	33854	+	12.791	0	0	0.003752	0.162313	0	0	0	0	0	8.93182	9.91019	14.4323	11.8975	8.75987	8.58194
MSTRG.10130.4	MSTRG.10130	16:17759618-17793379	33761	+	0	20.3731	24.5179	9.02342	12.0711	10.9451	17.8502	19.125	8.91037	15.4874	15.6699	5.565	20.2803	13.6247	15.5117	11.9309
MSTRG.10130.6	MSTRG.10130	16:17759637-17793369	33732	+	4.02976	0.911461	6.7235	0	0	0	10.3464	9.50264	0	9.12898	18.5336	19.1069	18.7099	26.5016	18.9568	20.0282
MSTRG.10131.3	MSTRG.10131	16:17835286-17891708	56422	-	15.1515	0	0	0	0.89138	0.223003	0	0	7.54113	0	0	0	3.35901	0	0	0
MSTRG.10131.4	MSTRG.10131	16:17835296-17891703	56407	-	32.2971	0	0.54569	2.7749	0	0	6.60697	6.62465	0.354978	4.19218	0.130709	0	0	0	0	0.932166
MSTRG.10131.5	MSTRG.10131	16:17835296-17891703	56407	-	20.6541	0	0	0	0	0	13.8306	13.8705	0	0	0	0.983663	0	0	0.018879	0
MSTRG.10131.6	MSTRG.10131	16:17835296-17891703	56407	-	26.3984	0	0	0	0	0.389858	3.69042	3.70313	0.008305	0	0	0.122795	0.669621	0	0.038188	0
MSTRG.10133.1	MSTRG.10133	16:18159291-18159491	200	.	100	0	0	0	0.331477	0.395321	0.85375	0.845692	2.04125	0.368641	0	1.50149	2.0777	0.685662	0.779736	1.5538
MSTRG.10134.1	MSTRG.10134	16:18161206-18161515	309	.	100	0	0	0.209719	0	0	0.452913	0.448638	0.140116	0.550202	0.046525	0.376537	0.213621	0.567967	0.234492	2.37609
MSTRG.10136.1	MSTRG.10136	16:18142738-18143685	947	.	100	0.625164	0.17703	0.495292	0.880635	0.544817	1.50967	1.61519	0.625358	1.42755	0.984753	1.62012	1.99684	1.24669	1.36011	1.86478
MSTRG.10137.1	MSTRG.10137	16:18146083-18146335	252	.	100	0.292814	0	0.556763	0.164989	0.884829	0	0	1.02778	0.850989	2.07298	0.033388	0.924372	0.864907	1.22265	1.0452
MSTRG.10138.1	MSTRG.10138	16:18146521-18146790	269	.	100	0	0	0.682234	0.773002	0.294294	0	0	1.13046	0.471196	0.745419	1.51027	1.98866	1.17505	0.945173	0
MSTRG.1014.3	MSTRG.1014	1:92439489-92474439	34950	-	2.82051	0	0	0	0	0	0	0	0	0	42.5921	0	0	0	0	0
MSTRG.10140.6	MSTRG.10140	16:18080460-18089321	8861	-	6.15385	3.54464	0.276417	0	0	0	0.368809	0.278065	0.039618	1.03284	1.88213	0.244963	0.952957	0.113598	0.916185	1.59418
MSTRG.10141.1	MSTRG.10141	16:18220656-18235101	14445	-	3.0191	7.60035	2.4158	10.8074	3.839	6.79219	1.31791	1.31987	2.80723	4.18295	5.94132	5.4543	5.61909	3.49701	3.82673	4.45922
MSTRG.10141.2	MSTRG.10141	16:18220732-18235026	14294	-	2.07138	0	0	0	4.52306	0	0	0	0	0	0	0	0	0	0	0
MSTRG.10142.2	MSTRG.10142	16:18300827-18301608	781	-	7.17029	1.21567	0.427901	0	3.62975	0	1.2606	1.19663	0.154761	0.015084	0	0	0	0	0	0
MSTRG.10142.5	MSTRG.10142	16:18302683-18348103	45420	-	0.307377	0	0	0.334242	0	0	0	0	0.21706	0	0.318241	0	0	0.11943	0	0
MSTRG.10147.1	MSTRG.10147	16:18253946-18255606	1660	-	0.180723	0.295067	0.293856	1.35598	10.8939	1.87384	0	0	0.262131	0.373831	0.389496	0	0	0.706	0.409259	0.347781
MSTRG.10148.1	MSTRG.10148	16:18681486-18681920	434	.	100	2.11663	1.72234	0.755577	0.814113	1.57268	1.92457	1.93729	0	1.48001	1.19203	0.799628	1.32799	1.21809	0.920483	0.972441
MSTRG.10151.1	MSTRG.10151	16:18502781-18503393	612	.	100	0.965603	3.00606	3.82983	4.46021	3.35942	3.51863	3.48541	0.810076	0.91227	2.24587	0.25055	0.778594	0.82589	1.28761	0.570766
MSTRG.10152.2	MSTRG.10152	16:18620319-18629927	9608	-	54.9566	1.43175	5.40719	0	0	1.29796	0	0	0	0	0	0	0	0	0	0
MSTRG.10152.3	MSTRG.10152	16:18620338-18629939	9601	-	7.19403	4.20362	7.75588	0	0	0.069065	0	0	0	0	0	0	0	0	0	0
MSTRG.10153.10	MSTRG.10153	16:18398962-18407062	8100	+	13.4477	3.68942	0.362866	1.13338	0.851416	0	4.67167	4.79726	4.20101	3.41239	2.84439	3.24597	2.16582	1.15475	0	2.80056
MSTRG.10153.5	MSTRG.10153	16:18392555-18407066	14511	+	0.772472	24.2979	44.617	39.1902	27.0885	27.1435	28.0161	29.0987	64.295	63.1119	30.9258	51.9536	42.5518	61.0802	39.1908	39.6534
MSTRG.10153.6	MSTRG.10153	16:18392575-18407106	14531	+	18.3748	2.37935	3.73487	0	0	0	4.48869	4.15277	4.74406	0	3.09699	5.32598	3.64681	5.53295	4.37236	3.67312
MSTRG.10159.3	MSTRG.10159	16:18780487-18812271	31784	-	2.28195	12.7743	0	6.69764	0	0	0	0	0	0	7.90406	0	0	0	0	0
MSTRG.10161.17	MSTRG.10161	16:18954532-18970297	15765	+	21.6407	0.876923	0.201165	0.034624	0.058916	0.028038	0.211435	0.209439	2.14081	0.726835	0.205903	0.510941	0.100863	0.048252	0.018355	0.168292
MSTRG.10161.6	MSTRG.10161	16:18837016-18837708	692	+	77.8902	2.73184	0.381342	0.487961	0	0	0.13912	0.133704	0	1.67432	0	0.492842	0.35268	0.504891	0	0
MSTRG.10161.7	MSTRG.10161	16:18876794-18970235	93441	+	5.99912	2.96592	7.73213	3.37952	0.069043	0.322205	0.967028	0.955852	1.28097	0	1.19808	0	0.146329	1.16156	0.740767	2.93154
MSTRG.10161.8	MSTRG.10161	16:18876794-18970235	93441	+	5.73477	6.59333	4.63076	0	0	0.422257	7.24542	7.69642	0.573339	2.60326	0.913339	0	0.274774	0	0	3.34421
MSTRG.10165.1	MSTRG.10165	16:19743470-19758704	15234	-	100	0.201328	0.104297	0	0.439269	0.507209	0.398025	0.394268	0.970614	1.42243	0.224617	5.47985	1.2367	1.52146	2.24798	3.01381
MSTRG.10165.2	MSTRG.10165	16:19756625-19758422	1797	-	100	0	0	0	0	0	0	0	1.35282	0.611062	0.344012	0	5.09286	0.441548	11.9166	11.2952
MSTRG.10166.1	MSTRG.10166	16:19775764-19776208	444	.	100	0.832381	0.371477	0	0	0.178561	0.152422	0.150983	0.796696	1.88502	0.431652	0	0.918358	0.654802	0.187683	0.165525
MSTRG.10167.1	MSTRG.10167	16:19876569-19884420	7851	-	42.8079	1.54932	0.448751	0.703385	3.73002	2.04422	0.606423	0.600699	0.267893	0	0	0.324835	0.383842	0	0.274716	0
MSTRG.10168.1	MSTRG.10168	16:19760027-19774522	14495	+	33.4337	0	0	0	0	0	0	0	0	0	0	0	0.360159	0.028495	0	2.69576
MSTRG.10168.9	MSTRG.10168	16:19764073-19773338	9265	+	13.3133	0.151435	0.300804	3.11863	0.628446	0.634467	0.437713	0.437831	1.34427	6.42597	1.34282	2.54389	2.29894	2.35571	4.32858	0.100907
MSTRG.10169.1	MSTRG.10169	16:19761459-19762282	823	.	100	1.2326	1.2098	1.29307	1.14662	0.984713	1.0701	1.06	0	1.86634	1.07725	0	0	0	0	0
MSTRG.10170.1	MSTRG.10170	16:19763443-19763665	222	.	100	0.910245	0	1.32002	0.341971	0.452253	0	0	0.360605	1.88079	0.746714	1.85269	0.508312	2.28541	0	0
MSTRG.10172.1	MSTRG.10172	16:20097533-20129237	31704	+	18.6293	0.978314	6.06073	0	0	0.478055	9.35723	9.38129	2.97209	1.7698	2.66582	1.94661	1.72876	0	0.470917	3.13063
MSTRG.10173.1	MSTRG.10173	16:20126290-20126609	319	-	0	1.06379	4.52181	2.96342	3.97317	0.081772	0.319515	0.316274	0	1.12313	0	0	0	0.223901	0.136063	0
MSTRG.10174.2	MSTRG.10174	16:20233330-20241310	7980	-	0	0	0	3.75641	0	0	0	0	0	0	0	0	0	0	0	0
MSTRG.10174.3	MSTRG.10174	16:20240930-20241329	399	-	1.00251	0	1.23587	0.405879	0	1.39054	0.954674	0.945662	0.323322	2.97086	0.808986	0.661278	0.596597	0.39686	0.257775	0.116013
MSTRG.10175.3	MSTRG.10175	16:20203639-20232594	28955	+	0.964798	0	0.558766	2.75737	0	0.014602	0.624835	0.61703	0.214806	0	2.05231	0.101981	0	0.226656	0.484427	0.012448
MSTRG.10177.1	MSTRG.10177	16:20279809-20302382	22573	-	0.832073	8.68318	12.4002	4.56033	2.78686	3.24718	7.9472	7.95921	6.32652	5.66614	0	0	0	2.71883	3.83452	2.66142
MSTRG.10179.4	MSTRG.10179	16:20331325-20426361	95036	-	11.7257	5.33827	3.03829	0	0	0	3.65456	3.4629	0	0	1.13515	0	0.533539	0	0.511324	1.26632
MSTRG.10179.5	MSTRG.10179	16:20331328-20426363	95035	-	11.0097	0	4.08125	1.4162	0.007523	0	1.42816	1.39649	0.656765	2.63878	2.11149	1.1807	4.54432	0	3.04307	2.32686
MSTRG.10180.2	MSTRG.10180	16:20513316-20513956	640	-	67.8125	0.693434	0.261816	1.39317	1.30241	1.20863	0	0	2.74713	0.327158	0.715922	0.239605	0.558437	0.351029	0.482573	0.689474
MSTRG.10181.1	MSTRG.10181	16:20513029-20513263	234	.	100	1.51001	0	0.637833	0.744663	0.240589	0.199153	0.365957	0	0	0.27897	0.588206	0.253871	1.22798	0.219383	0
MSTRG.10182.3	MSTRG.10182	16:20517079-20534015	16936	+	49.8104	0	8.00185	0	0	5.26368	8.06347	7.56608	7.63629	0	0	7.35311	0	3.234	1.18141	2.41476
MSTRG.10183.1	MSTRG.10183	16:20518194-20533998	15804	-	100	0	0.017867	0	0	0.015106	0.010832	0.01073	0.019646	0.023814	0	0	0	0	1.81977	0
MSTRG.10183.2	MSTRG.10183	16:20532684-20533998	1314	-	100	0	0	43.4488	48.3422	0	0	0	0	0	0	0	0	0	0.090451	0
MSTRG.10184.1	MSTRG.10184	16:20545099-20545628	529	.	100	1.43831	0	1.41747	0.9239	2.5487	2.04123	2.02196	0	0	1.27281	0.841831	0.50767	0.806637	0.353103	0.694894
MSTRG.10185.1	MSTRG.10185	16:20561718-20562032	314	.	100	0.463306	2.39749	0.232189	0.846055	1.03326	0	0	1.58202	0.443827	0.528626	0.243789	0.626901	0	0.163666	0.657083
MSTRG.10186.3	MSTRG.10186	16:20535490-20544737	9247	+	0	0	0	0	0	0	0	0	0	0	0	0	0	0	27.5557	0
MSTRG.10192.2	MSTRG.10192	16:20605460-20610823	5363	-	3.76344	14.8256	9.7262	0	0	0	9.37459	9.5209	7.53636	8.03845	9.63261	13.169	10.2063	6.22824	0	8.4648
MSTRG.10192.5	MSTRG.10192	16:20605474-20610736	5262	-	0.0776398	4.62269	10.2115	1.71257	0	0.132144	2.91902	3.01754	2.78464	1.50309	8.00877	3.96215	4.82701	4.449	0	4.38155
MSTRG.10192.6	MSTRG.10192	16:20606442-20610768	4326	-	11.831	1.46385	2.05383	2.27017	0	0	1.06655	1.09304	0	0	1.1738	0	0	1.42716	0	0
MSTRG.10192.7	MSTRG.10192	16:20606442-20610768	4326	-	7.78499	0	0	2.50648	0	1.31238	11.9586	12.002	9.44001	10.0632	0	0	0.084236	0.052181	0	0
MSTRG.10197.1	MSTRG.10197	16:21331903-21333598	1695	.	100	6.37166	8.70787	4.68568	5.19221	4.85494	11.4075	11.6168	8.14802	7.46014	7.61532	5.93067	5.80416	4.85873	4.60468	6.45774
MSTRG.10198.1	MSTRG.10198	16:20693270-20703047	9777	+	3.01778	11.2285	7.74603	16.4228	9.94616	13.4575	9.39462	9.36758	11.7718	12.2388	7.34022	8.30851	10.5959	8.33514	7.80531	6.18634
MSTRG.10198.5	MSTRG.10198	16:20696058-20703047	6989	+	8.8787	3.077	1.74135	2.86202	4.53033	1.67013	1.85365	1.87046	1.30386	4.53045	2.5921	2.90959	2.7083	2.46362	1.31562	2.33267
MSTRG.10198.7	MSTRG.10198	16:20696189-20702988	6799	+	7.16169	1.071	0	0	0	0	0	0	0.417372	0	2.53955	0	0.697958	0	0.530433	2.2677
MSTRG.10199.4	MSTRG.10199	16:20703054-20703442	388	-	1.28866	0	0	6.51799	0.11235	0	0	0	0	0	0.004197	0	0	0.022382	0	0
MSTRG.10201.2	MSTRG.10201	16:21205283-21223292	18009	+	3.89781	0	0	0	0	0	0	0	0	4.3742	0	0	0	0	0	0
MSTRG.10201.4	MSTRG.10201	16:21211103-21223292	12189	+	0	0	0	0	0	0	0	0	0	1.3226	0	0	0	1.8193	0	0
MSTRG.10201.5	MSTRG.10201	16:21212680-21223301	10621	+	1.77229	1.35203	0	0	0	9.00647	0	0	0	0.035158	0	0	0	0.2608	0	0
MSTRG.10201.7	MSTRG.10201	16:21217192-21223306	6114	+	0.0351865	0	0	0	2.66626	0	0	0	0	0	0	0	0	0.180585	0	0
MSTRG.10202.4	MSTRG.10202	16:20672725-20692925	20200	+	0.760527	0	0.638455	0	6.06545	0	0	0	0	0	0	0	0	0	0	0
MSTRG.10202.5	MSTRG.10202	16:20672725-20693018	20293	+	2.40186	33.2962	51.6292	66.6769	58.9168	84.936	31.3486	28.5784	52.8174	36.2687	35.3728	36.6911	28.8561	43.064	30.1838	31.6455
MSTRG.10202.6	MSTRG.10202	16:20672733-20692934	20201	+	0.915751	14.2989	23.6222	7.21487	6.01423	10.8588	9.23278	10.048	13.3295	10.4958	18.1126	25.3284	15.5326	8.79979	9.48934	7.95275
MSTRG.10202.7	MSTRG.10202	16:20672737-20692885	20148	+	0.0185185	10.1206	15.2826	6.88417	2.68449	0	7.07059	6.75488	5.7947	5.52633	11.9756	10.4166	0	0	0	0
MSTRG.10202.8	MSTRG.10202	16:20672740-20692886	20146	+	36.6283	6.14708	10.3418	3.31131	1.56331	0	5.43201	5.03497	2.97919	2.49688	6.27653	5.96433	0	0	0	0
MSTRG.10202.9	MSTRG.10202	16:20672740-20693018	20278	+	2.40704	32.2844	52.4387	19.9249	11.5088	18.2379	31.4845	29.7952	29.7523	27.5	36.3833	33.5663	40.3406	34.9045	33.91	26.336
MSTRG.10204.1	MSTRG.10204	16:21719093-21719623	530	.	100	1.22772	0.831221	0.821333	0.923672	0.571226	1.81001	1.79293	0.80363	0.662167	0.453103	1.44476	2.00888	1.16636	1.84472	0.665843
MSTRG.10205.1	MSTRG.10205	16:21707975-21708194	219	.	100	0	0.656041	0	0	0.100713	0.924922	0.916191	0.056029	0.190644	0.297991	0.349061	0.550496	1.78985	0.391349	0.334812
MSTRG.10206.1	MSTRG.10206	16:21709092-21709581	489	.	100	0.597191	0.669585	0.191648	0.766692	0.162162	0.772404	0.765113	0	0.855952	0.632835	1.59072	0.914377	0.920701	0.858547	0.885409
MSTRG.10207.1	MSTRG.10207	16:21703023-21703392	369	.	100	0.400443	0.943445	0.883432	2.25633	0.741319	0.183318	0.181587	0.58697	1.28092	0.405751	0.188871	0.451479	0.4561	0.6521	0.806266
MSTRG.10208.1	MSTRG.10208	16:21704363-21705671	1308	.	100	1.35826	1.81158	0.849151	0.513283	0.48562	1.9058	1.88782	0.628673	0.969774	0.96509	1.30766	1.56145	1.20025	1.01928	0.777103
MSTRG.10209.1	MSTRG.10209	16:21705918-21706195	277	.	100	0	0.603685	1.18878	0.300303	0.280328	0.202507	0.200595	0.844561	0	0.943281	1.65742	0.429206	2.02346	1.42611	0.26496
MSTRG.1021.1	MSTRG.1021	1:92925319-92926041	722	.	100	0.368873	0	0.184005	0.287563	0.140548	0.281443	0.278786	1.94845	0	0.332777	0.33564	0	0.124486	0.499149	0
MSTRG.10210.1	MSTRG.10210	16:21719681-21720598	917	-	100	0	0	0.409183	0.454707	0	0	0	0.383641	0.609174	2.14242	0	0	0	1.1232	0
MSTRG.10211.1	MSTRG.10211	16:21722092-21723401	1309	.	100	0.454105	1.0915	0.250898	0.541691	0.424592	0.828429	0.820609	0.268841	0.64033	0	0.978971	1.31798	0	0.838653	1.85553
MSTRG.10212.1	MSTRG.10212	16:21707006-21707472	466	.	100	1.70214	0.860684	0.30163	0.178767	0.425372	1.7182	1.70198	1.46805	0.149685	2.2461	2.00617	1.30689	1.10818	0.882064	0.460565
MSTRG.10213.1	MSTRG.10213	16:21724098-21724817	719	.	100	1.0639	1.08736	0.391281	0.544075	0.603799	1.15307	1.14219	0.244571	1.61165	2.00316	1.57	0.942956	1.21411	1.03468	1.41691
MSTRG.10215.1	MSTRG.10215	16:21676749-21690231	13482	-	100	2.1906	0	1.16329	1.74655	1.15807	0	0	0	1.95224	0.379425	0	1.8296	0.018146	2.03025	1.48506
MSTRG.10216.1	MSTRG.10216	16:21711131-21711495	364	.	100	2.23261	0	0.385921	0.670777	0.435394	0.696859	0.690281	0.80246	0	1.39378	0.841573	0.882637	0.525536	0.365828	0
MSTRG.10217.1	MSTRG.10217	16:21727230-21743063	15833	-	100	1.54141	1.24762	0.913945	0.169339	0.545347	1.96474	1.9462	1.78591	2.73514	1.7451	1.13075	1.98282	2.76497	2.3917	1.58872
MSTRG.10218.7	MSTRG.10218	16:21423271-21644679	221408	+	0.0201329	0	0	0	0	0	0	0	0	0	0	0	0.765776	0	0	0
MSTRG.10220.4	MSTRG.10220	16:21802937-21806243	3306	+	4.11373	0	0	1.13177	1.76761	0	0	0	0.842618	0	0.165322	0	1.03011	0.41686	0	2.72473
MSTRG.10221.1	MSTRG.10221	16:21806958-21807524	566	.	100	0.472975	2.49073	1.84891	1.30957	0.439286	0	0	0	0	0	1.86092	0	2.34335	1.63757	2.20846
MSTRG.10222.1	MSTRG.10222	16:21807617-21808367	750	.	100	2.38226	3.77661	0.408955	1.12596	0.663315	0	0	0	0	0	2.52672	0	2.54147	1.84801	2.35394
MSTRG.10228.1	MSTRG.10228	16:22009398-22034051	24653	+	65.9205	3.07439	0	0	0	0	0	0	0	0.698034	0	0	0	0	0	0.081263
MSTRG.10228.3	MSTRG.10228	16:22009534-22049204	39670	+	1.51105	0	7.23486	0	0	0	3.89481	3.80864	0.120241	0	2.46573	3.27852	0	0.051017	2.05182	0.002152
MSTRG.10232.1	MSTRG.10232	16:22295237-22295470	233	+	100	33.6037	0	0	0	0	70.6538	72.9538	0	0	0	49.0385	64.1445	0	0	57.7655
MSTRG.10233.1	MSTRG.10233	16:22244540-22265958	21418	-	0.240064	10.9071	15.9687	0	1.82672	3.55959	10.8955	10.7806	0	0	4.65264	0	0	2.96055	2.10444	2.63309
MSTRG.10233.3	MSTRG.10233	16:22244586-22265944	21358	-	0	11.8142	28.4583	4.68527	2.74536	2.67406	8.11878	7.96603	4.63527	6.34094	5.25367	5.53145	8.12381	3.17334	2.01935	3.42694
MSTRG.10234.3	MSTRG.10234	16:22381333-22439616	58283	-	0	3.25561	2.84422	0	0	0	1.44981	1.42887	2.64383	3.31047	2.19733	9.11424	1.60221	1.6261	14.2438	0
MSTRG.10237.1	MSTRG.10237	16:22528925-22529131	206	.	100	0	0	0	2.11735	1.36197	0	0	0	0	0	0.370984	0	0	0	0
MSTRG.10239.1	MSTRG.10239	16:22535109-22535568	459	.	100	0.483143	0.364836	1.62414	2.5136	2.16786	0.199059	0.19718	0.109738	0.607849	0.427552	0.834713	0.435776	0.593095	0.448304	0.320256
MSTRG.1024.6	MSTRG.1024	1:92913570-92921087	7517	+	4.08408	1.30431	0.82266	0	0	0	0	0	0	0	0.064834	2.16185	0	0.021531	0	0
MSTRG.10244.1	MSTRG.10244	16:22957683-22958285	602	+	100	0	2.22653	0	0	0	0	0	0.389367	0	0	1.27225	0	0	0	0.366461
MSTRG.10245.1	MSTRG.10245	16:23050282-23050873	591	.	100	0.250277	0.283487	58.9697	64.3075	56.0396	0	0	0	0	0.11074	0.129719	0	0	0	0
MSTRG.10247.2	MSTRG.10247	16:22805203-22857692	52489	-	38.6904	2.98197	2.94278	3.59168	74.2243	2.04382	5.39861	5.43392	6.34731	8.96806	9.71709	9.65178	18.0466	11.1389	22.6004	3.0765
MSTRG.10248.1	MSTRG.10248	16:22805349-22806668	1319	+	0	0	0	0	0	0	0	0	0	0	0	0.285575	0	341.424	175.045	34.0079
MSTRG.10250.2	MSTRG.10250	16:23016781-23017095	314	-	18.7898	2.35181	6.92342	0	1.25889	1.57658	3.01456	3.41269	1.48885	1.77531	4.78677	2.68168	2.55685	1.07147	1.63503	1.16919
MSTRG.10251.1	MSTRG.10251	16:23015794-23016225	431	.	100	0	0	4.59421	2.88761	3.07559	0	0	0	0.642393	1.8165	0	0.414303	0	0	1.10829
MSTRG.10252.1	MSTRG.10252	16:23016287-23016687	400	-	100	1.57032	4.70829	2.28328	1.99863	2.42738	3.89036	3.85364	1.46377	0.610123	1.30789	1.72355	2.08288	1.4028	1.41423	1.4695
MSTRG.10253.1	MSTRG.10253	16:23127795-23128555	760	.	100	0.973481	1.76425	1.0489	0.925094	1.04415	1.50718	1.49296	2.46821	1.28599	1.6368	1.91732	0.627172	0.739189	0.812956	1.06471
MSTRG.10254.1	MSTRG.10254	16:23130661-23131629	968	.	100	0.152904	1.81853	0.542332	0.66853	0.686763	1.66034	1.64467	1.18969	1.03447	1.13593	1.27514	0.413739	0.442356	0.576202	1.6997
MSTRG.10255.1	MSTRG.10255	16:23132711-23133196	485	.	100	1.07922	2.24457	0.7729	0.711889	0.465337	1.17372	1.16265	1.18239	1.28155	0.376351	0.951229	0.632197	1.35075	0.636481	0.612308
MSTRG.10257.1	MSTRG.10257	16:23869415-23869742	327	.	100	0.22586	0.457936	1.10117	0.890838	0.209643	0.616239	0.610422	1.78954	0.421974	1.57099	0.456547	2.18267	0.343002	1.10026	1.34293
MSTRG.10265.1	MSTRG.10265	16:25944746-25945023	277	.	100	0	0.603685	0	0.187689	0.142912	0.402574	0.398774	1.90026	0	0	0.516561	0	0.433021	0	0
MSTRG.10266.1	MSTRG.10266	16:25952171-25952486	315	.	100	1.28237	1.10998	1.18013	1.48861	2.17846	0.352016	0.348694	0.18575	2.21211	0	0	0.188797	0.642629	0.119099	0
MSTRG.10267.1	MSTRG.10267	16:24379422-24380585	1163	-	100	1.94115	1.26157	2.98464	2.34889	2.86709	2.03949	2.02024	1.61366	1.74216	0	0	1.74264	1.35315	1.7495	0
MSTRG.10268.1	MSTRG.10268	16:26106502-26106845	343	.	100	1.93819	1.37333	1.51193	0.868071	1.46366	0.642785	0.972654	0.962358	0.29668	1.25208	1.27468	1.47242	0.291073	0.149869	0.421825
MSTRG.10269.2	MSTRG.10269	16:24392728-24393416	688	-	0	0.057507	0	0	0.054982	0	0	0	0	1.91514	0	0.126236	0	0	0	0
MSTRG.1027.2	MSTRG.1027	1:93206752-93232280	25528	+	27.9722	0	0	0	0	0	0	0	0.200163	0	1.21876	0.83702	0	0	0	0
MSTRG.1027.3	MSTRG.1027	1:93206780-93207038	258	+	100	1.16263	0	3.71838	3.95478	5.65613	0.913796	0.90517	1.2399	0	0.363188	0	1.91365	1.05052	2.11885	1.74975
MSTRG.1027.4	MSTRG.1027	1:93206833-93231380	24547	+	9.0144	1.26493	1.77622	0	0	0	1.42931	1.40815	1.57671	2.87037	1.78732	1.96901	3.45184	0.519058	0.582695	1.07098
MSTRG.1027.5	MSTRG.1027	1:93215955-93216178	223	+	20.1794	0.338542	0.206655	0	2.02027	0	0.115114	0.114028	0.876491	1.08217	0.481445	0	0.189166	0.129712	0.006905	0
MSTRG.1027.6	MSTRG.1027	1:93223529-93231071	7542	+	1.19507	0.058115	1.36778	0.001218	0	0	0.095268	0.094232	1.48372	1.86215	2.0089	1.41354	0.099624	0.042824	0	0
MSTRG.1027.7	MSTRG.1027	1:93223531-93231033	7502	+	1.20282	0	0	0	0.78419	2.22834	0	0	0	0	0	0	0.405709	0	0	0
MSTRG.1027.8	MSTRG.1027	1:93223759-93231063	7304	+	1.41962	0	0	0	2.27846	0.006364	0	0	0	0.011098	0	0.011194	0	0	0.035906	0
MSTRG.10272.1	MSTRG.10272	16:24529318-24531194	1876	+	100	69.5941	82.5664	0	0	53.5318	72.4564	72.7992	45.0298	43.6724	42.4938	47.1654	38.627	35.3662	35.2167	31.2516
MSTRG.10273.1	MSTRG.10273	16:24529325-24531194	1869	-	100	69.8526	82.8754	0	0	0	72.7596	73.1033	45.1695	43.8688	42.6514	47.3988	38.7975	35.4986	0	31.3328
MSTRG.10277.1	MSTRG.10277	16:27040377-27040641	264	.	100	0	0	0	3.3942	2.02397	0	0	0	0	0	0	0	0	0	0
MSTRG.1028.1	MSTRG.1028	1:93223080-93223435	355	+	100	0	0	0.659462	0.469013	0	0	0	0	0	0	0	1.84342	0	0	0
MSTRG.10280.1	MSTRG.10280	16:25955119-25960928	5809	+	64.0213	0	0	0	19.9359	0	0	0	0	6.38419	0	0	0	6.34943	5.27798	5.07599
MSTRG.10283.1	MSTRG.10283	16:28159912-28753218	593306	-	12.9926	1.60408	1.31284	1.34993	1.15309	1.36793	3.79324	3.78787	1.59642	0.607285	2.63491	1.62004	0.799866	1.72578	1.64504	2.00636
MSTRG.10284.1	MSTRG.10284	16:28445251-28445735	484	-	100	0	0	0	0.172132	0.163834	0	0	0	0	0	1.74171	0	0	0.850391	0
MSTRG.10285.1	MSTRG.10285	16:28446051-28446518	467	.	100	0.316589	3.04809	0	0	0	2.64644	2.90858	1.94152	0.743837	1.19769	1.50798	0.254956	0.240394	0	0.752328
MSTRG.10287.1	MSTRG.10287	16:28929856-28930143	287	.	100	0	2.62226	0.326067	1.1595	0.689752	1.37775	1.36474	0.134514	0	0.910528	0.335972	0	0	0.716041	0
MSTRG.10288.1	MSTRG.10288	16:28950898-28951190	292	.	100	0	0	80.0956	0	0	0	0	0	0.238576	0	0.228022	0	0	0	0
MSTRG.1029.8	MSTRG.1029	1:93025565-93101862	76297	-	1.30293	2.36372	7.02055	1.38181	0	0.998758	12.5775	12.5576	18.7718	0.995365	18.3761	14.818	2.67329	15.2564	0	17.0426
MSTRG.10290.1	MSTRG.10290	16:28826173-28829778	3605	-	6.16098	1.57303	0	0	2.73443	2.53438	1.16731	1.16463	1.56223	0	10.9307	9.6823	1.80535	0	1.62522	0
MSTRG.10293.1	MSTRG.10293	16:29235646-29235874	228	.	100	0.323502	0	0.205038	0.36456	0.934189	0.456133	0.451828	2.05055	0.192309	1.07355	0.620385	0	1.10294	0.715915	0.045031
MSTRG.10295.1	MSTRG.10295	16:23107404-23113951	6547	+	1.69924	6.75732	6.27004	7.81406	7.01706	1.51599	9.43953	9.71924	0.461043	7.83443	5.03205	2.7304	5.61558	0.374237	2.50996	0.339786
MSTRG.10295.3	MSTRG.10295	16:23107466-23113951	6485	+	2.12766	0	0	0	0	0	0	0	1.2189	2.27282	3.48812	0	0.122729	0.144143	0	0
MSTRG.10295.5	MSTRG.10295	16:23107584-23113949	6365	+	1.98171	9.19267	12.2516	8.74033	8.90319	1.72446	15.7881	15.5422	0.32591	5.62775	3.8883	9.01552	7.48227	0.244919	0.137111	0.377702
MSTRG.10297.1	MSTRG.10297	16:29973020-29973299	279	.	100	0.354535	0.953003	0	0	0.283784	2.42726	2.40435	1.27037	0	0.634508	0.548526	0.236508	0.825704	0.259616	0.184147
MSTRG.10298.2	MSTRG.10298	16:30017264-30021265	4001	+	47.1882	1.35113	0	0	0	1.03742	0	0	0.74816	1.24015	0	2.49454	0	1.64456	0	0
MSTRG.10299.1	MSTRG.10299	16:30060539-30064190	3651	-	100	0.512909	0.029369	0.469537	0.208711	0.198649	0.947902	0.938954	1.01986	1.14181	1.8867	0.480063	0.276276	0.577668	0.655359	1.90776
MSTRG.103.1	MSTRG.103	1:14839295-14839593	298	.	100	0	20.3063	0	0	0	34.504	34.4031	0	0	0	9.14148	11.8603	0	0	9.38136
MSTRG.1030.2	MSTRG.1030	1:93405941-93478377	72436	-	0	1.56452	7.39644	0	0	0	0	0	0	1.87591	0	0	0	0	0	0
MSTRG.10300.1	MSTRG.10300	16:30029496-30029838	342	.	100	0.86393	1.8446	0.768697	0.821456	0.536828	1.60572	1.59056	0.792324	1.48161	2.10244	0.781369	1.13232	0.328002	0.901835	0.564789
MSTRG.10303.1	MSTRG.10303	16:30466348-30466590	242	.	100	0	0.690635	0.553665	1.36564	2.12546	1.67476	1.65895	1.44931	1.15066	0	0	0	0.462982	0	0
MSTRG.10304.1	MSTRG.10304	16:30312421-30388258	75837	-	0.852551	0	0	13.9001	11.0388	0	0	0	0	0	0	0	0	0	0	7.79878
MSTRG.10304.4	MSTRG.10304	16:30312451-30388282	75831	-	0.3947	12.4025	0	0	0	0	0	0	0	2.96729	0	0	0	2.56485	0	0
MSTRG.10305.2	MSTRG.10305	16:30599723-30604751	5028	+	9.95899	0.021687	8.42377	0.049483	0.054335	9.34398	7.31013	7.3198	3.05857	0.045307	0	0	0.020296	1.927	0	0
MSTRG.10308.1	MSTRG.10308	16:31248929-31249130	201	.	100	0	0.261706	0	0	0	2.35046	2.32828	0	0	0	0	0.277625	0	0.34455	0
MSTRG.10309.2	MSTRG.10309	16:31092416-31201416	109000	-	2.97074	4.34228	6.90013	4.18838	0.381938	0	3.62679	6.04083	2.45971	3.07947	2.94355	0	2.37906	0.643282	1.03291	4.576
MSTRG.10309.3	MSTRG.10309	16:31092416-31201321	108905	-	3.10159	3.22559	2.8541	0.997988	0.670626	0.074282	9.12534	6.71359	3.50226	0.067038	0.884522	0.122573	2.80243	0.92342	0.750205	1.18759
MSTRG.10310.1	MSTRG.10310	16:30560459-30587592	27133	-	7.21627	0	2.40495	0	0	0.240288	0	0	0	0	0	0	1.85592	0	0	0
MSTRG.10310.3	MSTRG.10310	16:30561122-30587585	26463	-	0	0	0	0	0	0	0	0	6.27665	0	0.013495	0	0	0	0	0
MSTRG.10310.4	MSTRG.10310	16:30561122-30587585	26463	-	0	0	0	0	0	0	0	0	9.02736	0	1.0639	0	0	0	0	0
MSTRG.10313.3	MSTRG.10313	16:31297143-31297675	532	-	18.609	0	0	0	0	2.08711	0	0	0	0	0	0	0	0.105539	0	0.41459
MSTRG.10314.1	MSTRG.10314	16:31590227-31591412	1185	-	100	1.93637	0	0	1.68353	0	0	0	0	0	0	0	0	0.806315	0	0.869497
MSTRG.10315.1	MSTRG.10315	16:31625549-31626161	612	.	100	0	0	0	0	0	0	0	0.39642	0.421925	1.32827	1.14627	2.23846	1.47834	1.40956	1.24247
MSTRG.10318.1	MSTRG.10318	16:31627207-31627631	424	.	100	0	0	0	0	0	0	0	0	0	0.925525	1.9876	0.561503	0.401046	0.363917	0.774718
MSTRG.10319.1	MSTRG.10319	16:31617844-31625234	7390	+	100	0	0	0	0	0	0.283646	0.280968	0	0	0	0	1.84369	2.87394	2.63831	0
MSTRG.10319.2	MSTRG.10319	16:31618019-31618547	528	+	100	0	0	0	0.078908	0	0	0	0	0	0	0	0.126312	0	0	3.48104
MSTRG.10319.3	MSTRG.10319	16:31619396-31624494	5098	+	100	0.11623	0.09874	0	0.07777	0.077917	0.026604	0.026353	0	0	0	0	0	0	0	0
MSTRG.1032.10	MSTRG.1032	1:93235847-93301066	65219	+	38.3057	0	0	0	0	0	0	0	0	0	1.44917	0	0	0.169929	0.388071	0.890305
MSTRG.1032.11	MSTRG.1032	1:93235847-93301052	65205	+	12.216	0.301948	0.825632	0	0	0	0	0	0.144146	0	1.88887	0.709848	0.493847	0.240916	0.432979	0.51475
MSTRG.1032.12	MSTRG.1032	1:93235847-93301052	65205	+	11.7687	1.22747	1.01082	0	0	0	0	0	1.42761	0.891685	1.35926	0.532504	3.90705	1.86695	0.427876	1.18177
MSTRG.1032.13	MSTRG.1032	1:93235849-93301059	65210	+	35.4009	0.049995	0	0	0	0	0	0	0	0	1.31596	0	0	0.672383	0	0
MSTRG.1032.14	MSTRG.1032	1:93235849-93301066	65217	+	4.48061	1.4163	0.239425	0	0	0	0	0	5.29597	0	3.13499	3.12943	2.51935	0.42127	0.980056	0.261439
MSTRG.1032.16	MSTRG.1032	1:93240294-93301055	60761	+	8.91047	0	0	0	0	0	11.4972	11.2613	0.219575	0	0.329611	0	0.446669	0	0	0
MSTRG.1032.17	MSTRG.1032	1:93274344-93301059	26715	+	11.9274	0	0	0	0	0	0.333214	0.351397	0	0	0.756517	0	0.17235	0.288378	0	0
MSTRG.1032.2	MSTRG.1032	1:93235844-93301053	65209	+	34.3329	0	0.14738	0	0	0	0	0	0.139213	0	0.162161	1.9345	0.04567	0.032436	0.054883	0
MSTRG.1032.20	MSTRG.1032	1:93275313-93301067	25754	+	0.0294507	0	0	7.46629	0	0	0	0	0	0	0	0	0	0	3.03472	0
MSTRG.1032.23	MSTRG.1032	1:93288922-93301060	12138	+	1.11025	0	0	0	5.04232	0	0	0	0	0	0	0	0	0	0	0
MSTRG.1032.24	MSTRG.1032	1:93292648-93301058	8410	+	0.652529	0	0	0	0	0	0	0	0	1.87696	0	0	0	0	0	0
MSTRG.1032.3	MSTRG.1032	1:93235844-93301059	65215	+	32.3328	0	0	0	0	0	0	0	0	0	0	1.3488	0	0	0.58798	0
MSTRG.1032.4	MSTRG.1032	1:93235844-93301053	65209	+	22.1298	0.070024	1.23224	0	0	0	0	0	0.147297	0	0.707452	2.36182	0.199002	0.128802	0.224963	0.491883
MSTRG.1032.5	MSTRG.1032	1:93235846-93236207	361	+	1.66205	0	0	0.648532	0	0.768255	2.9979	2.96961	0	0	0	0	0	0	0.197892	0.289866
MSTRG.1032.6	MSTRG.1032	1:93235846-93301058	65212	+	25.1847	0	1.83214	0	0	0	0	0	0.227644	0.741933	0.272798	2.40231	0.257818	0.192831	0.659761	0
MSTRG.1032.7	MSTRG.1032	1:93235846-93301058	65212	+	5.64213	0	1.52786	0	0	0	0	0	0.11458	2.6058	0.301766	1.72819	0.8847	0.927689	1.88186	0
MSTRG.1032.8	MSTRG.1032	1:93235846-93301058	65212	+	8.19571	0.363258	1.02066	0	0	0	0	0	0.24076	4.35729	1.4222	4.49585	1.77158	1.60201	2.00062	1.1416
MSTRG.1032.9	MSTRG.1032	1:93235847-93301066	65219	+	38.2757	0	0	0	0	0	0	0	0.308642	0	0	0	0	0	0.654196	1.29284
MSTRG.10322.1	MSTRG.10322	16:31663380-31663646	266	+	83.0827	0	0	0.703426	2.03239	0	0	0	0	0	0	0	0	0.421366	0.386179	0
MSTRG.10322.11	MSTRG.10322	16:31664825-31873353	208528	+	0	2.65608	3.80498	0	6.13635	0.761743	6.51086	6.92136	1.34363	3.99827	2.68644	3.26871	3.73016	2.16038	5.3173	4.52571
MSTRG.10322.18	MSTRG.10322	16:31846789-31873353	26564	+	1.86027	0.551747	0.433907	19.7448	0.436114	6.00019	0.803228	0.859736	0.877973	0.188953	0.272815	3.72398	0.734399	0.233646	1.32499	3.09201
MSTRG.10322.3	MSTRG.10322	16:31663813-31873353	209540	+	2.01174	3.16774	2.64333	0	0	0	1.29711	1.18936	1.25268	2.43425	0.474197	0.438221	1.38407	0.921603	0	0.548606
MSTRG.10322.6	MSTRG.10322	16:31663955-31664325	370	+	1.08108	0	0	2.91088	0	0	0	0	0.001582	0	0	0	0	0	0.972734	0.001909
MSTRG.10322.9	MSTRG.10322	16:31664064-31873322	209258	+	0	4.86691	2.79315	0	0	0.947476	4.51696	4.41009	1.57891	0	2.37855	1.79396	1.70658	0.708028	0	1.78413
MSTRG.10326.5	MSTRG.10326	16:31959669-31962508	2839	+	95.4209	12.7501	17.5907	4.61829	4.58641	4.56734	16.1703	16.3125	8.33526	9.37119	9.92609	9.54162	7.56879	5.88208	6.32135	5.76217
MSTRG.10327.1	MSTRG.10327	16:31961789-32003200	41411	-	17.4283	3.98209	0	0	0	0.31514	2.94256	3.00814	0	0	0	0.775216	0	0	1.52485	0
MSTRG.10327.5	MSTRG.10327	16:31975822-32003316	27494	-	1.19686	0	0	0	0.646179	1.02503	0	0	2.13823	0	0	0.224959	0	1.2333	0	0
MSTRG.10335.1	MSTRG.10335	16:32149449-32150195	746	.	100	1.50048	2.56417	0	0	0	3.04876	3.19987	2.37863	1.7039	0	0	0.768043	1.41823	1.58861	2.6788
MSTRG.10336.1	MSTRG.10336	16:32150959-32152894	1935	+	100	2.71238	3.33308	0.246167	0.393848	0.254125	0	0	0	1.36002	0.432877	0	0	1.17711	0	1.47546
MSTRG.10341.1	MSTRG.10341	16:32303198-32303700	502	.	100	2.06192	0.754042	0.014362	0.165972	0.293158	0.755138	0.748011	0.688494	0.138971	0.130334	0.458013	0.090142	0.063745	0.307484	0.392456
MSTRG.10342.1	MSTRG.10342	16:32409962-32410261	299	.	100	0.49388	0	0	0	2.64865	0	0	0	0	0	0	0	0	0	0.407578
MSTRG.10344.1	MSTRG.10344	16:32409099-32409455	356	.	100	0.211663	0	5.39244	3.27389	3.22735	0	0	1.06707	0	0	0	0	0	0	0
MSTRG.10345.1	MSTRG.10345	16:32410397-32411044	647	.	100	0.171486	0	6.27749	8.34198	5.85523	0	0	0	0	0	0	0	0	0.15912	0
MSTRG.10346.1	MSTRG.10346	16:32332177-32393724	61547	+	1.39981	0.02725	4.65553	0	0	0	0	0	7.3109	0	0	0	0	0	0	2.1863
MSTRG.10346.2	MSTRG.10346	16:32332215-32393526	61311	+	0.367866	0	2.57685	0	0	0.178927	0.712046	0.654128	0.181029	0	0	0.201012	0	0.167254	0	0
MSTRG.10347.1	MSTRG.10347	16:32419701-32419991	290	+	22.4138	18.8387	20.4763	9.84253	8.75007	10.9223	2.82817	2.80148	8.67344	10.5695	10.1378	8.70855	5.94547	6.77348	5.4921	5.31558
MSTRG.10347.3	MSTRG.10347	16:32419722-32429024	9302	+	0	0	0	0	0	0	13.0315	12.9338	0	0	0	0	0	0	0	0
MSTRG.10347.6	MSTRG.10347	16:32422820-32429024	6204	+	0	0	4.81606	0	3.99567	4.17808	6.0706	6.13897	0	0	3.77516	3.13438	0	0	0	2.30651
MSTRG.10348.8	MSTRG.10348	16:32462126-32475045	12919	+	0.554145	0.60942	9e-06	0.278361	0.309179	0.656968	1.27326	1.25688	0	0	0	0	0.073136	0	0	0.476696
MSTRG.10349.2	MSTRG.10349	16:32608932-32617199	8267	+	28.0176	2.09567	0.760313	0.822135	1.35369	0	0.438856	0.436246	0.294161	0	1.29791	0	0	0.36692	0.546132	0.916215
MSTRG.10350.11	MSTRG.10350	16:32672266-32674742	2476	+	90.63	0	0	0	0	0	0.664402	0.694297	0	0	0	0	0	0	0	2.49792
MSTRG.10351.2	MSTRG.10351	16:32665929-32667098	1169	-	34.0462	0	9.3e-05	0	0.13384	0.153336	2.37686	2.46928	0	0	0	1.05819	0.318865	0	0	0
MSTRG.10351.3	MSTRG.10351	16:32667114-32668283	1169	-	79.2985	0	1.2e-05	0.027733	4.5e-05	0.615359	0	0	0.502175	1.3e-05	0.000122	1.85881	1.01778	0	0.000247	0
MSTRG.10354.1	MSTRG.10354	16:33138033-33138251	218	.	100	0	0	13.7931	15.4706	14.755	0	0	0	0	0	0	0	0	0	0
MSTRG.10355.1	MSTRG.10355	16:33138596-33138833	237	.	100	0	0.352572	7.99002	5.23238	6.64944	0	0	0.246626	0	0	0	0	0	0.216617	0
MSTRG.10356.1	MSTRG.10356	16:33376885-33377144	259	.	100	0.569861	0.322739	2.13098	5.24514	6.68784	1.0435	1.03365	0.451516	0.537713	0	0.070887	0.300593	0.43271	0	0
MSTRG.1036.6	MSTRG.1036	1:93320774-93322183	1409	-	0.0709723	0	0	0	0	0	0	0	0	0.000496	0	0	1.64804	1.87508	0	0.000522
MSTRG.10362.2	MSTRG.10362	16:33015789-33056000	40211	-	1.71657	0	3.5875	0	0	0	0	0	0	0	0	0	0	0	0	0
MSTRG.10367.2	MSTRG.10367	16:33379879-33380720	841	-	0	0	0.591148	0.302303	0	0	0.493056	0.488402	0.50328	1.59194	1.97598	3.69954	0	0.192367	0.932881	0
MSTRG.10368.2	MSTRG.10368	16:33381164-33503801	122637	+	0.581778	0	0	0.006861	0.048954	0.003519	0.015689	3.92586	0	1.86912	0.004241	0.002358	0.003816	0	0	0
MSTRG.10369.1	MSTRG.10369	16:33169635-33243465	73830	+	13.0498	14.0618	7.36336	20.6896	23.2386	16.6097	22.8214	21.8089	17.9848	26.9477	21.1479	17.4867	28.2741	25.239	20.1978	24.2336
MSTRG.10369.2	MSTRG.10369	16:33169635-33243465	73830	+	21.7313	0	0	0.039607	0	6.52564	0	0	3.66689	0	2.53069	2.35344	0.090212	2.43597	2.91243	0
MSTRG.10369.3	MSTRG.10369	16:33169644-33243346	73702	+	17.0871	0	0	0	0	0	0.626749	0.676197	11.1214	11.9128	1.49795	0	0	0	0	7.22115
MSTRG.10369.4	MSTRG.10369	16:33169668-33243360	73692	+	10.4866	0	0	8.67722	0	0	0	0	0	0	0	0	0	12.9724	0	0
MSTRG.10369.5	MSTRG.10369	16:33169918-33243324	73406	+	5.56875	0.018673	0.16734	0	0.09363	0.114678	1.7728	1.8662	11.0241	0.088554	0.363853	20.9583	0	0	0	0.081726
MSTRG.10369.6	MSTRG.10369	16:33169918-33243349	73431	+	15.2182	0.013393	0	0	14.1004	0	0	0	0	0	17.9417	0.035743	1.04316	0	0.905209	0
MSTRG.10369.7	MSTRG.10369	16:33170214-33243310	73096	+	3.06732	8.77025	16.4915	2.71912	0	0	3.92261	4.15284	8.06043	9.23366	4.21838	0	8.37376	0	0	9.75361
MSTRG.10369.8	MSTRG.10369	16:33170225-33208362	38137	+	41.4545	0.44533	0.322705	0	0	0.835729	0	0	0.714184	1.36447	0.845648	1.10771	0	0.889934	5.7627	2.84412
MSTRG.10370.1	MSTRG.10370	16:33949430-33950207	777	.	100	1.36928	0.574874	2.35372	2.68678	1.65017	1.16475	1.15376	1.88615	2.93897	0.870455	1.48751	1.15562	0.88066	1.00194	1.15033
MSTRG.10374.11	MSTRG.10374	16:33755550-33771884	16334	+	3.42849	0	0	0	0	0.460497	0	0	0	3.85008	0	0	0	0	0	0
MSTRG.10374.4	MSTRG.10374	16:33684701-33771790	87089	+	2.4274	0	6.78591	3.86761	2.14393	0.221913	5.27617	5.30173	1.71426	0.207049	1.4972	0	1.1825	1.76666	1.76789	2.20531
MSTRG.10374.5	MSTRG.10374	16:33707062-33751244	44182	+	1.0142	1.39112	0	0	0	0	0	0	0	0	1.4542	0	0.806254	0	0	0
MSTRG.10374.6	MSTRG.10374	16:33710437-33740271	29834	+	0	0	0	0	0.004849	0	0	0	0	0	0	0	0	0	0	0
MSTRG.10374.8	MSTRG.10374	16:33752971-33771560	18589	+	1.43266	0	0	0	0	0.015167	3.64166	3.69665	0	0	0	0	0	0	0	0
MSTRG.10377.1	MSTRG.10377	16:34688020-34688229	209	.	100	0.102303	0	0	0	0.116424	0.807471	0.79985	0.550634	0.193064	1.08951	0	1.23297	0.267868	0.567104	2.10454
MSTRG.10378.3	MSTRG.10378	16:34666293-34678487	12194	+	30.7447	3.07605	1.2609	1.12685	0.77175	0.891577	1.30982	1.29746	1.20558	0.68534	0.148303	0.324709	0.52218	0.327048	0.151842	0.579304
MSTRG.10379.1	MSTRG.10379	16:34683273-34685218	1945	-	100	0.163051	1.21251	0.767746	0.468581	0.144398	2.10947	2.08956	0	0	0	0.3602	1.00908	0.26915	0.842393	1.23352
MSTRG.10380.2	MSTRG.10380	16:34723006-34725184	2178	+	0.183655	0.780484	1.88196	0.001243	2.87348	0	3.58679	2.90706	2.7207	0.721243	0.568931	0.534419	1.37134	1.51704	1.05484	0.598813
MSTRG.10381.1	MSTRG.10381	16:34719611-34719827	216	.	100	2.17466	2.12681	0	0	0.183086	2.55682	2.53268	0.362461	0.747347	0.882163	0	1.92451	0.474386	0.950321	0.475218
MSTRG.10382.1	MSTRG.10382	16:35153620-35154579	959	.	100	0.041671	0.038459	0	0	0.041385	0.046631	0.046191	0.118006	0	0.980638	1.60227	1.19568	1.93367	1.74911	1.05731
MSTRG.10384.1	MSTRG.10384	16:35062262-35062848	586	+	100	0	0	0	0	0	0	0	0	0	0.893465	0	0.508175	0	0	2.76064
MSTRG.10388.3	MSTRG.10388	16:34993240-35002391	9151	+	20.7333	0.049322	0	0	0	0.013225	0.045158	0.044732	0.064837	0.12286	0.138559	0.253468	2.84853	3.0951	0.409132	5.87725
MSTRG.10389.1	MSTRG.10389	16:34820331-34820602	271	.	100	0	0	0	0	0	0	0	0	0	0	0	0.537376	0.471527	0.631169	2.43724
MSTRG.10391.1	MSTRG.10391	16:34948809-34949131	322	.	100	0	0	0	0.037279	0	0	0	0.181725	0.376566	0	0	0.184705	0.696623	2.39419	0.957793
MSTRG.10392.1	MSTRG.10392	16:34951983-34952566	583	.	100	0	0.143685	0	0	0	0	0	0.182926	0	0	0	0	0.096323	0.833353	2.14418
MSTRG.10393.1	MSTRG.10393	16:34954662-34958862	4200	-	81.7422	0	0	0	0	0.261796	0.984403	0.975111	0	0	0	0	0.12635	0.300043	0.718123	1.54616
MSTRG.10394.1	MSTRG.10394	16:34986847-34987983	1136	.	100	0.521245	1.39337	0.165185	0.14685	0.314484	3.34366	3.31209	2.44184	1.63475	3.34997	1.59463	4.60592	5.75288	4.20238	3.69266
MSTRG.10395.1	MSTRG.10395	16:34989733-34989978	245	.	100	0	0.341107	0	0	0	0.118561	0.117442	0.238606	0.105139	0.820808	0.209153	0.909447	1.84992	2.51487	1.89836
MSTRG.10396.1	MSTRG.10396	16:34990562-34991423	861	.	100	0	0.194692	0.108942	0	0	0.472118	0.467662	0.136188	0.468721	1.45034	0.678848	1.83063	1.82722	2.48863	1.19033
MSTRG.10397.1	MSTRG.10397	16:34991693-34992484	791	.	100	0	0	0	0	0	0.256923	0.254498	0.148225	0.330979	0.725939	0.780541	0.713356	1.55404	1.54209	2.6041
MSTRG.10402.20	MSTRG.10402	16:34227123-34237451	10328	-	30.7692	0	0	0.3108	0	0.404163	0	0	0.518984	0.241751	1.70115	0.36647	0.276202	0	0.421146	1.86816
MSTRG.10402.4	MSTRG.10402	16:34009242-34385376	376134	-	0.398633	0.190508	0.006526	0	0	0	6.77426	6.79878	0	0	0	1.07585	0	0.406119	0	0
MSTRG.10402.5	MSTRG.10402	16:34010542-34573250	562708	-	0	0	4.31495	0	0	0.001902	0	0	0	0	0	0	0	0	0.641298	0
MSTRG.10402.9	MSTRG.10402	16:34013144-34212900	199756	-	0	2.25222	4.06067	1.70446	1.36458	0.719272	0	0	1.24963	0.624378	0.139301	0	0.537738	0.053448	0	0
MSTRG.10403.1	MSTRG.10403	16:34006781-34007505	724	-	100	144.141	150.141	104.119	123.006	116.468	145.853	146	91.9208	82.3252	68.4509	64.9699	69.7046	64.2854	63.9704	64.9459
MSTRG.10407.1	MSTRG.10407	16:35555380-35555813	433	.	100	0	0	0.216376	0	0	0	0	0	0	0.980349	2.66123	0	0	0	0
MSTRG.1041.13	MSTRG.1041	1:93479220-93509760	30540	+	0	3.65907	80.1166	0	0	0	7.84266	8.63249	2.99543	17.484	0.492577	30.5931	36.0402	4.25065	1.16394	11.046
MSTRG.10412.1	MSTRG.10412	16:36043128-36043837	709	.	100	0	0	0	2.76321	0	3.80694	3.77101	1.70552	0	0	0	0	0	1.12404	0
MSTRG.10422.1	MSTRG.10422	16:36744481-36744798	317	.	100	0.319158	0	0.147653	0.343307	0.185001	0	0	0.236265	0	0	0.154553	0	0.658046	0.137804	1.85305
MSTRG.10425.4	MSTRG.10425	16:35981582-35981821	239	-	70.7113	0	118.895	1545.34	1102.65	1225.98	0	0	161.765	0	11.7497	0	77.462	167.283	0	65.3906
MSTRG.10425.5	MSTRG.10425	16:35981660-35982382	722	-	66.6667	0	0	0	0	0	0	0	0	0	293.237	0	0	0.021227	0	0
MSTRG.10426.9	MSTRG.10426	16:36013808-36037129	23321	+	0	0	0	0	0	0.595305	0	0	0	0	0	0	0	0	0	0
MSTRG.10427.12	MSTRG.10427	16:36763212-36764754	1542	-	93.8392	1.39743	0	0	1.74444	0	0	0	0.803993	2.94425	0	0	0	0	0	0
MSTRG.10427.2	MSTRG.10427	16:36750179-36766618	16439	-	4.94285	0	3.60527	0	4.90228	0	0	0	0.426811	0	0	0	0	0.328474	0.083712	0
MSTRG.10428.1	MSTRG.10428	16:36768333-36770227	1894	.	100	0.937055	0	0	0	0	2.07742	2.08972	0	1.30958	0	0	1.36238	2.28755	1.70806	0
MSTRG.10431.1	MSTRG.10431	16:37111147-37112442	1295	.	100	0.114324	0.161221	0.365781	0.303502	0.214589	2.19812	2.28105	0.114133	0.201186	0.176541	0.526771	0.322236	0.180563	0.179408	0.625759
MSTRG.10434.1	MSTRG.10434	16:37083402-37083743	341	.	100	2.81598	2.66703	0.274583	0	0	0.775456	0.768137	0	0.408788	0.19169	0	0	0.097044	0.046731	0
MSTRG.10436.1	MSTRG.10436	16:37557386-37557626	240	.	100	0	0	0	0	0	0	0	1.94845	0.124723	0	0	0	0.616208	0	0.434007
MSTRG.10437.1	MSTRG.10437	16:37566518-37566924	406	.	100	0	0.832937	0.115365	0	0.683312	0	0	1.94118	1.88926	1.48512	0.377364	0.439753	1.2674	0.938629	0.18098
MSTRG.10438.1	MSTRG.10438	16:37696668-37697360	692	.	100	0	0	30.7778	0	0	0.097875	0.096951	0	0.191652	0	0.16622	0	0.121758	0	0
MSTRG.10441.1	MSTRG.10441	16:38085150-38087643	2493	.	100	0.891122	1.9178	0.670157	0.516916	0.60994	2.33888	2.34375	1.29868	1.09311	0.762303	1.47798	1.16569	0.721762	0.765055	0.620223
MSTRG.10442.1	MSTRG.10442	16:38088091-38088355	264	.	100	1.36143	1.26977	0.885919	0	0.599694	1.02381	1.01415	1.10749	0.793989	0.969763	1.11858	0.225131	0	0.58364	1.94571
MSTRG.10443.1	MSTRG.10443	16:37776848-37836530	59682	+	1.07952	0	24.9417	10.7071	91.8785	97.1964	79.3901	79.3448	1.07387	0	19.7193	183.024	59.6065	53.9123	11.1374	51.0712
MSTRG.10443.6	MSTRG.10443	16:37794457-37836526	42069	+	14.5711	0	0	175.531	24.5176	13.2416	0	0	0	0	0	0	0	0	21.1959	0
MSTRG.10447.1	MSTRG.10447	16:38444286-38445316	1030	.	100	0	0	2.83936	1.97997	2.53517	0	0	0	0.861749	1.71684	0	0.69439	1.03666	0	0
MSTRG.1045.1	MSTRG.1045	1:93581473-93582105	632	.	100	1.25108	2.65125	0.445059	0.329716	0.405553	1.66515	1.64943	0.834555	0	1.13924	0	0	0.622952	0.570118	0.751715
MSTRG.10451.1	MSTRG.10451	16:38489559-38489906	347	.	100	0.638638	0.122975	1.21017	1.86843	3.08248	0.584721	0.579202	0	0	0.37677	1.32403	0.3343	0	0.266663	0.632873
MSTRG.10453.1	MSTRG.10453	16:38476669-38478200	1531	.	100	0.255805	0.404772	6.03326	6.35759	5.9949	0.230667	0.228489	0.153256	0.296585	0.085585	0.125316	0.179135	0.146873	0.166914	0.240401
MSTRG.10454.1	MSTRG.10454	16:38483167-38483535	368	.	100	0	0.432068	3.39322	2.87519	2.53021	0.183815	0.18208	0.085898	0	0	0.416225	0.024252	0.152445	0	0
MSTRG.10456.9	MSTRG.10456	16:36874485-36874902	417	-	52.518	0	0.401494	0	1.19834	0.111498	1.13587	1.12515	0	0.501694	0.941024	0.918583	0.713633	2.1532	0.367056	2.94459
MSTRG.10457.2	MSTRG.10457	16:36828388-36859845	31457	+	14.094	2.21638	1.32807	5.17442	2.64531	2.24402	0.527307	0.534824	4.66878	3.18882	1.65271	2.01762	4.45486	1.29577	1.81014	3.11787
MSTRG.10457.3	MSTRG.10457	16:36828397-36872704	44307	+	0	0	1.82072	0	1.8e-05	2.10212	2.26155	2.23611	1.45171	0.551127	0.31396	1.55584	1.31452	0	0.4365	1.82515
MSTRG.10458.1	MSTRG.10458	16:36875012-36933053	58041	+	1.15315	1.0571	2.663	0	0	0	3.33334	3.29507	1.04962	0.743311	1.44195	3.37963	1.51593	1.98433	0.707135	4.93983
MSTRG.10458.11	MSTRG.10458	16:36884126-36933084	48958	+	7.50445	0	0	0	0	0	1.40774	1.4766	1.9825	0	7.28344	0	0	0.699879	0.784588	0.174227
MSTRG.10458.12	MSTRG.10458	16:36884126-36933084	48958	+	7.44323	0.339826	0	3.33128	5.06537	0.484567	1.68513	1.76956	2.95858	6.5887	1.87133	0.837014	2.57174	0	0.94712	0
MSTRG.10458.14	MSTRG.10458	16:36893097-36933041	39944	+	2.54979	0.015104	0	0	0	0	1.65085	1.61824	0	0.478692	0	0.10515	5.7e-05	2.38759	1.12499	3.04753
MSTRG.10458.2	MSTRG.10458	16:36875018-36933085	58067	+	1.08464	5.64381	7.40236	0	0	0	6.21726	6.29082	2.07532	1.352	1.4391	1.12684	1.84267	0	0.60467	2.74276
MSTRG.10458.3	MSTRG.10458	16:36875019-36933053	58034	+	1.08036	4.73493	5.31585	5.51947	0	0	0	0	0	1.43466	0	0.453722	0	0	0	0
MSTRG.10458.4	MSTRG.10458	16:36875031-36933084	58053	+	0.980657	0.377873	3.23915	0	0	0	3.52984	3.4774	2.10982	0.568101	0.997896	4.4244	2.43993	2.44244	1.59996	0
MSTRG.10458.5	MSTRG.10458	16:36875053-36933053	58000	+	1.19734	0.392236	0	0	0	0	3.67645	3.64951	0	0.120502	0	1.75043	0	2.9727	2.26468	0.000586
MSTRG.1046.1	MSTRG.1046	1:93582161-93583271	1110	.	100	0.352073	2.41691	0.295838	0.187858	0.143042	1.51895	1.62556	0.917702	0.713498	0.988386	0	0	0.888594	0.552672	1.25041
MSTRG.10460.1	MSTRG.10460	16:38490064-38490333	269	.	100	0.510342	0	1.04342	2.00386	0	0	0	0	0.367637	1.94246	0.318551	0	0.208342	0.658757	0.27281
MSTRG.10461.1	MSTRG.10461	16:38490367-38522663	32296	-	55.1803	1.98846	0.023469	0.046481	0.421203	0.210612	1.45921	1.57651	0.023556	0	0.006891	0.028193	0.011282	0.031973	0	0.013607
MSTRG.10463.1	MSTRG.10463	16:38525081-38550227	25146	-	1.82529	5.93991	0	0	0	0	2.40393	2.44684	0	0	0	0	0	0	0	0
MSTRG.10464.1	MSTRG.10464	16:38597134-38624062	26928	-	16.2805	0	0	0	0	2.13549	0	0	0	0	0	0.498853	0	0	0	0
MSTRG.10468.4	MSTRG.10468	16:38750897-38768800	17903	+	7.25191	0	2.67006	0	0	0	1.23752	1.21137	0	0	0	0	0	0.131518	0.011522	0
MSTRG.1047.1	MSTRG.1047	1:93585745-93593351	7606	+	100	0	0	0	1.7723	0	0	0	0	1.73668	0	0	0	1.27169	1.19267	0
MSTRG.10470.15	MSTRG.10470	16:38589746-38592238	2492	+	49.8395	1.72293	0	3.55967	3.61665	0	3.59135	0	0	0.953627	1.52522	1.97144	0	0	1.34419	0
MSTRG.10472.1	MSTRG.10472	16:42663926-42664174	248	.	100	0	4.27986	0	0	25.551	5.0394	5.17172	0	2.61878	0	0	1.43758	1.41196	0	2.04608
MSTRG.10475.1	MSTRG.10475	16:42340661-42341006	345	.	100	0.642329	0	0	0	0.114826	3.92067	3.88366	0.339289	0.404062	0.189474	0	0.344854	0.325158	0.149002	0
MSTRG.10476.1	MSTRG.10476	16:44063681-44064001	320	.	100	0	1.56322	2.22823	4.56182	3.96472	3.38082	3.3489	3.65713	5.6619	1.22538	1.43539	4.83225	2.80385	2.2485	1.83573
MSTRG.10477.1	MSTRG.10477	16:39984292-40284007	299715	+	26.6533	0	0	0	0	4.80482	0	0	0	0	15.1595	0	0	0	5.45666	0
MSTRG.10477.11	MSTRG.10477	16:41217757-42181633	963876	+	0	0	0	0	0	0	0	0	0	0	0	0.050474	14.8017	0	0	0
MSTRG.10477.13	MSTRG.10477	16:41405876-42181704	775828	+	1.05851	0	0.316763	0	0	0	1.75255	1.75059	8.36393	7.58105	0.37938	13.5612	0	12.5947	3.54894	0.004898
MSTRG.10477.14	MSTRG.10477	16:41405981-42181681	775700	+	0.0237051	0	0.452074	0	0	0	0	0	4.42828	9.54839	0.477644	4.1344	0	2.60938	3.6589	0
MSTRG.10477.15	MSTRG.10477	16:41418212-42181672	763460	+	0.460449	0	0	0	0	0	0	0	0	0	0	0	0	0	5.56474	0
MSTRG.10477.2	MSTRG.10477	16:39984309-39984732	423	+	13.4752	22.3644	0	0	21.0291	0	19.9963	19.8076	1.64993	40.3919	0	46.1848	2.98304	50.5475	31.8538	38.2149
MSTRG.10477.3	MSTRG.10477	16:39984321-40263182	278861	+	14.0845	0	0	0	13.9197	0	0	0	0	0	0	0	0	0	0	0
MSTRG.10477.4	MSTRG.10477	16:39984328-40304755	320427	+	22.1277	0	0	0	0	0	0	0	0	0	0	0	0	0	0	11.5521
MSTRG.1048.3	MSTRG.1048	1:93622015-93635726	13711	-	0	3.08572	5.93255	0	0	0	14.8683	14.5637	23.9425	0	0	2.45312	0	0	0	0
MSTRG.10482.1	MSTRG.10482	16:40458476-40458987	511	.	100	0	0.327782	0.758342	2.20125	0.155194	0	0	0	0.111953	0.099874	0	0	0	0.158089	0.143864
MSTRG.10483.1	MSTRG.10483	16:40459551-40462266	2715	.	100	0.160656	0	1.86132	2.81538	1.76352	0.106137	0.105135	0	0	0.193102	0.056549	0	0.041423	0.037964	0
MSTRG.10484.1	MSTRG.10484	16:40495400-40495674	274	.	100	0	0	0.508938	4.24719	1.62809	0.493292	0.488636	0	0	0	0	0	0	0	0
MSTRG.10485.1	MSTRG.10485	16:40670990-40671843	853	.	100	0	0.032425	1.33011	2.88288	1.07	0.317694	0.314695	0	0	0	0.179844	0.023054	0	0	0
MSTRG.10486.1	MSTRG.10486	16:40764499-40766122	1623	.	100	0.319318	0.208231	1.69138	3.76767	1.476	0.125297	0.124115	0	0	0.080737	0	0	0.069276	0	0
MSTRG.10487.1	MSTRG.10487	16:40779222-40779805	583	.	100	0.082454	0.431056	1.98063	1.6445	2.0069	0	0	0	0	0	0	0	0	0	0
MSTRG.10488.1	MSTRG.10488	16:40980408-40981144	736	.	100	0.100518	0.227713	1.07448	2.5959	1.0136	0	0	0.398216	0.094847	0	0	0	0.178603	0.098633	0
MSTRG.10489.1	MSTRG.10489	16:40981632-40981849	217	.	100	0.203895	0.37722	1.95502	3.63807	2.01172	0.264465	0.261969	0.473884	0	0	0	0	0	0	0
MSTRG.10490.1	MSTRG.10490	16:40984955-40985206	251	.	100	1.34053	0.66597	0	0.633905	0.066702	0.936667	0.927825	2.09632	0	0	0.332163	0.236745	0.866107	0	0
MSTRG.10492.1	MSTRG.10492	16:41134527-41136666	2139	.	100	0.103853	0	1.24093	2.02859	1.17033	0	0	0	0	0.030635	0	0	0	0	0
MSTRG.105.2	MSTRG.105	1:13139118-13225961	86843	-	1.33923	5.93197	0	3.78688	16.0684	16.4926	0.563775	0.552241	2.23177	9.92547	4.35947	1.78913	3.43267	1.32036	2.75742	0.528237
MSTRG.105.3	MSTRG.105	1:13139119-13372471	233352	-	0.379507	0	2.29346	0	0.002307	0	2.87706	2.85696	0	0	0.01749	0.248552	0	0	0	0.058278
MSTRG.105.4	MSTRG.105	1:13139152-13244881	105729	-	2.70139	0	0	0	0	0	0	0	1.07582	0.771772	1.08542	4.8501	1.80873	3.01405	1.46748	2.2527
MSTRG.105.6	MSTRG.105	1:13139162-13225350	86188	-	1.02863	0	0	0	0	0	0.404367	0.392195	1.01363	1.4433	3.90062	0	0	0	0	2.80567
MSTRG.105.7	MSTRG.105	1:13139162-13299722	160560	-	0	0	0	0	0	0	0	0	0	1.29094	0	0	0	0	0	0
MSTRG.1050.1	MSTRG.1050	1:93855291-93858463	3172	.	100	1.23882	2.84291	1.15295	0.987094	0.975681	2.70751	2.70038	1.0611	1.0568	1.23947	1.3938	1.07324	1.08835	0.741722	0.733802
MSTRG.10504.7	MSTRG.10504	16:44139368-44139706	338	-	42.6036	1.96896	0.155943	0.715546	0.615666	1.05477	0.386824	0.383173	0.181805	0.249505	0.924387	0	0.70395	0.327938	0.152079	0.083654
MSTRG.10505.1	MSTRG.10505	16:43861312-43889675	28363	-	2.37857	4.2243	4.30497	0.006151	0.644782	0	3.73765	3.94477	4.36931	2.10246	2.40164	3.0341	1.89758	1.07539	0.86499	0.92958
MSTRG.10506.1	MSTRG.10506	16:43878452-43878730	278	.	100	0.623988	0.902282	0	0.299227	0.073939	2.29739	2.75733	0.568036	2.00438	0	1.22484	0.113332	0.538329	0.33446	1.0138
MSTRG.10508.5	MSTRG.10508	16:43889940-43915625	25685	+	2.7127	0	0	0	0.111667	0	0	0	0	1.68544	0	3.77033	0.262203	0.121954	0	0.022092
MSTRG.10508.8	MSTRG.10508	16:43941812-43942111	299	+	94.3144	0	0	0.313025	0.556561	0	0	0	0.209154	1.86407	0	0	0	0	0	0
MSTRG.1051.1	MSTRG.1051	1:93803749-93822060	18311	+	4.67389	0	12.7524	4.13451	3.52188	3.315	3.04106	3.05917	0	3.96121	4.27467	0	2.9118	3.25046	2.34058	2.78049
MSTRG.10510.3	MSTRG.10510	16:44485078-44558881	73803	-	0	0.304742	3.24655	0	0	0	3.40103	3.41777	0.482994	0	3.86899	2.07269	0	0	1.00664	0.210347
MSTRG.10510.4	MSTRG.10510	16:44485097-44500657	15560	-	0.531915	0.002674	0.312982	0	0	0	0.001852	0.001829	0	2.41828	0.023308	1.43262	1.25346	0.693484	0.377321	0.00176
MSTRG.10512.3	MSTRG.10512	16:44347638-44388310	40672	+	8.70493	5.02376	9.24764	1.0972	2.64416	0	0.146729	0.149618	0	2.05233	0	0	0	0	0	0
MSTRG.10513.1	MSTRG.10513	16:44349209-44349752	543	.	100	0.260104	0.894652	0.258936	0	0.216289	2.2443	2.22311	0.462886	0.540975	0.723066	0.292211	0.288429	0.20681	0.250193	0.541609
MSTRG.10514.1	MSTRG.10514	16:44350922-44351357	435	.	100	0	0.421486	0	0.077327	0.262856	0.098008	0.097082	0.538505	0	2.55616	0.352264	0.136834	0.774115	0.391392	0
MSTRG.10515.1	MSTRG.10515	16:45085756-45085990	234	.	100	0	0	0	0	0	0	0	0	0.297458	1.95279	0.039214	0.253871	0	0	0
MSTRG.10517.1	MSTRG.10517	16:44719120-44721484	2364	-	100	0	0	0	0	0	2.6959	2.72727	0.943123	1.30052	1.96813	0	0	0	1.17715	1.68185
MSTRG.10518.1	MSTRG.10518	16:44723865-44724271	406	.	100	0	0.552543	0.461461	0.410242	0.390464	0.701607	0.694985	0	0.858756	2.04728	0.609443	1.96716	0	0.98803	0.903089
MSTRG.10519.1	MSTRG.10519	16:44724294-44724496	202	+	17.3267	0	2.17014	0	0.781643	0	0	0	0	0.525561	1.45823	0.596758	0.348848	1.69342	1.73567	2.17711
MSTRG.10519.2	MSTRG.10519	16:44724296-44736815	12519	+	0.393391	0	0	0	2.12984	0	0	0	0	0	0	0	0	0	0	0
MSTRG.10520.1	MSTRG.10520	16:44736763-44740283	3520	-	26.1364	2.46308	3.31738	0	1.9498	1.08794	0.638419	0.632392	2.15756	0	1.6279	0.338981	0	0.232206	0.553934	0
MSTRG.10520.3	MSTRG.10520	16:44736781-44746345	9564	-	32.1022	0.708677	0	0.600926	0	0	0	0	0.782696	1.95314	0	0.03443	2.42665	1.1e-05	0.263837	0
MSTRG.10521.1	MSTRG.10521	16:44743936-44745150	1214	-	100	0	0.129556	0.811545	0	0.653987	2.18416	2.16354	0	0.453975	0.66527	0	0	0	2.03674	0.929601
MSTRG.10522.1	MSTRG.10522	16:45093330-45130252	36922	+	39.0363	5.93895	0	0	0	0.933778	0.795477	0.801131	2.28429	0.664353	2.27997	0	1.01409	0	2.92816	5.34059
MSTRG.10522.6	MSTRG.10522	16:45093649-45128451	34802	+	29.3111	0	3.42662	4.66886	2.25111	3.40215	0	0	0	0	0	1.9891	3.26118	0.621015	1.56958	1.41643
MSTRG.10528.1	MSTRG.10528	16:45158693-45188525	29832	+	45.3013	2.32656	3.38795	1.52737	0.826924	1.77537	0	0	4.33598	5.71926	3.01232	4.00235	5.57303	4.40453	0.840698	3.87936
MSTRG.10529.1	MSTRG.10529	16:45203814-45204135	321	.	100	1.26768	0	0	0.259268	0.246768	2.31709	2.29522	0.545043	0	0.610789	0	0.939363	0.698787	0.954247	0
MSTRG.1053.1	MSTRG.1053	1:94467692-94468283	591	.	100	0	2.764	0	0	0	0	0	0	0	0	0	1.55901	1.3778	2.16714	1.32325
MSTRG.10530.1	MSTRG.10530	16:45204491-45216846	12355	+	76.8743	2.52854	0.193124	2.67424	2.39403	3.87807	4.58288	4.62854	4.11846	1.50885	2.98192	3.141	4.03633	1.63325	4.28867	0
MSTRG.10531.1	MSTRG.10531	16:45382133-45409023	26890	-	0.0896057	1.61783	6.89224	3.33894	0	2.93428	8.2634	8.24818	1.89329	2.10797	2.15197	2.79216	1.16886	0.590541	1.46567	0
MSTRG.10532.1	MSTRG.10532	16:45729463-45742941	13478	-	18.4767	2.62902	0	1.44308	0.954953	3.03439	0.917896	0.938325	0.755241	0	0	0	1.21913	1.24385	2.10042	0.120837
MSTRG.10533.1	MSTRG.10533	16:45735827-45736647	820	+	90	0	0	0.571909	0	0	0	0	0	2.04344	0	0.655692	0	1.16479	0	0
MSTRG.10535.2	MSTRG.10535	16:45746249-45844295	98046	-	0	0	0	0	0	0	0	0	2.57296	0	0.378943	0	0	0	0	0
MSTRG.10535.3	MSTRG.10535	16:45746250-45844344	98094	-	0	0.823112	3.00986	0	0	0	5.64931	6.66083	0	0	2.1421	0	0	0	0	0
MSTRG.10538.2	MSTRG.10538	16:46009693-46010380	687	-	23.7263	0.190588	0.388155	0.136494	0	0	2.26749	2.24609	0.085316	0.508014	0.210586	0.183799	0	0.981145	0.285126	0.428249
MSTRG.10539.1	MSTRG.10539	16:46825574-46826574	1000	+	100	2.8123	0.419142	1.4072	0	1.70667	0	0	1.70051	1.88479	0	1.07404	0	0	0	0.441512
MSTRG.10540.1	MSTRG.10540	16:46826958-46827344	386	.	100	0.574279	0.650483	1.11528	1.40012	0.615965	1.44068	1.42708	0.850879	1.9869	0.847003	1.38903	0.948081	0.843058	0.932518	1.201
MSTRG.10541.1	MSTRG.10541	16:46827345-46828284	939	.	100	2.36432	1.10693	1.36212	0.981213	1.08021	2.30758	2.2858	2.17803	0.520552	0.454024	0.326781	1.69142	1.49488	0.548457	1.63538
MSTRG.10542.1	MSTRG.10542	16:46828378-46828736	358	.	100	1.59101	1.40945	1.60872	2.17237	1.83283	0.37787	0.374303	0.565715	1.38637	0.365226	0.99468	0.762781	0.805395	0.396355	0.568343
MSTRG.10543.1	MSTRG.10543	16:46828790-46829258	468	.	100	1.18152	0.629789	0.800916	2.13606	0.91065	0	0	0.306626	0.691575	0	0	0.133567	1.69596	0.141803	0.168049
MSTRG.10544.1	MSTRG.10544	16:46865723-46866166	443	.	100	0	0	0	0	0	2.67339	2.79947	0	1.18079	0	1.29719	0	1.89978	0.865635	1.90783
MSTRG.10546.1	MSTRG.10546	16:48887983-48888325	342	.	100	0.49028	0.244642	1.16358	2.06885	1.55034	0	0	0.284073	1.04344	0.353593	0.257471	0	0	0	0.214749
MSTRG.10548.1	MSTRG.10548	16:48749797-48750142	345	.	100	0.214109	1.2126	2.78194	2.95573	0	1.47025	2.23311	0.649738	0.606093	0	0.443894	0	0.325158	0.596011	0.212886
MSTRG.10549.1	MSTRG.10549	16:48888717-48888991	274	.	100	0.269389	0.305135	0.512222	0.90198	0.783482	2.21981	2.19886	1.32549	0	0.786696	0.971788	0.590089	0.730258	0.380569	1.31515
MSTRG.10551.1	MSTRG.10551	16:46442195-46446761	4566	.	100	6.50987	10.2185	3.94161	3.16945	3.73702	14.8365	14.7848	12.2948	8.13394	5.77835	6.66727	6.8804	6.73919	6.76412	6.39366
MSTRG.10554.1	MSTRG.10554	16:49855250-49915004	59754	+	7.34272	1.41989	1.89888	0.931645	2.55052	3.82653	2.31372	2.2557	1.08222	3.30525	1.57831	2.52149	1.82138	0.594977	2.26468	2.50167
MSTRG.10554.3	MSTRG.10554	16:49855640-49914970	59330	+	0.838255	2.1336	2.74977	7.02794	0.992585	0.660342	2.93133	2.84906	5.23922	4.103	2.42334	2.59271	2.84507	5.0386	2.52146	2.29144
MSTRG.10554.4	MSTRG.10554	16:49855652-49915008	59356	+	1.07177	1.38576	2.71712	0.461458	0.326957	0.939733	4.78927	5.05985	2.22212	0	1.23428	0.229201	0.673296	0.628608	0.981971	0.736458
MSTRG.10555.1	MSTRG.10555	16:50660549-50661867	1318	+	100	0	0.731793	0.40948	0	0.34648	3.45448	3.42187	0	0	0.952878	1.79706	0	0.192958	0	0.428249
MSTRG.10557.1	MSTRG.10557	16:51669626-51669860	234	.	100	0	0	0	2.21441	1.40409	0	0	0	0	0	0	0	0	0	0
MSTRG.10559.3	MSTRG.10559	16:50719301-50722584	3283	-	62.0774	0	4.49738	0	0	1.05027	0	0	1.14427	0	0.379294	0.350529	0	0	0	0.567076
MSTRG.10560.1	MSTRG.10560	16:50722716-50724171	1455	.	100	1.22113	2.3047	1.1287	0.745395	0.550461	2.79882	2.81855	0.72565	0.449374	0.090052	0.340718	0.942427	0.67186	0.565476	1.52377
MSTRG.10561.1	MSTRG.10561	16:50725346-50725591	245	-	100	0	0	0	0	0	0	0	0.238606	0	0	0	0	0	0	2.09598
MSTRG.10563.1	MSTRG.10563	16:51050911-51053798	2887	+	100	2.25588	2.341	2.07793	5.2192	2.47277	1.80859	1.83041	2.65443	3.10245	4.57576	2.84083	2.22575	2.10838	1.70164	3.16546
MSTRG.10563.2	MSTRG.10563	16:51050942-51053658	2716	+	100	3.45863	2.21937	4.358	0.815997	3.29451	3.48662	3.50553	0.645313	1.81107	2.16533	2.97735	1.17861	1.85746	2.30856	1.37918
MSTRG.10564.3	MSTRG.10564	16:48924232-48994235	70003	-	1.01394	2.4192	0.713869	4.76507	4.59967	4.59455	5.11472	5.08219	3.9928	5.46768	1.23259	1.90328	4.26807	0.380002	1.55363	2.68827
MSTRG.10564.5	MSTRG.10564	16:48924255-48993949	69694	-	0	3.81305	3.92399	1.35993	0	0.575079	4.71695	4.66764	0.265786	1.23168	0.990295	2.68942	0.316542	1.67374	0.429599	1.89015
MSTRG.10564.6	MSTRG.10564	16:48924255-48994093	69838	-	1.87096	0.052271	0.803434	0	0	0	4.71918	4.6202	3.03793	0	4.1007	0	0	0.705781	2.38968	1.39482
MSTRG.10566.3	MSTRG.10566	16:48994221-49005820	11599	+	0	6.09352	0	0	0	0	0	0	2.6928	2.37114	0	0	0	0.86371	0	0
MSTRG.10567.1	MSTRG.10567	16:53985023-53985331	308	.	100	0.719242	0	0	3.44474	0	0.219507	0	0	0	0	0	0	0	0	0
MSTRG.10568.1	MSTRG.10568	16:53983958-53984912	954	.	100	2.05102	3.42678	0	0	6.48948	3.01851	3.13072	0.768285	0.731965	1.26379	0	0.554117	1.0308	0.161953	0.573845
MSTRG.10569.1	MSTRG.10569	16:53985740-53986213	473	.	100	0.156291	0	4.61765	4.84688	4.69703	0.247557	0.103474	0	0	0	0	0	0	0	0
MSTRG.10570.1	MSTRG.10570	16:54619312-54619968	656	.	100	0	0	0	0	0	0	0	0	0	0	0	4.44905	0	0	0
MSTRG.10571.2	MSTRG.10571	16:50191882-50432361	240479	-	0	9.98742	0	0	0	0	0	0	0	0	0.323289	0	0	0	0.234575	0.126644
MSTRG.10571.3	MSTRG.10571	16:50191883-50432362	240479	-	0	0	0.796882	0	0	0	2.1624	2.15023	0.062283	1.20561	3.27524	6.20708	6.90344	1.14814	0.076645	0.036097
MSTRG.10571.4	MSTRG.10571	16:50191913-50431886	239973	-	2.00392	0	0	0	0	0	0	0	0.028526	5.40547	0	0	0	0	0	0
MSTRG.10571.5	MSTRG.10571	16:50191913-50432374	240461	-	0	0	0.354955	0.005674	0.113838	0.118021	1.35114	1.42303	3.15382	0	0	1.06981	0	0	0.636084	0.760676
MSTRG.10572.2	MSTRG.10572	16:52031580-52207997	176417	+	1.89155	0.004131	0.04709	0.120211	4.07234	4.06525	0.006981	0.006906	2.45866	2.78164	0	0.261475	0.022752	1.64048	2.59237	3.004
MSTRG.10575.2	MSTRG.10575	16:52249037-52453164	204127	-	0.078911	0	4.85868	0	0	0	6.59801	6.55254	4.4112	3.75949	2.93526	4.01177	1.91084	0	0	1.8117
MSTRG.10576.2	MSTRG.10576	16:55860306-55895368	35062	-	7.04225	0	0.468208	0	0.020134	0.045239	1.13149	1.11986	0	0.138149	1.29339	2.62715	0.751188	0	0.89588	1.22485
MSTRG.10576.3	MSTRG.10576	16:55865752-55895369	29617	-	10.9075	2.3251	4.265	0.080562	0	0	0.925992	0.916946	0	0	0.687739	0	0.624917	0.042537	0.006282	0.038036
MSTRG.10577.1	MSTRG.10577	16:55957556-55957832	276	.	100	4.99229	0	0	0	0	0	0	0	0	0	0	0	0	0	0
MSTRG.10583.2	MSTRG.10583	16:56015504-56029719	14215	-	0.0881446	18.1325	28.8519	6.725	3.94643	2.93736	18.0174	18.4191	9.83713	16.7161	15.9835	10.6436	10.6586	8.02382	8.66006	7.40759
MSTRG.10584.1	MSTRG.10584	16:56021001-56021245	244	.	100	0.810366	0	13.5026	0	10.3514	0.276847	0.274234	0.491937	0	0.267583	0.94033	0	0.153833	1.43582	0.235508
MSTRG.10588.1	MSTRG.10588	16:56128611-56129370	759	.	100	1.15168	2.4997	0.185343	0.604163	0.121977	0.780017	0.772655	1.93082	0.570259	0.472708	0.643651	0.235499	0.127308	0.038666	0.193839
MSTRG.10589.1	MSTRG.10589	16:56137356-56137860	504	-	100	0	2.65861	0	0.413289	0.590045	0	0	0	0	0.778907	0	0.236276	0	0.204178	0
MSTRG.10590.1	MSTRG.10590	16:56180975-56181561	586	.	100	2.10256	1.79404	0.279962	0.277606	0.702859	3.74958	3.71419	0.499975	0.899089	1.62722	1.62876	2.3376	1.16913	0.751806	0.616124
MSTRG.10591.1	MSTRG.10591	16:56477796-56478001	205	+	28.7805	0.359621	0.407341	0.455861	0	0.192863	0.987781	0.978457	1.99456	2.036	1.59121	2.23671	2.31688	3.5499	3.0032	2.86054
MSTRG.10591.10	MSTRG.10591	16:56675027-56675239	212	+	1.41509	0	0	0	0.659522	2.42482	0	0	0	0	0	0	0	0	0	0
MSTRG.10591.6	MSTRG.10591	16:56532815-56690123	157308	+	0	0	0	0	0	0	2.91689	2.88936	0	0	0	0	0	0	0.138483	0
MSTRG.10591.7	MSTRG.10591	16:56627529-56690118	62589	+	18.1239	0	0	0	0	0	0.159478	0.157973	2.33144	0.247966	7.58691	0	1.14208	4.82511	0.345582	0.831738
MSTRG.10591.8	MSTRG.10591	16:56628756-56690122	61366	+	25.8836	0	0	0.140904	0.140285	0.334637	0	0	2.29384	0.213676	0.566457	2.08889	0.379605	0.551589	3.81996	5.62736
MSTRG.10591.9	MSTRG.10591	16:56629005-56690119	61114	+	20.1524	0	0.070798	0	0	0	0.004264	0.004224	0.163386	0	0.72809	0.002447	0.251994	0.068119	0.065438	1.86089
MSTRG.10592.1	MSTRG.10592	16:56914100-56928227	14127	-	100	0.959433	0.465748	0.823638	0.88813	0.735055	0.948708	0.939753	1.84345	2.13394	1.9164	0.663508	2.64909	2.81001	2.14614	3.33884
MSTRG.10594.1	MSTRG.10594	16:56690291-56717454	27163	-	2.28426	14.5339	5.58223	14.9096	5.0828	19.0161	21.9125	22.0144	9.4365	5.60172	4.06296	12.6341	12.2183	5.21714	10.0014	9.87559
MSTRG.10594.2	MSTRG.10594	16:56690322-56717526	27204	-	4.30646	9.44232	5.69497	9.17604	1.86232	2.06269	13.0536	13.5129	7.52828	0	0	12.548	8.92172	0	18.3883	4.6983
MSTRG.10595.1	MSTRG.10595	16:57121376-57156624	35248	+	31.5646	0	0	0	0	0	0	0	6.2449	0	0	0	0	0	0	0
MSTRG.10595.2	MSTRG.10595	16:57121500-57162272	40772	+	32.3635	0	0	0	0	0	0	0	0	0	0	4.12113	0	0	0	0
MSTRG.10595.4	MSTRG.10595	16:57154602-57156308	1706	+	100	4.58744	4.90034	0	0	0	0	0	0	0	0	0	3.68092	0	2.29337	1.96574
MSTRG.10598.1	MSTRG.10598	16:57810613-57811240	627	.	100	0	0	0	0	0	0	0	0	0	3.82326	4.02106	3.46115	5.37741	0	0
MSTRG.10599.2	MSTRG.10599	16:57411710-57606888	195178	-	59.7468	0.647435	1.33301	0.398813	0	0	0.934998	0.926173	0	0	0.491422	1.1709	0.961769	2.29717	0.712059	1.07561
MSTRG.10599.3	MSTRG.10599	16:57561191-57606894	45703	-	80.1001	5.41296	4.29135	2.9842	2.87222	2.23061	2.5005	2.46292	1.68445	3.37848	2.28672	2.09277	3.2543	4.17476	2.29143	2.96636
MSTRG.10600.1	MSTRG.10600	16:57340405-57391681	51276	+	100	0	0	52.2819	0.077816	79.8629	0	0	0	0	0	0	0	0	0.024988	0
MSTRG.10600.2	MSTRG.10600	16:57391105-57391684	579	+	100	2123.71	710.881	1852.86	1386.18	1389.72	186.96	187.078	0	633.776	1317.45	0	443.681	888.586	366.938	482.334
MSTRG.10602.1	MSTRG.10602	16:57386873-57391684	4811	-	100	0	0	0	0	0	0	0	0	0	0	0	0	0	5.14238	0
MSTRG.10602.2	MSTRG.10602	16:57391102-57391684	582	-	100	0	707.665	0	0	0	1280.47	1281.42	938.991	630.624	0	783.14	441.398	884.014	369.784	0
MSTRG.10603.2	MSTRG.10603	16:57170865-57171622	757	+	74.5046	0	0	0.619442	0	0.366897	0	0	0	0	1.6969	0	0	0	0	0
MSTRG.10603.3	MSTRG.10603	16:57172364-57175248	2884	+	53.19	0	1.80448	0.457151	0.554552	0	0	0	0	0	0.165889	1.91651	2.03691	0	0	1.81499
MSTRG.10604.1	MSTRG.10604	16:57168862-57231616	62754	-	5.17241	6.37431	5.83072	9.08532	5.74296	5.83539	7.35046	7.30962	5.35799	4.62637	13.563	13.5204	9.47898	8.2626	8.56221	7.52363
MSTRG.10604.2	MSTRG.10604	16:57168863-57207949	39086	-	25.28	0	0	0	0	0	0	0	0	0	0	0	0	0	0	0
MSTRG.10604.3	MSTRG.10604	16:57168863-57231572	62709	-	27.1815	3.5164	5.30625	1.74431	4.22209	0	8.59273	8.41976	5.95222	7.16317	0	0	3.61903	5.8264	4.41036	3.85595
MSTRG.10604.4	MSTRG.10604	16:57168864-57201077	32213	-	2.26008	0.247883	4.07906	0	0	4.56967	0	0	0	0	0	0	1.10887	0.97097	1.0842	0
MSTRG.10604.5	MSTRG.10604	16:57168864-57231569	62705	-	3.86954	1.01746	0.273916	0	0	0.39552	0	0	2.81761	2.13534	2.82045	1.59467	0.784293	0	0.666704	0
MSTRG.10607.1	MSTRG.10607	16:59457592-59458881	1289	.	100	1.55055	0	3.00285	1.50466	2.77184	1.2882	1.32812	0	1.27342	0.889353	1.1906	1.362	0	0.479581	0.96613
MSTRG.10608.1	MSTRG.10608	16:59458940-59459152	212	.	100	0	0	0	2.35167	0	0	0	0	0	0	0	0	0.882079	0	0.975201
MSTRG.10609.1	MSTRG.10609	16:59460470-59460754	284	.	100	0	0	2.9655	0	2.09104	0	0	0	0	0	0	0	0	0	0
MSTRG.10611.2	MSTRG.10611	16:58408517-58469727	61210	+	0	4.19502	6.73129	0	0	0.979546	3.54664	2.85394	0	0	1.73776	0.569457	2.0516	0	0.560826	1.43398
MSTRG.10612.1	MSTRG.10612	16:58451234-58451458	224	.	100	0	0.443803	0.208683	0	0	0.114553	0.113472	2.087	0.021747	0	0	0	0.370015	0	0
MSTRG.10614.1	MSTRG.10614	16:59642077-59646463	4386	.	100	0.455941	1.68284	0.010703	0	0	2.56684	2.57324	0.34774	0.57267	0.164381	0.192553	0.108794	0.019747	0.047007	0.167902
MSTRG.10616.1	MSTRG.10616	16:61378005-61378941	936	.	100	0	0	0	0	0	15.3132	15.4077	0	0	0	0	5.75692	0	0	0
MSTRG.10617.1	MSTRG.10617	16:61590949-61591620	671	.	100	1.30084	2.80956	0	0	0	0.601768	0.646079	0	0.208044	0.468272	0	0	0	0	0.328834
MSTRG.10618.1	MSTRG.10618	16:61379020-61379736	716	.	100	6.05846	10.2197	0	0	0	7.72654	7.71608	4.20157	2.87605	3.77926	3.80326	2.99547	0	2.60052	0
MSTRG.10621.1	MSTRG.10621	16:62718465-62718826	361	.	100	0	0	0	76.62	0	0	0	0	0	0	0	0	0	0	0
MSTRG.10622.3	MSTRG.10622	16:59775539-59775744	205	-	1.95122	2.51735	0	0	0	0	0.32926	0.326152	0.569874	0	0	0	0	0	0	0
MSTRG.10627.2	MSTRG.10627	16:59471792-59491845	20053	+	0	0	3.98371	0	0	0	0	0	0.966739	0	2.18054	0	1.7832	0.79998	0	0
MSTRG.10628.1	MSTRG.10628	16:59490173-59600963	110790	-	37.1827	2.42429	2.74826	1.66042	0	1.37272	2.44979	2.29972	0	0	0	1.49292	1.27541	0	0.698363	0
MSTRG.10628.3	MSTRG.10628	16:59490982-59493689	2707	-	0.147765	0	0	0	1.88672	0	0	0	2.74031	0	0.064563	0	0	0	0	0
MSTRG.1063.7	MSTRG.1063	1:93755162-93790332	35170	+	0	0	0.939805	0	0	0	0.724496	0.719455	0	0	0.066218	2.64441	0.118138	0.132896	0	0
MSTRG.10630.1	MSTRG.10630	16:62797839-62798263	424	.	100	1.02146	1.34062	0	0.196434	0.33977	2.51042	2.48672	2.34788	0.600341	1.05818	1.44553	0.909636	0.416929	0.353	1.73662
MSTRG.10633.1	MSTRG.10633	16:63414869-63415076	207	.	100	0	0	0	0	0.191008	0.740234	0.733247	0	0	0.315183	0.3692	0	0	0.396576	2.12477
MSTRG.10636.2	MSTRG.10636	16:62854313-62929260	74947	+	0	0	0	0	0	0	0	0	0	0	0	0	4.5756	0	0.455407	0
MSTRG.10639.1	MSTRG.10639	16:64918520-64918896	376	.	100	4.55234	0	0	0	0	6.65682	6.7722	2.59492	3.92469	2.50813	2.47831	2.57365	2.4371	0	2.4097
MSTRG.1064.1	MSTRG.1064	1:93768965-93801959	32994	-	6.81034	0	0	0	4.04491	0	0	0	0	0	5.87331	0	0	0.275422	0	0
MSTRG.1064.2	MSTRG.1064	1:93791148-93801959	10811	-	61.3155	3.41794	3.95899	0.867233	1.07942	1.41996	0.884213	0.891073	1.02258	1.56236	1.70601	0.933361	0.673332	0.701614	0.154622	0
MSTRG.1064.3	MSTRG.1064	1:93791551-93801917	10366	-	57.3909	3.86741	1.79786	0.640777	4.21534	1.44791	2.03867	2.06357	0.261289	1.14685	1.07688	1.68081	0.368501	0.372091	0.216555	0
MSTRG.1064.4	MSTRG.1064	1:93792575-93801935	9360	-	0.992063	11.0931	11.0988	4.84725	3.43237	5.84292	9.3528	9.6852	5.42981	1.79254	6.33448	6.62975	4.43716	4.30994	3.71494	3.49029
MSTRG.10640.1	MSTRG.10640	16:64851905-64859461	7556	+	2.03853	0.67271	13.2894	4.95932	3.075	3.15059	16.1338	16.2074	12.2099	5.10935	5.90473	8.00639	2.51294	5.11021	3.80982	5.27817
MSTRG.10641.1	MSTRG.10641	16:66523565-66523788	223	.	100	0	0	2.85076	5.98801	0	0	0	0	0	0	0	0	0	0	0
MSTRG.10642.1	MSTRG.10642	16:65562784-65563430	646	+	100	0.275011	0.882345	0	0	0.412551	0.037347	0.036995	0	0.193071	0.430222	0.076384	0.50158	0	0.206494	2.46345
MSTRG.10642.2	MSTRG.10642	16:65562804-65563296	492	+	100	0.160787	0.929332	0	0	0.19217	0.304055	0.301185	0	0.620333	0.294324	0.124614	0.147637	1.82563	0.16575	0.076569
MSTRG.10644.2	MSTRG.10644	16:64780351-64851777	71426	-	25.6394	3.5954	5.75111	0	0	0	4.86578	4.8732	0	2.37528	3.50926	3.70813	4.11316	2.76095	3.92813	3.09064
MSTRG.10644.3	MSTRG.10644	16:64791001-64791225	224	-	100	0	0	1.60686	2.23514	0	2.17593	2.15539	0	0	0.96231	0.624692	0	0	0	0
MSTRG.10644.4	MSTRG.10644	16:64851464-64851723	259	-	100	0.008548	0	0	0	0	0	0	0.358954	0	0.205679	0	0.311951	0.281622	0.115503	1.68282
MSTRG.10645.1	MSTRG.10645	16:64793226-64793736	510	.	100	0.724873	2.81295	0.643202	0.163375	0.310996	1.81183	1.79473	3.5425	2.18873	1.15464	0.450843	0.963195	0.933502	0.629555	1.00903
MSTRG.10646.1	MSTRG.10646	16:68996965-68997253	288	.	100	0	0	2.33144	1.79101	1.31287	0	0	0	0	0	0	0	0	0	0
MSTRG.10647.7	MSTRG.10647	16:67364186-67620778	256592	-	9.26756	0	0	0	0	0	0	0	0	0	0	0	0	0	0	2.20976
MSTRG.10647.8	MSTRG.10647	16:67609279-67620786	11507	-	20.8494	0	1.21452	0	0	0	0.150029	0.148612	0	0	0	0	0	0	1.33652	0
MSTRG.10647.9	MSTRG.10647	16:67620130-67621010	880	-	16.25	0.252265	1.07486	0	0.142142	0.225481	5.15829	5.26212	3.53115	1.82493	2.8277	1.56899	1.35436	1.40471	1.04192	1.66129
MSTRG.1065.1	MSTRG.1065	1:95830737-95832128	1391	.	100	0	12.3581	0	0	0	0	0	6.32532	0	0	5.53517	0	0	0	4.88589
MSTRG.10652.1	MSTRG.10652	16:75754786-75755097	311	.	100	0	0	1.34575	1.60032	1.40073	2.17396	2.58413	0.376263	0.389842	0	0	0.124291	0.15866	0	0.944344
MSTRG.10654.1	MSTRG.10654	16:72663066-72978793	315727	+	2.84143	2.99888	6.45369	0	0	0	5.15308	5.16575	3.46219	2.35667	2.61016	0	2.57437	2.56557	0	0
MSTRG.10654.3	MSTRG.10654	16:72979847-73045966	66119	+	0	3.76367	12.4748	0	0	0	9.77419	9.85709	0	0	0	0	0	0	0	2.80306
MSTRG.10655.2	MSTRG.10655	16:75755192-75766999	11807	-	4.35986	2.32519	0	0	2.23005	0	1.89569	1.89644	3.26894	5.00323	0	0	3.41871	3.79683	1.1345	0.63048
MSTRG.10657.1	MSTRG.10657	16:73892035-74411882	519847	-	3.65302	0	2.35624	0.080703	0.035441	0.068286	2.39149	2.21704	0.021232	1.55182	0	0.539973	0	0.97129	0.556681	0
MSTRG.10657.5	MSTRG.10657	16:73897016-74411882	514866	-	1.33885	0	5.73179	0	0	0	4.40718	4.59191	0	0	0	1.00096	0	0	0	0.659757
MSTRG.10661.1	MSTRG.10661	16:76138378-76138989	611	.	100	0	0	0	0	0	0	0	1.42978	1.07253	0.976585	2.2652	0	1.67057	0	2.00596
MSTRG.10664.2	MSTRG.10664	16:76287437-76373005	85568	-	0	0	2.19769	0	0	0	0	0	0	0	0	0	0	0	0	0
MSTRG.10664.3	MSTRG.10664	16:76287589-76368924	81335	-	1.05167	0	0	0	0	0	0	0	0.519042	0	1.50522	0	0	0	0	4.25349
MSTRG.10666.1	MSTRG.10666	16:77013725-77013988	263	.	100	0.561227	2.22494	0.35571	0.316228	0.856643	0	0	1.55636	0	1.98661	0.58177	0.903936	1.02916	1.1717	0.558021
MSTRG.10668.1	MSTRG.10668	16:77695556-77695756	200	.	100	1.1057	1.31922	0	0.415345	0.710817	1.00898	0.999454	0.46432	0	1.95696	0.832885	0.555043	0.279862	1.65694	1.09939
MSTRG.10669.1	MSTRG.10669	16:78540345-78540726	381	.	100	1.97229	3.4136	1.81064	2.32204	1.58607	2.76105	2.73498	1.28304	0.6423	1.0074	0.40206	0.12338	0.35489	0.337401	0.144618
MSTRG.10670.1	MSTRG.10670	16:78541119-78543942	2823	-	100	0	0	1.03085	0	0	0	0	1.93322	0	0	0	0	0	0	0
MSTRG.10672.1	MSTRG.10672	16:78315982-78316282	300	.	100	0	0	28.1551	0	22.836	0	0	1.85256	1.48166	0	2.80641	0	1.25213	0	0
MSTRG.10673.1	MSTRG.10673	16:78359835-78376424	16589	-	10.1796	0	0	0	0	0	0	0	2.47704	1.23042	0	0	0	0.597912	0.007901	0
MSTRG.1069.1	MSTRG.1069	1:97026229-97026555	326	.	100	1.57981	1.68132	0	0	0	5.23054	5.18117	0	1.55696	0	0	0	0	0	1.69693
MSTRG.10692.1	MSTRG.10692	16:77689766-77689978	212	.	100	1.29035	0.724876	0.300985	0.03015	0.986428	1.53806	1.52354	3.0313	1.48666	1.48352	2.84821	3.76444	0.184867	2.44946	0.190199
MSTRG.10693.2	MSTRG.10693	16:84717815-84735872	18057	-	25.3104	0	5.08668	0	0	0.123278	0	0	0	0	0	6.29006	2.17332	1.21073	7.25648	1.30839
MSTRG.10693.3	MSTRG.10693	16:84719194-84735537	16343	-	18.4734	25.8951	15.7702	1.82291	2.92437	0	14.9446	14.927	13.3142	13.8443	8.17974	0	0	0	0	0
MSTRG.10696.1	MSTRG.10696	16:84819512-84820652	1140	.	100	0.468774	2.574	0.123454	0	0.03482	2.59481	2.68808	0.15433	0.414148	1.01583	0.749091	0.687054	1.21477	0.994047	2.62099
MSTRG.10698.1	MSTRG.10698	16:84834921-84863762	28841	+	0	0	0	0	0	0	0	0	0	0	3.06045	2.41453	0	0	0	0
MSTRG.10698.3	MSTRG.10698	16:84835106-84863747	28641	+	0.366524	4.18079	0	2.1302	3.24529	3.68886	7.28396	7.30932	3.9551	5.52117	4.69015	4.83022	3.47639	3.10695	0	4.09956
MSTRG.10698.5	MSTRG.10698	16:84839077-84863764	24687	+	0.0907029	0	0	11.3513	8.82939	2.37274	0	0	0	0	0.000599	0	0	0	0	0
MSTRG.10699.1	MSTRG.10699	16:85559434-85560015	581	.	100	0.381866	0	0.242029	0.143444	0.136528	0.233085	0.230885	1.3464	2.04183	0	0.659739	0.147612	0.201039	0.054035	0.506246
MSTRG.1070.1	MSTRG.1070	1:97024397-97025567	1170	-	24.2735	38.1788	0	31.8857	49.6561	37.7839	24.0044	23.6072	18.2462	16.923	12.5711	15.4251	14.3251	10.7464	9.92749	9.0336
MSTRG.10700.1	MSTRG.10700	16:85644206-85644700	494	-	100	22.3244	25.9806	241.178	221.125	232.218	10.203	10.0991	21.542	18.9467	13.0675	11.5578	15.4673	18.7508	16.074	18.6255
MSTRG.10700.2	MSTRG.10700	16:85644412-85644685	273	-	100	0	0	0	0	0	41.3724	40.9511	0	0	0	0	0	0	0	0
MSTRG.10704.10	MSTRG.10704	16:85450373-85554115	103742	-	12.8217	1.978	0.294706	1.29141	3.41491	1.83065	0.543629	1.29932	0	0	1.54716	1.5253	0	0	0.003326	0
MSTRG.10704.11	MSTRG.10704	16:85450405-85554045	103640	-	22.1922	0.938936	1.262	2.2175	0	1.87477	0	0	0.444431	0	1.29048	0.801414	0	0	0.596247	0
MSTRG.10704.2	MSTRG.10704	16:85449660-85554089	104429	-	33.8637	0.426113	0.465906	10.3424	0	2.52937	0	0	0	0	0	0.715578	0	0	0	0
MSTRG.10704.3	MSTRG.10704	16:85449669-85487534	37865	-	40.8769	0	0	2.2e-05	2.60766	0	0	0	0.232406	0	0.229475	0	0	0	0	0
MSTRG.10704.4	MSTRG.10704	16:85449669-85554045	104376	-	32.194	1.1543	0.450613	0	2.92752	1.79347	0	0	0	0	0.25986	1.25257	1.33134	0.414792	0	0
MSTRG.10704.5	MSTRG.10704	16:85449677-85554004	104327	-	33.9521	1.45722	0.316527	0.181081	4.02406	4.83698	0	0	1.73567	0	0.271397	0.065773	0	0	0	0
MSTRG.10704.6	MSTRG.10704	16:85449677-85554004	104327	-	30.8513	1.1161	0	0.554693	0	1.75632	0.362647	0.37353	0.409653	0.150005	0.339176	1.17646	0	0.018191	0	0
MSTRG.10704.7	MSTRG.10704	16:85449739-85554007	104268	-	28.9553	1.09729	0.666005	0.542712	0	0.924121	0	0	0.79802	0	0.476778	0.713442	0	0	0	0
MSTRG.10704.8	MSTRG.10704	16:85450014-85452043	2029	-	100	0.746039	0.154291	0.556156	1.20565	0.432308	1.05827	1.0824	0.248929	2.01358	0.954741	0.499455	0	0	1.33655	0.170203
MSTRG.10704.9	MSTRG.10704	16:85450014-85554006	103992	-	29.7069	0	0.355085	0	0	0	1.14251	0.546271	0	2.9823	0	0.803473	0	0	0	0
MSTRG.10705.1	MSTRG.10705	16:85449660-85453842	4182	+	94.4643	0.494549	1.50819	3.31075	2.97972	0.897171	0	0	0.535199	0	0	0	0.218567	0.713617	0	0.231564
MSTRG.10705.2	MSTRG.10705	16:85450344-85452031	1687	+	100	0.454365	1.35577	0.079414	0.112179	0.050208	0	0	1.07923	0	0.755745	0.44273	0.315071	1.18848	0	0.289093
MSTRG.10706.1	MSTRG.10706	16:84952670-85173701	221031	-	36.6991	9.8518	13.8932	5.74128	2.44543	4.1882	18.3555	18.5583	20.7919	17.1019	57.5063	53.2444	17.5521	14.4858	14.6518	95.5961
MSTRG.10706.2	MSTRG.10706	16:84952670-85173750	221080	-	39.9607	9.10002	13.0716	3.63999	0.881433	2.85519	17.8796	17.8359	17.6652	17.3991	17.8912	19.1046	16.3386	14.168	19.0377	6.71202
MSTRG.10706.3	MSTRG.10706	16:84952670-85173884	221214	-	40.4516	21.2468	24.4564	8.66537	3.90647	6.78026	36.043	36.4463	45.494	36.2721	40.0963	42.1851	37.8695	32.0944	41.604	15.078
MSTRG.10706.4	MSTRG.10706	16:84952670-85173884	221214	-	41.0829	18.1496	25.4324	4.02605	0.733235	3.96676	29.1014	29.0847	42.444	29.7736	14.5523	22.488	27.1614	29.9355	31.6515	9.71786
MSTRG.1071.1	MSTRG.1071	1:97024401-97025928	1527	+	6.66168	0	0	0	0	0	16.6014	16.8708	13.2962	0	9.79628	0	0	9.0312	0	0
MSTRG.10711.4	MSTRG.10711	16:87699048-87733377	34329	+	0.559264	0.399722	0	0	4.12223	0	0	0	1.7997	0	0	0	0	0	0	0
MSTRG.10712.1	MSTRG.10712	16:88459988-88460214	226	.	100	0.326352	0	30.4081	31.9078	27.8008	0	0	0.258577	0.615883	0	0.338298	0	0	0	0
MSTRG.10713.1	MSTRG.10713	16:88289895-88290242	347	.	100	0.249069	0.904226	0	0	0	2.20472	2.18391	0.674678	1.67726	0.75354	0	0.570077	0	1.9259	0
MSTRG.10714.1	MSTRG.10714	16:88682165-88682703	538	.	100	0	0.155682	6.97258	6.12192	6.76847	0	0	0	0	0.121629	0	0	0	0	0
MSTRG.10715.4	MSTRG.10715	16:87995937-88289844	293907	-	21.3873	0	0	0	0	0	0	0	0.04771	1.00418	0	0.093304	0	0.467165	2.34895	1.83501
MSTRG.10716.1	MSTRG.10716	16:87923634-87923853	219	.	100	0	0.381419	0	0	0	0.94342	0.934515	0.373527	0.200176	0	0	0.200674	0.140631	0.396036	2.6785
MSTRG.10719.1	MSTRG.10719	16:90293398-90293614	216	.	100	0	0.386692	1.08188	0.950702	2.00339	0	0	0	0	0	0	0	0.331811	0	0
MSTRG.10720.1	MSTRG.10720	16:90343850-90344118	268	.	100	2.34088	2.534	0	0	0	1.68046	1.66459	0.872818	0.389792	0	0	0	0.209116	0	0.365556
MSTRG.10722.1	MSTRG.10722	16:90090286-90090576	290	.	100	0	0.288358	0	0	33.1195	0.869405	0.861199	0.201708	0	0	0	0.178364	0.150779	0.533266	0
MSTRG.10723.1	MSTRG.10723	16:90346333-90346620	287	.	100	0.113695	2.2532	0	0	0	0.118542	0.117423	0.582554	0.254853	0	0	0	0	0	0
MSTRG.10724.1	MSTRG.10724	16:90345121-90345553	432	.	100	1.19079	0.83053	0	0	0	1.12472	1.1141	0.706804	1.48523	2.33919	0.776803	1.04944	1.64989	0	0.176577
MSTRG.10725.1	MSTRG.10725	16:90647495-90647930	435	.	100	2.37878	0	0.430768	0.694106	0.245332	0.326692	0.323609	1.61551	1.24093	0	0.523112	0.770377	0.258038	0.091049	0.337885
MSTRG.10726.1	MSTRG.10726	16:90657779-90658305	526	.	100	0	0	0	0	0	1.65257	1.63698	0.444404	1.857	0.554817	1.1468	0.703011	0	0.384461	0.27954
MSTRG.10727.1	MSTRG.10727	16:90658661-90659589	928	-	100	0.079744	0.632277	0	0	0	2.5554	2.53128	0	0	1.90535	0	0.577974	0	0	0.792883
MSTRG.10729.1	MSTRG.10729	16:90675149-90677468	2319	-	100	1.41586	2.10454	0.284601	0	0	7.19545	7.26798	8.03006	1.27688	8.61752	8.57908	4.51064	3.83319	2.39087	7.17347
MSTRG.10729.2	MSTRG.10729	16:90675245-90677495	2250	-	100	0	0	0	0	0	0	0	0	5.37448	0	0	0	0	6.9161	0
MSTRG.10729.3	MSTRG.10729	16:90675262-90677495	2233	-	100	0.101357	0.561322	0.053526	0.307822	0.227735	2.70067	2.69279	1.78837	3.46007	1.48047	4.16028	2.45289	1.51264	2.49297	3.22584
MSTRG.1073.1	MSTRG.1073	1:98777378-98777807	429	.	100	2.75912	2.50436	29.8633	27.9388	0	2.44495	2.42187	1.4333	0.785728	1.11804	2.14248	1.22557	1.72246	0.858649	0
MSTRG.10732.1	MSTRG.10732	16:90220590-90221101	511	+	63.4051	79.2923	1.48802	61.8137	69.7892	0.668477	6.39593	6.34059	4.97228	67.1708	1.06528	0	1.15575	0.418597	5.09201	73.6372
MSTRG.10732.3	MSTRG.10732	16:90221524-90226331	4807	+	4.42105	0	0	42.5705	344.387	0	0	0	278.607	219.208	0	159.308	3.53291	0	0	185.513
MSTRG.10733.1	MSTRG.10733	16:90228403-90284480	56077	-	12.3254	2.04993	5.49907	5.78505	2.39871	2.51532	2.65354	2.59332	0.623899	2.28554	4.12905	1.63913	1.37542	0.801273	1.93253	1.65275
MSTRG.10733.4	MSTRG.10733	16:90238636-90284452	45816	-	63.278	2.17605	1.50091	0.762629	1.11866	0.362337	5.33777	4.69137	2.40304	0.07571	1.84124	1.68066	1.43605	1.40526	1.24082	1.41276
MSTRG.10734.4	MSTRG.10734	16:90926212-90934880	8668	-	12.703	0.104176	0.024293	0.759338	0.024925	0.026135	0.700981	0.681599	3.50364	0	0	0	0.023229	0	0.055581	0
MSTRG.10736.1	MSTRG.10736	16:90936077-90939087	3010	-	2.25914	0	3.52276	0.015594	0	3.94501	7.48057	7.49111	0	0.524792	1.60912	2.10801	1.60582	2.18038	1.59678	2.06442
MSTRG.10737.1	MSTRG.10737	16:90941187-90941412	225	.	100	0.593311	1.36636	0.171801	0.369399	0.175796	2.2179	2.19697	0.880455	0.31549	1.94353	2.03877	1.3595	1.06531	1.47137	1.34933
MSTRG.10738.1	MSTRG.10738	16:90942475-90942895	420	.	100	0	2.59311	0.111529	0.08199	0.09437	3.84893	3.8126	1.02894	0.71065	0	1.95906	1.4256	0	1.43521	1.5799
MSTRG.10739.1	MSTRG.10739	16:90943023-90944102	1079	.	100	0.717497	1.41019	0.173903	0.0773	0.266704	2.78658	2.76028	0.796757	1.52556	0	1.91984	1.66881	0	1.51085	1.81146
MSTRG.1074.1	MSTRG.1074	1:99189601-99190360	759	.	100	17.9371	24.5106	70.6739	74.7149	64.7498	23.9182	24.1344	0	0	11.0413	11.5701	9.93021	8.14215	9.36434	6.05795
MSTRG.10740.1	MSTRG.10740	16:90949418-90949644	226	-	100	0.326352	0	0	0	0	0	0	0	0	0	0	0	0	0	0
MSTRG.10743.3	MSTRG.10743	16:91013812-91016819	3007	+	44.9618	0	0.416492	0.370213	0	0.303784	0	0	0.498168	0	1.65588	0.667676	0.847506	0.649561	0	0
MSTRG.10744.2	MSTRG.10744	16:91014037-91095195	81158	-	6.5843	0	1.27873	0	0	0	6.79185	6.63613	0	5.34883	0	0	0.134662	0	0	0
MSTRG.10744.3	MSTRG.10744	16:91014037-91095195	81158	-	4.98132	0.930336	0	0	0	0	7.01789	6.99122	0	4.04612	0	0	0	3.02928	0	1.29315
MSTRG.10744.4	MSTRG.10744	16:91014046-91069102	55056	-	4.88208	0	0	0	0	0	0	0	0	0	5.74784	0	0	0	0	0
MSTRG.10744.5	MSTRG.10744	16:91014046-91069102	55056	-	3.98153	0	0	0	0	0	0	0	0.035702	0	6.44404	7.12913	0	0	0	0
MSTRG.10744.6	MSTRG.10744	16:91014061-91095195	81134	-	46.9231	4.07695	7.56199	0.262257	0.094743	0	9.79128	9.9524	2.08957	0.110845	0	0	0.517814	0.529881	1.85048	2.83231
MSTRG.10746.1	MSTRG.10746	16:91052700-91053872	1172	-	100	0.126312	0	0.120086	0	0.135481	0	0	0.700561	0	0	0	0.203443	0.191824	0.439513	0
MSTRG.10747.14	MSTRG.10747	16:91424874-91425822	948	+	0.421941	0.254925	0.608695	0.003806	0	2.21884	0.349273	0.345976	0.212614	0.272539	0.291473	0.385329	0.274347	0.570737	0.568358	0.313574
MSTRG.10747.2	MSTRG.10747	16:91372826-91395049	22223	+	8.25603	6.92334	0	0	0	0	0	0	0	0	0	0	0	0	0	0
MSTRG.10751.1	MSTRG.10751	16:91507474-91510525	3051	.	100	0	7.39593	4.80571	0	4.22331	7.47126	7.44477	3.20007	3.18387	0	3.15145	0	2.01622	2.37808	2.12385
MSTRG.10752.1	MSTRG.10752	16:91113662-91114155	493	.	100	50.0381	58.7742	0	0	0	0	0	0	25.9115	0	0	0	24.3931	0	23.8313
MSTRG.10755.2	MSTRG.10755	16:91621431-91624236	2805	+	14.4742	2.9517	2.17588	0	0	0	0	0	0	0	0	0	1.04767	0.933222	1.09597	1.17482
MSTRG.10757.1	MSTRG.10757	16:91620759-91647095	26336	-	14.029	10.1834	10.5555	3.95918	12.5866	9.13626	9.15766	9.91024	3.02097	2.575	4.89024	4.34941	5.29586	5.25348	4.11261	0.978054
MSTRG.10757.2	MSTRG.10757	16:91620770-91647095	26325	-	17.0112	0	0	0	0	0	0	0	7.05352	0	5.46684	0	0	0	0	0
MSTRG.10757.4	MSTRG.10757	16:91621389-91646936	25547	-	4.57193	3.67953	5.50901	0	0	2.16951	6.66751	7.24877	0	2.11219	4.44823	1.86403	0	0	1.92241	0
MSTRG.10760.1	MSTRG.10760	16:92301264-92313043	11779	+	4.51128	4.43597	0.318568	3.07741	0	0.772573	1.08006	1.06598	2.82276	0.443236	0.903731	0.373009	0	0.595502	4.05908	0
MSTRG.10760.4	MSTRG.10760	16:92306129-92313043	6914	+	8.92388	0	0	3.39436	0	0	0	0	0	0	0	0	0	0	0	0
MSTRG.10762.1	MSTRG.10762	16:92311932-92312284	352	-	100	0	0	0.266027	0.11825	0.450195	0	0	0	0	0	0.435091	0	0	0.438144	0
MSTRG.10763.2	MSTRG.10763	16:92346005-92358924	12919	-	1.90331	0	0	1.98287	4.42308	0.5589	0	0	0	0	0	0	0	0.734011	0	0
MSTRG.10763.3	MSTRG.10763	16:92346005-92358920	12915	-	1.77606	0	0	0	0	3.81312	0	0	0	0	0	0	0	0	0	0
MSTRG.10765.1	MSTRG.10765	16:92439675-92439924	249	+	100	0.592656	2.68519	0.187815	0.333937	0	0	0	0	0	0	0	0	0	0.412439	0.294635
MSTRG.10766.1	MSTRG.10766	16:93605496-93605992	496	.	100	0.822802	0	0.748527	0.686442	0.613379	0.338456	0.335261	0.948364	0.559784	0.2282	2.00868	0.926707	0.165249	0.463683	0.453513
MSTRG.10768.11	MSTRG.10768	16:93602034-93604173	2139	-	88.359	0.238076	0.192475	1.07511	1.01429	0.190405	0.69032	0.683804	0.034983	1.60941	1.66228	0	0.191295	0.440154	0.08064	1.27327
MSTRG.10768.5	MSTRG.10768	16:93583460-93589724	6264	-	4.69043	0.627244	1.16989	0	0.997572	1.97754	0.547496	2.10582	0.685207	1.51477	0.766366	0	0	0.870478	0	0
MSTRG.10768.7	MSTRG.10768	16:93583476-93585120	1644	-	87.3479	0	0.045569	0	0.084746	0	2.53105	2.49503	0	0	0	0.000115	0.806295	0	0.470106	0
MSTRG.10769.1	MSTRG.10769	16:93593894-93594218	324	.	100	1.12833	2.34438	0.144473	0.128437	0.366736	1.31272	1.30033	1.45027	1.18512	1.58751	2.12659	0.646161	0.714837	0.593278	0.693526
MSTRG.10770.1	MSTRG.10770	16:93594389-93594754	365	.	100	1.41889	1.37561	0.641445	0.184234	0.490567	2.61303	2.85087	2.5692	1.14595	1.6085	2.45907	1.55995	0.81612	1.07758	0.601748
MSTRG.10771.1	MSTRG.10771	16:93595316-93595527	211	.	100	2.16655	1.65054	0.681476	0.348356	0.374809	4.27122	4.2309	0.232573	1.34859	1.85542	1.86188	0.621925	0.992376	1.36669	0.465579
MSTRG.10773.1	MSTRG.10773	16:93785625-93790223	4598	.	100	1.15013	0.642798	0.72743	0.523985	0.583449	1.38413	1.38568	0.78837	1.3333	2.07921	0	2.25407	2.38501	2.85957	1.89841
MSTRG.10774.1	MSTRG.10774	16:93790336-93795096	4760	-	57.8418	1.77778	0	1.71517	0.659135	0	1.454	1.46087	2.4195	2.41898	2.4797	1.05255	0	0.83222	1.89498	4.34248
MSTRG.10776.1	MSTRG.10776	16:93946399-93946618	219	.	100	0	0	0.332452	0	0	1.21781	1.20632	0.784406	0.908735	0.348649	0.394439	0.45016	2.17339	0.555387	1.89169
MSTRG.10779.6	MSTRG.10779	16:93832263-93876064	43801	+	0	0.166343	0	0	0	0	0	0	0	0	0.03024	0.36961	0	0.760584	2.2203	0
MSTRG.1078.1	MSTRG.1078	1:103591831-103593202	1371	.	100	2.56119	4.06921	0	0	0	2.35436	2.33213	0.680235	1.13414	2.11359	2.00044	1.6268	1.04961	1.60953	1.3488
MSTRG.10780.1	MSTRG.10780	16:94128634-94290309	161675	-	13.8875	11.2953	11.6356	5.60142	18.5361	5.48624	6.53042	6.46878	14.2743	11.0462	11.0511	14.1699	8.90626	11.1629	4.64965	8.36697
MSTRG.10780.2	MSTRG.10780	16:94128887-94303101	174214	-	8.48574	2.21563	0.830451	4.91418	0	5.57826	1.00659	0.997086	0.299953	1.19825	0	0.304156	6.05445	0.470995	3.05967	0
MSTRG.10780.3	MSTRG.10780	16:94129150-94303095	173945	-	6.83299	0	0	0	0.119391	0	0	0	0	1.01838	0.005984	0	0.02256	0	0	0
MSTRG.10780.4	MSTRG.10780	16:94129178-94303033	173855	-	2.06937	0	0	2.49437	0	2.47807	0	0	0.162848	0.339498	0	0	0	0	0.501796	0
MSTRG.10780.6	MSTRG.10780	16:94129202-94290292	161090	-	4.41148	1.08383	0	4.36539	0	2.51531	3.01917	2.99067	1.38996	2.55811	1.95041	0	0	1.34785	1.01797	1.66401
MSTRG.10782.1	MSTRG.10782	16:94241576-94243385	1809	-	100	29.2255	42.6393	13.5685	10.5456	0	31.8295	31.8225	15.0129	13.274	15.065	14.7876	13.5294	11.7065	8.51927	7.28481
MSTRG.10782.2	MSTRG.10782	16:94242342-94243330	988	-	100	0	0	0	0	0	4.55359	4.51081	0	0	0	0	0	0	0	0
MSTRG.10783.1	MSTRG.10783	16:91647402-91679313	31911	+	13.5351	0.431748	2.35221	2.52913	1.38132	1.00048	5.56807	5.2906	1.85866	2.3885	1.64848	2.36735	0	2.53343	1.29277	0.783672
MSTRG.10783.10	MSTRG.10783	16:91647863-91674241	26378	+	1.05064	0	0	0	0	0	0.109362	0.108317	0	0.739085	0	0.065379	0.239838	0.270715	0.199297	0
MSTRG.10783.11	MSTRG.10783	16:91647866-91664074	16208	+	0.532053	0	0.127069	0.294411	0	0.356234	0.096629	0.095264	0.026753	0	0.11846	0.058187	0.291638	0	0.055814	0.19309
MSTRG.10783.12	MSTRG.10783	16:91647869-91679306	31437	+	12.1074	0	0	0	0	0.314723	2.45668	2.54128	0	1.31471	0	2.38445	5.60199	2.80747	1.83685	0
MSTRG.10783.18	MSTRG.10783	16:91657368-91679307	21939	+	16.8301	0.085013	8.00394	2.0947	1.56743	1.04191	0.007163	0.007041	4.72834	0.475043	8.20997	8.74337	3.3869	0.100884	3.69221	2.25845
MSTRG.10783.2	MSTRG.10783	16:91647402-91679313	31911	+	7.02066	0.984688	5.10328	1.63039	0.529495	0.586973	9.15746	9.40609	3.22123	4.60872	5.02253	3.65276	0.334917	5.96469	2.51057	3.01234
MSTRG.10783.20	MSTRG.10783	16:91664198-91679286	15088	+	25.0468	0.012176	0.079316	0	0	0	0	0	0.006015	0	3.03216	0	0	0	0	0
MSTRG.10783.21	MSTRG.10783	16:91664198-91679286	15088	+	27.3403	0	0	0	0	0	0	0	0	0	1.16358	0.001021	0	0	0	0
MSTRG.10783.24	MSTRG.10783	16:91671948-91679293	7345	+	16.561	0	0	0	0	0	0	0	0	0	1.02106	1.83837	0	0	0	0
MSTRG.10783.3	MSTRG.10783	16:91647402-91679313	31911	+	6.81968	0	0	0	0	0	0	0	0	5.18261	0	0	0	0	0	0
MSTRG.10783.5	MSTRG.10783	16:91647584-91665673	18089	+	0	0.548043	0.186712	0	0	0	0	0	0.788854	0.907847	0.151005	0.106298	0.059481	0.253323	0.21276	0
MSTRG.10783.6	MSTRG.10783	16:91647661-91664197	16536	+	1.99756	1.41936	2.43836	0.170143	0.883848	0.449469	0.093968	0.092648	0.02652	1.19942	0.952191	0.057104	0.889504	4.5271	0.930378	1.25354
MSTRG.10783.7	MSTRG.10783	16:91647857-91665615	17758	+	6.53673	0	0	0	0	0	3.80196	3.60753	0	0	0	0	0	0	0	0
MSTRG.10783.8	MSTRG.10783	16:91647857-91665706	17849	+	3.36289	1.1156	0.934128	3.64384	3.33649	0.978624	0.128431	0.11923	1.6423	1.12189	1.18608	0.464094	0	0.04928	0.750556	0.278509
MSTRG.10783.9	MSTRG.10783	16:91647857-91679313	31456	+	10.2216	0.879428	3.69352	0	0	0.139261	2.62971	2.63699	1.98781	0	2.44815	0	0.319115	0	0	0
MSTRG.10784.1	MSTRG.10784	16:91675754-91677801	2047	-	82.853	0	0	0	0	0	0	0	0	0	0.934565	1.73098	0	0	0	0
MSTRG.10784.3	MSTRG.10784	16:91679169-91688828	9659	-	13.7931	1.54649	0	0.359734	0	1.52546	3.33461	3.34624	0.981955	0.022781	0	0	1.33019	0	0	0
MSTRG.10785.1	MSTRG.10785	16:91688823-91689353	530	+	30.3774	2.65077	2.68646	1.50323	0	0.020144	1.23329	1.22165	1.12022	1.82897	0	0.731993	0.059548	1.2144	0.777369	0.883906
MSTRG.10786.1	MSTRG.10786	16:91689223-91729031	39808	-	17.8991	0.683873	0.332078	2.63616	0	0	2.40646	2.4155	0	2.00691	1.46454	0.558254	0.518792	0.895001	5.48504	0
MSTRG.10787.1	MSTRG.10787	16:91695855-91696758	903	+	100	2.62237	0	0	0.738799	1.05477	0	0	0	0	0	0	0	0	0	0
MSTRG.10788.1	MSTRG.10788	16:91713816-91714034	218	+	100	0	0	0	0	0	0	0	0	0	0	0.350656	0	0	0	2.35439
MSTRG.10789.20	MSTRG.10789	16:91853685-91915160	61475	+	0.291206	0	0	0	0	0	0.119529	3.43375	0	0	0	0	0	0	0	0
MSTRG.10795.1	MSTRG.10795	16:94526875-94527378	503	.	100	0	0	2.51538	0	0	0	0	0	0	0	0	0	0	0	0
MSTRG.10796.1	MSTRG.10796	16:94744973-94748569	3596	.	100	1.54487	1.09667	6.08322	5.87287	6.57213	1.9232	1.9424	2.25536	2.35147	2.22354	2.19898	1.57567	2.18973	1.47613	1.55673
MSTRG.10797.1	MSTRG.10797	16:94748667-94754723	6056	-	99.9339	0	0.609288	2.60928	0	0	0	0	0.191102	1.26222	0	0	0	0.141098	0.657523	0.911949
MSTRG.10797.5	MSTRG.10797	16:94997182-94997786	604	-	15.7285	0.186123	0	0	0.366205	0.611227	1.12112	1.11054	0	1.96421	0.363863	0.302097	0.374476	0.647878	0.589686	0.323352
MSTRG.10798.1	MSTRG.10798	16:94755705-94755956	251	.	100	0.928964	0.236419	2.22156	2.28397	2.08593	1.77644	1.75967	2.09632	0.554784	1.35278	1.63034	0.800198	0.825927	1.43617	0.742434
MSTRG.10799.1	MSTRG.10799	16:94757131-94761041	3910	-	100	1.42065	0.579511	0.049765	0	0	0	0	0	1.05453	1.50845	0	0.80848	1.16503	0	0
MSTRG.1080.1	MSTRG.1080	1:99790135-99790417	282	.	100	0	0	32.2426	32.4811	30.0434	0	0	0	0	0	0	0	0	0	0
MSTRG.10801.1	MSTRG.10801	16:94569483-94695487	126004	+	7.9046	6.56318	5.04641	6.48561	0.500391	11.0563	8.53532	8.51128	7.66281	4.8544	6.66498	5.08355	7.16991	4.73915	1.9561	4.52841
MSTRG.10807.1	MSTRG.10807	16:96082719-96084722	2003	.	100	1.39772	2.56049	1.39454	1.32828	1.3382	3.96	4.12378	1.14231	1.46503	1.53754	2.37585	1.13187	1.01052	1.07946	0.992776
MSTRG.10809.5	MSTRG.10809	16:96153599-96157793	4194	+	7.43953	0	0.150426	0	0.057077	0	0.638313	0.621962	2.28196	0.04386	1.17445	0.142957	0	0.025505	0.023498	0.130454
MSTRG.10812.1	MSTRG.10812	16:96184401-96185320	919	-	100	0	0	0.357256	0.090743	0	0	0	0	0	0.427552	1.91984	0.453933	0	0	0
MSTRG.10813.1	MSTRG.10813	16:96188030-96188236	206	.	100	0.926919	0.871552	0.22683	0	0.383862	0.222815	0.220712	0.759942	0.736173	0.316705	0.923749	0.812756	1.90225	0.627625	0
MSTRG.10814.1	MSTRG.10814	16:96353684-96355168	1484	.	100	0.099774	0.452053	0.379424	0.295687	0.588588	0.542621	0.537499	0.297635	0.800233	2.95784	2.48222	1.1028	1.89402	0.289888	0.744028
MSTRG.10816.1	MSTRG.10816	16:96020153-96020524	371	.	100	1.99145	0.451141	0.818	0	0.320401	2.24998	2.22874	0.313997	0.385216	0.604473	0	0.258205	0	0.661067	0.449477
MSTRG.10817.1	MSTRG.10817	16:96024829-96026922	2093	-	100	0	0	0.762381	0	0	0	0	0	1.36868	1.90913	0	0	0	0	0
MSTRG.10821.1	MSTRG.10821	16:97463338-97463672	334	.	100	0	0	0	0	0.237193	0	0	0	0	0.978477	0	0.178088	0.624653	0.278551	2.19877
MSTRG.10822.1	MSTRG.10822	16:96200411-96228938	28527	+	4.90046	0	0	0	0	0	2.01976	2.01963	6.54647	6.66173	6.3814	6.25696	7.49599	8.50177	9.98543	6.50106
MSTRG.10827.3	MSTRG.10827	16:97500801-97501080	279	-	48.7455	0.180921	0	0.335384	0.298158	0	0.233176	0.230975	2.09632	0.656468	1.73758	1.09705	4.74508	0	4.43307	5.01065
MSTRG.10829.1	MSTRG.10829	16:97491132-97491837	705	+	100	0	0	0	0	0	0	0	0	0	0	0	0	0	0	0
MSTRG.10831.1	MSTRG.10831	16:97942586-97944877	2291	-	100	0	3.00283	0.884992	1.06784	0	2.04193	2.08128	1.89536	1.55543	0	0	0	0.515401	0	0
MSTRG.10832.1	MSTRG.10832	16:97855209-97922629	67420	-	0.0153516	0	0	1.72123	0	0	0	0	0	0	0	0	0	0	0.046418	0.228685
MSTRG.10832.3	MSTRG.10832	16:97922051-97922597	546	-	0.732601	0.678533	0	0	2.13671	0.661799	0.925035	0.916304	0	0	1.55752	0.580834	0.003994	0.701822	0.197708	0.004039
MSTRG.10835.1	MSTRG.10835	16:97953960-97954950	990	.	100	0.487401	0.820494	0.289748	0.126364	0.280634	2.39484	2.37224	0.366042	0.6955	1.24765	0.852401	0.180605	0.567632	0.45052	0.574553
MSTRG.10836.1	MSTRG.10836	16:97956018-97956402	384	.	100	1.92421	1.96158	0.121958	0.108421	0.515971	0.528527	0.523538	0.748578	1.32543	0.94676	1.59571	0.531514	0.788993	0.267818	0.765286
MSTRG.10837.1	MSTRG.10837	16:97957405-97957723	318	.	100	0.696696	0.526095	0.294381	0	0.665834	0.561332	0.556033	0.397447	0.766958	0.205511	0	0.534881	0	0.793526	1.84724
MSTRG.10838.1	MSTRG.10838	16:97960200-97960409	209	.	100	0.04586	0.92703	0.709465	0.393721	0.072765	2.26092	2.23958	0.494732	0.242995	0.187308	0.658231	1.63922	0.077682	0.299509	0
MSTRG.10839.2	MSTRG.10839	16:97791480-97822004	30524	-	0	0.295903	0	0	0	0	1.075	1.09707	1.45625	2.75237	0.347069	0.115007	2.09957	0	0.451681	0
MSTRG.10839.3	MSTRG.10839	16:97791514-97851819	60305	-	0.0661485	0.632404	0.695784	0	0	0	1.20767	1.21821	0	0	0	0	0.070801	0	0.016502	0
MSTRG.1084.1	MSTRG.1084	1:100225767-100226100	333	.	100	0.547852	2.04923	0	0	0	1.27058	1.25859	0	1.34929	1.3035	1.49207	1.53603	2.32378	0	0
MSTRG.10840.1	MSTRG.10840	16:98052480-98052687	207	.	100	0.687395	0	0.889933	0	0.242434	0.185873	0.184119	0	1.10567	1.8911	0.14768	0	0	0.032222	0
MSTRG.10841.1	MSTRG.10841	16:98044022-98045656	1634	.	100	1.57588	1.63051	1.06532	0.866068	0.832726	1.89834	1.88043	0.063903	0.126552	2.08543	1.6951	1.70295	1.13571	0.75677	0.496465
MSTRG.10842.1	MSTRG.10842	16:98045721-98046937	1216	.	100	0.79317	1.90509	1.37706	0.970271	0.907172	2.11731	2.09733	0.096462	0.344632	1.3785	1.29293	0.957889	0.415999	1.14632	0.907268
MSTRG.10843.1	MSTRG.10843	16:98047001-98047465	464	.	100	1.24904	2.02292	1.20795	0.269304	0.197992	1.85979	1.84223	0.631151	1.04178	2.25576	1.37568	0.945575	1.08754	0.110871	0
MSTRG.10844.1	MSTRG.10844	16:98048072-98049340	1268	.	100	1.69297	0.68968	1.59747	1.29428	1.00188	1.87983	1.86208	0.277527	1.26475	0.940233	1.03541	0.828372	0.326698	0.913282	0.79057
MSTRG.10845.1	MSTRG.10845	16:98049761-98050523	762	.	100	1.32241	1.03818	0.515659	0.804416	0.404747	1.84459	1.82718	0.528504	0.668794	1.10409	1.94584	0.860101	0.830883	0.511495	0.251
MSTRG.10846.1	MSTRG.10846	16:98054426-98054630	204	.	100	0.766115	0.196477	0.458085	0.40724	0.387607	0.201829	0.199923	0.498209	0.542172	0.259034	2.61847	1.4784	0.345746	0.523094	0
MSTRG.10848.1	MSTRG.10848	16:98056375-98082106	25731	-	100	4.18668	0	2.36874	2.62323	0	0	0	2.26933	0	0	2.74468	1.1409	3.19939	0	1.20849
MSTRG.10848.2	MSTRG.10848	16:98066553-98082420	15867	-	100	3.47239	8.31311	0.165016	0.166525	2.88422	7.13507	7.06772	0	4.12186	5.74243	0.996949	1.55839	0.357362	2.45846	0.250249
MSTRG.10849.1	MSTRG.10849	16:98059370-98066454	7084	+	100	0	0.531898	1.28605	0	0.089348	0.716378	0.746884	0	1.43518	0	0	0	0.571767	0.183808	0.413189
MSTRG.10849.2	MSTRG.10849	16:98064404-98066576	2172	+	100	0	0	0.571383	0.957832	0	0	0	0	0	0	0	0	0	0	0.191641
MSTRG.10851.1	MSTRG.10851	16:97997252-98016767	19515	+	73.8131	1.43065	2.58482	0	1.99798	1.86389	1.5362	1.53339	2.45239	0.399428	2.14289	0	1.60425	1.01047	0.116797	0.589081
MSTRG.10851.2	MSTRG.10851	16:97997252-98031972	34720	+	69.3576	1.8801	1.07622	1.76614	0.969372	0.510355	1.20382	1.22184	1.21792	0.335899	0.511252	0	0.404746	0.17924	0	0.258508
MSTRG.10851.3	MSTRG.10851	16:97997305-98016010	18705	+	48.8927	1.45164	1.28914	0	0	0	0.970896	0.966495	0	0.671093	0.268278	0	0	0.498906	1.2632	1.57204
MSTRG.10851.5	MSTRG.10851	16:97997327-98039312	41985	+	96.3875	0.816734	1.39057	0.002228	0	0.015848	0.212997	0.214835	1.14495	0.34155	0	2.10232	1.15896	1.29195	1.47986	0
MSTRG.10852.1	MSTRG.10852	16:98010247-98011189	942	-	100	0	0	0	0.008512	0	0	0	0	0	0	2.14962	0	0	0	0
MSTRG.10852.2	MSTRG.10852	16:98010425-98014835	4410	-	100	0	0	0	0.817972	0	2.11525	2.09528	0	1.05042	0	0	0.947528	0.863527	0.209652	0
MSTRG.10853.1	MSTRG.10853	16:98011254-98011519	265	.	100	0	0	2.8537	1.9334	1.52807	0	0	0	0	0	0	0	0	0	0.553826
MSTRG.10854.1	MSTRG.10854	17:3312529-3312930	401	.	100	0.552851	0.417473	3.27041	3.06317	3.31081	0.852063	0.844021	0.438038	0	0.815398	0.576907	0.592145	0	0.384738	0
MSTRG.10855.1	MSTRG.10855	17:3062430-3064951	2521	+	100	2.58063	0	1.00721	1.41044	1.59098	0	0	0	0.360304	0	0	0.402101	1.34527	0.134693	0
MSTRG.10856.1	MSTRG.10856	17:3062467-3065297	2830	-	100	0	3.18632	0	0.014745	0	3.47308	3.50556	0	1.35313	0	0	0	1.33434	0	0
MSTRG.10857.1	MSTRG.10857	17:3065361-3066681	1320	.	100	1.13338	0	0.559819	0.559867	0	0	0	0	0	0	0	0	0.531438	0.324316	0
MSTRG.10858.1	MSTRG.10858	17:3067959-3074018	6059	-	100	0	2.52346	1.35644	0	1.41862	0	0	0	0	0	1.24188	0	1.12628	0	0.695666
MSTRG.10860.2	MSTRG.10860	17:3077271-3077685	414	-	63.0435	0.089255	0.202198	3.19244	1.07579	2.70225	0	0	0.021216	0	0	0	0.201741	0.300435	0	0.177491
MSTRG.10860.5	MSTRG.10860	17:3081383-3084144	2761	-	88.3056	3.28182	5.6504	2.91605	5.03246	0	12.0433	11.949	3.44979	3.04244	9.03261	9.46917	5.12863	4.56244	0	5.46617
MSTRG.10860.6	MSTRG.10860	17:3081407-3082717	1310	-	100	0	0	3.93908	1.41621	4.79828	0	0	0	0	0.0005	0	0	0	5.96362	0
MSTRG.10861.1	MSTRG.10861	17:3080077-3080837	760	.	100	1.81717	0	0	0	0	0	0	2.33965	0	0	0	0	0	0	2.24235
MSTRG.10862.1	MSTRG.10862	17:3313484-3313994	510	.	100	0.578448	1.64212	3.07818	2.75223	2.06035	0.79641	0.788893	1.49212	0.547184	0.513174	0.450843	0.465836	0.440331	0.302671	0.429556
MSTRG.10863.1	MSTRG.10863	17:3292008-3311195	19187	+	100	1.29681	0.48449	1.46948	0.509426	1.06585	1.22437	1.21282	0	0	0.508152	0.382091	0.354586	0	0.622043	0
MSTRG.10863.2	MSTRG.10863	17:3306599-3310896	4297	+	100	0.894913	1.74277	0.152944	0.773493	0	0.820781	0	0	0	0.491609	0	0	0	0	1.18286
MSTRG.10864.1	MSTRG.10864	17:3305706-3306368	662	.	100	0.891665	0.707495	0.670066	0.435873	0.587718	1.69722	1.6812	0.945527	0.584104	0.395523	1.98992	0.600197	0.689791	0	2.11089
MSTRG.10865.1	MSTRG.10865	17:4880579-4881400	821	.	100	22.102	19.8993	0	0	0	32.08	32.2908	25.1674	22.8342	15.2307	13.9639	19.3752	19.8497	17.8392	17.3764
MSTRG.10866.1	MSTRG.10866	17:4989462-4994120	4658	.	100	0.922248	1.03652	0.473669	0.431846	0.554289	2.7083	2.68274	0.264571	0.555141	1.25234	1.99442	0.993048	1.04439	0.99591	0.926941
MSTRG.10867.3	MSTRG.10867	17:3513617-3517538	3921	+	96.0724	1.16132	0.728559	0	0	0	0.713306	0.706573	0.505629	0.577786	0.695663	0.465617	0.138693	0	0.699712	0.570842
MSTRG.10867.4	MSTRG.10867	17:3517627-3519480	1853	+	30.653	0	0	0	1.6099	0	0	0	0	0	1.69323	0	0.222178	0	0.881696	0
MSTRG.10868.1	MSTRG.10868	17:3461760-3462024	264	.	100	0.279554	0	0	152.155	142.728	0.511907	0.507075	0.221498	0.43964	0	0	0.225131	0	0	0.697674
MSTRG.10871.1	MSTRG.10871	17:3557710-3559816	2106	+	99.2891	1.35864	1.35566	1.02133	2.52634	1.18089	0.908634	0.900058	0.273066	0.389493	0.423267	0.76386	0.368652	0.261496	0.513725	0.670573
MSTRG.10871.2	MSTRG.10871	17:3559542-3559819	277	+	100	0.518041	0.827049	2.87127	0.96328	0.900533	0.346457	0.343187	0.138825	0	0.215186	0.254828	0.564407	0.202346	0.143723	0.302054
MSTRG.10872.7	MSTRG.10872	17:5040580-5344551	303971	+	0	5.94876	0.907399	2.90593	0	0	0	0	0.349732	0	0	0	1.82355	0	0	0
MSTRG.10873.1	MSTRG.10873	17:5105646-5111910	6264	-	0.970874	0	1.48103	0.438823	2.51786	0.359731	0	0	0	0	0	0	0	0	0	0
MSTRG.10874.3	MSTRG.10874	16:94364241-94370576	6335	-	21.085	3.22161	3.08943	3.87864	0	1.36006	1.83491	1.85669	3.73814	4.00663	2.77824	3.53777	2.02127	2.63144	1.9502	2.56761
MSTRG.10875.1	MSTRG.10875	16:94363687-94364210	523	.	100	0	0	0.681008	1.60302	2.03577	0	0	0	1.03253	0.88203	0	0	0	0	0.843421
MSTRG.10876.1	MSTRG.10876	16:94370581-94469222	98641	+	0.59987	0.393273	0.732831	0	0	0	1.21988	1.25317	0.095286	1.90931	0.049939	0.215683	0	0.044596	0	0.093956
MSTRG.10876.10	MSTRG.10876	16:94370620-94469222	98602	+	1.38627	0	0	15.4132	0	0	3.21352	3.03927	0.34269	0	0	0	1.22156	0	3.79974	0
MSTRG.10876.11	MSTRG.10876	16:94370620-94469222	98602	+	1.50335	1.4419	2.0515	0	0	0.609235	2.3721	2.41549	0.728035	3.78073	1.15789	0	1.16111	1.00982	0	1.23077
MSTRG.10876.12	MSTRG.10876	16:94370621-94453033	82412	+	0.0209249	2.23846	2.44668	0	0	2.97567	3.42897	3.48821	1.08296	0.95925	0.432649	0.958147	1.54917	0.632277	1.44746	2.40205
MSTRG.10876.13	MSTRG.10876	16:94370621-94469222	98601	+	1.48148	1.42176	3.97208	0	1.00533	0	3.20646	2.61917	2.77761	5.00796	9.96648	0	1.18208	2.17551	0	4.11216
MSTRG.10876.14	MSTRG.10876	16:94370625-94469218	98593	+	1.45686	0	0	0	0	0	0.615019	0.614523	1.19492	0	0	0	2.02273	0	0	0
MSTRG.10876.15	MSTRG.10876	16:94370647-94469222	98575	+	1.46921	0	0	0	0	0	2.29559	1.85171	0	0	0	1.39501	0	0	0	0.199114
MSTRG.10876.16	MSTRG.10876	16:94370675-94469222	98547	+	1.02932	5.81851	4.15366	0	0	0	7.99391	7.77158	1.4839	0.756532	0.363545	1.03709	1.28829	2.35833	0	0.506549
MSTRG.10876.17	MSTRG.10876	16:94370675-94469220	98545	+	0.901147	3.52719	2.9001	0	0	0	3.60754	3.31832	3.04239	2.66899	2.73107	0	1.09737	3.76498	0	1.43944
MSTRG.10876.2	MSTRG.10876	16:94370581-94469218	98637	+	0.531991	1.16189	0.165482	0	0	0	1.09754	1.16494	0.136465	2.27931	0.113648	0.350941	0.557712	0.08927	0	0.064376
MSTRG.10876.22	MSTRG.10876	16:94370746-94469218	98472	+	0	16.9155	4.92159	0	0	0	6.15054	6.46323	1.19647	0.48736	0.050124	0.301591	0.476364	0.567205	0	0.296192
MSTRG.10876.23	MSTRG.10876	16:94370746-94469218	98472	+	2.76656	4.62517	7.5807	14.8296	0	11.4084	11.3096	11.4529	1.79546	0	0	0	2.02309	0.055708	0	0.241859
MSTRG.10876.24	MSTRG.10876	16:94370746-94469222	98476	+	0	2.38674	13.3353	0	0	0	8.90209	8.6891	3.24221	4.64883	7.34041	0	3.25271	7.05025	0	2.29863
MSTRG.10876.3	MSTRG.10876	16:94370581-94469223	98642	+	2.02712	1.23767	1.07862	0	0	0	2.45202	2.42932	0.409572	0.71552	1.27133	0	0.163078	0.32003	0	2.10951
MSTRG.10876.30	MSTRG.10876	16:94370753-94469222	98469	+	0	3.19048	9.25631	0	0	0	10.9832	11.9601	3.94887	2.65288	0.964781	7.81389	5.60267	1.70344	0	1.51577
MSTRG.10876.39	MSTRG.10876	16:94370781-94453117	82336	+	1.74717	4.50443	4.86072	0	0	2.5073	5.62263	6.00313	3.91697	0	0	0	0	0.203116	3.45883	5.14345
MSTRG.10876.4	MSTRG.10876	16:94370581-94469223	98642	+	1.98312	1.0598	2.22871	0	0	11.1884	2.29865	2.40133	1.81324	2.05419	5.55308	0	0.339399	0.575384	0	2.53672
MSTRG.10876.46	MSTRG.10876	16:94403311-94469222	65911	+	0.0477631	7.57966	39.3246	0.61005	30.015	0.179427	1.74321	1.63153	0	2.09932	0	0.351695	3.31024	0	0	0
MSTRG.10876.6	MSTRG.10876	16:94370620-94469222	98602	+	0	0.44021	2.03138	0.062717	0	0	2.31583	2.19602	0.073848	0.907948	0.448215	1.55143	1.2697	0.257327	0	0.102625
MSTRG.10876.7	MSTRG.10876	16:94370620-94469222	98602	+	0	0.419837	2.12055	0	0	0	3.53422	3.53104	0.10279	0.579594	0.512351	1.85827	1.42542	0.732832	0	0.10333
MSTRG.10876.8	MSTRG.10876	16:94370620-94469222	98602	+	0	0.153113	1.75569	0.341401	0	0	3.04663	2.88426	0.400003	0.704043	0.100413	3.90892	0.788661	0.350909	0	0.222713
MSTRG.10876.9	MSTRG.10876	16:94370620-94469222	98602	+	0	1.17706	1.10687	0	0	0	4.28061	4.54938	0.716477	0.976547	0.610741	1.17808	1.33829	0.648287	0	1.4636
MSTRG.10879.1	MSTRG.10879	17:5409485-5409912	427	.	100	0.964104	1.14497	1.03587	0.780227	1.11035	0.950854	0.941879	0.566399	1.13837	0.919037	1.48384	1.95149	1.1671	0.260184	0.789939
MSTRG.10883.2	MSTRG.10883	17:5725236-5753760	28524	+	0	0	0.590621	0	0	0	0.358858	0.355841	3.0982	0	0.491395	3.39059	1.07357	1.39319	0.387365	0
MSTRG.10885.1	MSTRG.10885	17:3110847-3114966	4119	-	100	0	0	0	0	0.290175	0	0	0	0	0	0	0	0	0	0
MSTRG.10886.1	MSTRG.10886	17:3114919-3258970	144051	+	23.3551	3.8919	7.58189	5.28214	1.33428	5.85448	9.02619	9.03235	6.09537	4.23261	2.58544	1.4267	4.10568	3.53442	4.03537	3.46826
MSTRG.10886.3	MSTRG.10886	17:3257438-3258891	1453	+	100	0.152851	0	2.90216	2.34179	0	1.00369	1.05815	0	0.724009	0.667875	0.050175	0.225263	0.251204	0.097845	0.101319
MSTRG.10887.1	MSTRG.10887	17:3155921-3156676	755	.	100	0.097992	1.25313	3.66995	4.01791	4.24362	1.19596	1.18467	1.2772	1.15487	0.75964	0.507894	0.71497	0.61312	0.204583	0.866173
MSTRG.10888.1	MSTRG.10888	17:3157368-3158150	782	.	100	0.520372	0.871272	2.73078	2.93208	2.33016	0.470376	0.465936	0.928807	0.178551	0.485615	0.442323	0.304775	0.602755	0.229133	0.529628
MSTRG.10889.1	MSTRG.10889	17:3249334-3249796	462	.	100	0.545614	0	0.202824	0	0.257428	0.959548	0.950491	0.78981	0.150978	0.283188	1.99033	0.257709	0	0.345184	0
MSTRG.10893.1	MSTRG.10893	17:6052975-6054023	1048	.	100	1.3291	2.39978	0.358083	0.079585	0.075748	1.96694	1.94837	0.757074	1.53466	1.1068	0.426061	0.682476	0.697121	0.825665	0.395328
MSTRG.10895.13	MSTRG.10895	17:6118320-6124835	6515	+	13.8057	0	0	0	0	0	0	0	0	0	1.77772	0	0	0	0	0
MSTRG.10895.14	MSTRG.10895	17:6121132-6124828	3696	+	16.4103	0.284635	0	0	0	0	0.396356	0.39835	0	4.55185	0	0	0.316564	0	0	0
MSTRG.10895.4	MSTRG.10895	17:6106810-6124822	18012	+	5.08475	0.455084	0.524311	0	0	0	0.507238	0.517673	2.20895	0.949275	0	0.267109	0	0	0	0.723927
MSTRG.10895.5	MSTRG.10895	17:6106810-6240617	133807	+	3.6457	3.22377	6.70916	2.49293	1.0039	0	2.41298	2.80129	3.74497	0	0	0	0.025318	0	0	1e-06
MSTRG.10895.6	MSTRG.10895	17:6106818-6240722	133904	+	4.57636	2.82555	6.51942	0	0	0	7.64483	7.87136	5.15512	8.35449	5.66276	5.59591	5.23795	6.88814	1.90694	6.21364
MSTRG.10899.1	MSTRG.10899	17:6645768-6655939	10171	-	78.9335	8.58085	24.1883	7.10507	4.50088	0.627928	10.4728	10.5944	7.13074	4.00102	11.6764	4.41653	3.39031	0.202491	1.78195	4.83623
MSTRG.10899.2	MSTRG.10899	17:6646195-6655879	9684	-	68.8849	9.40755	4.23179	7.10896	0	0.492478	16.9185	16.89	2.18019	3.58915	4.43945	0.912097	1.71341	0.186524	2.52416	6.04779
MSTRG.10900.1	MSTRG.10900	17:6645887-6646105	218	+	100	0.383413	0	0	0	0	0	0	0	0	0	0	0	0.460018	0	0
MSTRG.10901.1	MSTRG.10901	17:6783268-6783480	212	.	100	0.695605	0	0.199244	0.226122	0.283374	0.226092	0.223958	1.17118	2.29727	0.390886	0.721066	0.478958	1.59514	0.421153	1.27952
MSTRG.10902.1	MSTRG.10902	17:6791325-6791539	214	.	100	0	0	0	0	0.184789	0.470061	0.465624	0	0.299119	2.13445	0.357179	0	0.266872	0	0
MSTRG.10904.2	MSTRG.10904	17:6798479-6799737	1258	-	4.21304	0	0	0	0	0	0.026937	0.026683	0	2.83164	0.477756	0	0	0	0	0
MSTRG.10905.1	MSTRG.10905	17:6799776-6800049	273	-	100	0	0.306249	0	0	0	0.990184	0.980838	1.71378	1.78584	0	0.560537	0.435473	0	0.376313	0.537656
MSTRG.10906.1	MSTRG.10906	17:6800235-6800448	213	.	100	0	1.19987	0	0.195057	0.596232	1.56574	1.55096	0.707656	1.95989	0.306346	0.358849	1.61137	0.83327	0.240911	0
MSTRG.10907.1	MSTRG.10907	17:6800470-6800943	473	.	100	0.870541	1.90307	0.878191	0.528381	0.362674	1.08896	1.07868	1.14422	0.567775	0.475779	1.41598	0.673375	0.496065	0.367628	2.02018
MSTRG.10908.1	MSTRG.10908	17:6807200-6807420	220	.	100	0.670425	1.42005	0	0.054484	0	1.49773	1.48359	0.262941	0	1.2726	2.08489	0	0	0.513216	0.333298
MSTRG.10909.1	MSTRG.10909	17:6811281-6811501	220	.	100	1.03916	0.508789	0.13483	0.352331	0.179772	1.13251	1.12182	0.475419	0.619952	0.676345	2.08489	0.704579	0.50398	0.23328	0.049994
MSTRG.10910.1	MSTRG.10910	17:6816850-6817052	202	.	100	0	2.48016	0	0.616879	0.304861	1.02243	1.01277	0.381675	0	0.645892	1.51317	0.546636	0	0.591739	0
MSTRG.10912.1	MSTRG.10912	17:6694537-6694863	326	.	100	0	0	0.799314	1.65751	2.07963	0	0	0.359003	0.42754	0	0	0.364891	0.172025	0	0.450513
MSTRG.10914.1	MSTRG.10914	17:7631006-7631285	279	.	100	0.206371	0	0.167692	0.745395	0.379288	0	0	0.209632	0	1.87309	0	0.213071	0.130586	0	0.018415
MSTRG.10915.1	MSTRG.10915	17:7662141-7662399	258	.	100	0	0	0.181288	0.322333	0.085548	0.523765	0.518822	0.226629	0	0.569519	0	0	1.95471	0.348344	0.568794
MSTRG.10916.1	MSTRG.10916	17:6904624-6906791	2167	-	71.8067	0.44874	10.5575	2.17661	16.4761	0.855877	0.760713	8.81186	1.91769	9.51117	7.09198	7.79167	5.88032	1.35687	5.09588	5.82591
MSTRG.10916.3	MSTRG.10916	17:6920767-6948951	28184	-	77.1161	13.9266	7.99017	5.52451	6.24148	2.94539	5.80077	5.54621	3.44496	9.41685	9.37359	6.57746	5.57848	6.83876	7.43779	5.70582
MSTRG.10917.1	MSTRG.10917	17:6954336-6961223	6887	-	22.8525	13.4553	18.6095	4.02857	5.40501	5.24141	14.2602	14.3432	0	6.82057	0	0	5.29012	0	4.89504	0
MSTRG.10917.2	MSTRG.10917	17:6954719-6961274	6555	-	10.8887	0.887651	3.53215	3.35774	1.57423	1.75763	2.16174	2.13404	11.3958	1.39565	10.8566	4.49614	1.48598	7.72198	0.418032	6.89523
MSTRG.10918.1	MSTRG.10918	17:7993625-7993944	319	.	100	0.188677	0.933523	0.258188	0.456554	0.434544	0	0	0	0.699027	0.43637	0.623948	0	0.958926	0.488161	1.84147
MSTRG.10919.1	MSTRG.10919	17:8002245-8002578	333	.	100	0.465785	0	0	0	0	0.647815	0.6417	0	1.88361	0.164876	0.980612	0.364389	0.33684	0.174422	0.771874
MSTRG.10920.1	MSTRG.10920	17:6978813-6998342	19529	+	72.7883	5.01757	0	36.194	4.3e-05	35.4682	0.160063	0.181877	0	0.236492	0	0	0	0	0	0
MSTRG.10920.2	MSTRG.10920	17:6978849-7019445	40596	+	55.1984	0	0.530577	0	0	0	2.34865	2.34617	0	1.18253	1.39007	0	2.90546	6.80225	0	0.09649
MSTRG.10920.3	MSTRG.10920	17:6978849-7011318	32469	+	6.04915	0	1.31562	10.3516	22.6379	0	0	2.26289	6.14516	0.23121	6.73503	10.2475	0	3.73775	22.5401	0
MSTRG.10920.5	MSTRG.10920	17:6978881-6998684	19803	+	38.0952	0	0	0	18.2373	0	0	0	0	0.277547	0	0	0	0	0	0
MSTRG.10920.7	MSTRG.10920	17:6978908-6998563	19655	+	26.1336	7.42051	0	0	0	0	0	0	0	26.5983	0	0	0	0	0	0
MSTRG.10920.8	MSTRG.10920	17:6995119-7303313	308194	+	16.1046	0.02661	0	0	0	0	0	0	0	0	0	0	0	0	0	3.27458
MSTRG.10920.9	MSTRG.10920	17:6995193-7011377	16184	+	32.3583	0	2.00946	0.004995	0	4.52578	1.04688	1.05226	2.00933	0.701096	2.34417	2.32598	1.25454	1.02492	1.91799	0
MSTRG.10924.1	MSTRG.10924	17:7940408-7940920	512	.	100	2.02173	1.30857	0.547406	0.406844	0.774459	0.316	0.313017	0	0.817576	0.469002	1.0808	1.51185	0.219308	0.869299	1.50764
MSTRG.10925.2	MSTRG.10925	17:7977901-7979869	1968	+	48.473	19.4627	6.13122	3.63265	4.01475	6.44694	12.8667	13.1254	2.57635	11.4313	8.89337	10.2282	9.06318	9.04786	8.12808	7.93025
MSTRG.10926.3	MSTRG.10926	17:8165530-8191975	26445	+	36.7674	0.551993	1.53083	0	0	0	0.048143	0.046163	0	0	0	0	1.16828	0	0	0.000107
MSTRG.10927.1	MSTRG.10927	17:8106773-8147843	41070	-	43.6246	2.89795	5.20296	78.522	63.951	0	3.60661	3.59376	1.82413	1.05167	1.77222	0.775662	2.76627	1.18493	0	0.170343
MSTRG.10927.2	MSTRG.10927	17:8107401-8130829	23428	-	40.4624	8.61613	8.87476	0	0	12.2627	4.75701	4.76593	0.904666	5.60155	2.1869	17.4089	0	1.37768	11.6107	3.52626
MSTRG.10927.3	MSTRG.10927	17:8114401-8148061	33660	-	69.8922	0	0	0	6.2199	0	0.836907	0.861153	6.799	3.80557	4.45903	1.52602	0	3.94099	15.2337	0
MSTRG.10927.4	MSTRG.10927	17:8115162-8148022	32860	-	61.7667	22.8049	10.1012	0	0	0	12.455	12.2785	35.0189	32.292	13.7557	28.8398	13.0164	13.6795	0	14.6866
MSTRG.10927.5	MSTRG.10927	17:8115800-8147843	32043	-	72.4148	4.22858	4.39321	0	0	0.57223	5.7796	5.78411	2.98259	5.31802	2.22442	5.12255	6.60995	3.32206	0.062584	3.85179
MSTRG.10928.2	MSTRG.10928	17:8283669-8284719	1050	+	78.0952	0.096254	0.52519	0.044676	2.50138	0.226811	0	0	0	2.17077	3.11884	2.33815	0	0	1.47552	0.162018
MSTRG.10928.3	MSTRG.10928	17:8283701-8288749	5048	+	17.6039	0	0.31809	2.38481	0	3.06264	0	0	0	0	0	0	0	0	1.91543	0
MSTRG.10929.1	MSTRG.10929	17:8289057-8290416	1359	.	100	1.15208	1.44193	0.138099	0.116868	0.204491	2.19442	2.27251	1.5969	0.51399	0.834418	0.856023	0.683455	0.900451	0.317669	0
MSTRG.1093.2	MSTRG.1093	1:97821087-97977466	156379	-	5.90019	2.34855	0.76839	0	0	0	5.26341	5.19463	3.00703	0	0.480134	0	0.521995	0.364713	1.72171	1.09572
MSTRG.1093.3	MSTRG.1093	1:97821091-98095614	274523	-	0.0800427	4.03074	0.11143	4.82625	4.69177	3.80674	3.80293	3.52309	5.11166	0	0.320328	2.34857	0	0	0	0.059242
MSTRG.10930.1	MSTRG.10930	17:8291837-8293072	1235	.	100	0.572397	0	0.295872	0.296803	0.321438	0	0	0	0.433781	0	2.05093	0.547846	0.598022	0.839645	1.02801
MSTRG.10931.1	MSTRG.10931	17:8293201-8294103	902	-	59.3126	2.13518	1.1897	0.544187	0.600939	0.263985	0	0	0.819644	0	0.830684	0.590898	0.697681	0.883439	0	0.699197
MSTRG.10932.6	MSTRG.10932	17:8311139-8327971	16832	+	9.66184	0	0	0	0	0	0	0	0	0	1.16172	0	0	0	0	0
MSTRG.10935.1	MSTRG.10935	17:9897742-9906767	9025	-	100	0.17981	0	1.32276	0.3237	0.592484	0	0	0.636846	1.86634	0.318243	0.905866	0.28961	0	0.250267	0.650438
MSTRG.1094.1	MSTRG.1094	1:97830417-97830751	334	.	100	0	2.50484	0	0	0	0.975908	0.966696	0.429276	0.095986	0.708418	0	0	0.293855	0.061558	0.659631
MSTRG.10941.1	MSTRG.10941	17:8924802-8925101	299	.	100	0	0	0.469537	0.503046	0	0.452184	0.447916	0.450011	0	1.1866	2.04783	0.13324	0.416267	0.163257	0
MSTRG.10942.1	MSTRG.10942	17:10330945-10331211	266	.	100	0	0.402276	0.520806	0.594684	0	2.7944	2.76802	0	0.413656	0.459152	0	0.44689	0	0	0
MSTRG.10943.1	MSTRG.10943	17:10319907-10321101	1194	+	100	0	2.1768	0	0	0	4.59525	4.66432	1.22797	0	0	2.12066	1.24811	1.45927	0	1.78754
MSTRG.10944.2	MSTRG.10944	17:10403027-10403485	458	-	1.52838	0	0	2.76198	0	0	0	0	0	0	1.3483	0	0	0	0.452008	0
MSTRG.10948.5	MSTRG.10948	17:11067125-11610945	543820	+	0	0	0	0	0	0	0	0	0	0	0	0	0	0.039319	0.048048	0
MSTRG.10957.1	MSTRG.10957	17:9969327-10319374	350047	-	14.2563	0	0	0	0	0	0	0	0.069435	0	0	0	0	0	0	0
MSTRG.10957.2	MSTRG.10957	17:9969327-10319374	350047	-	14.2022	0	0	0	0	0	0	0	0.110661	0	0	0	0	0	0	0
MSTRG.10957.3	MSTRG.10957	17:10202816-10319326	116510	-	40.5795	3.20584	2.37084	4.14977	6.77528	1.39495	7.62202	8.10556	2.51449	5.85248	3.88117	1.18141	2.50782	0.52633	2.77856	5.16268
MSTRG.10957.5	MSTRG.10957	17:10210069-10319296	109227	-	2.34492	1.41235	3.56649	2.86436	5.64695	0.300248	1.75833	1.63147	4.5508	7.74452	1.71597	1.00395	0.483679	0.735425	0.087343	5.39042
MSTRG.10957.6	MSTRG.10957	17:10210146-10319374	109228	-	0.840336	3.23955	4.61092	0	2.00181	4.30435	1.3985	1.12618	1.22253	0	1.99534	0	5.02886	3.7799	4.06417	0
MSTRG.10958.1	MSTRG.10958	17:10092193-10092397	204	.	100	0	0	0.458085	0.164462	0	0.330866	0.327743	0.16607	2.04593	0.137512	0	0.203716	0	0	0.129352
MSTRG.10959.1	MSTRG.10959	17:10147832-10148405	573	+	100	1.0325	1.02332	0	0.872657	1.31509	1.53617	1.52167	0	0	0	2.27437	0	0	1.43797	0
MSTRG.10960.1	MSTRG.10960	17:10149752-10150446	694	.	100	0.959335	0.845159	2.36457	2.01087	1.1499	1.21602	1.20454	1.82172	1.76215	2.82984	2.59883	1.69365	0.999591	0.985849	1.69574
MSTRG.10961.1	MSTRG.10961	17:10150536-10150802	266	.	100	1.04048	0	2.51182	1.45504	2.44204	0.508072	0.503276	0.441876	0	2.46027	1.40069	1.92609	0.967034	0.36687	0
MSTRG.10963.1	MSTRG.10963	17:6306501-6317474	10973	-	69.5953	19.6695	26.3309	22.1343	24.6085	18.5557	23.4524	23.5372	17.7664	4.28354	1.59295	0	15.5921	0	0	0
MSTRG.10964.1	MSTRG.10964	17:6311759-6607867	296108	+	0	0	35.1943	0	0	0	0	0	0	0	0	0	0	0	0	0
MSTRG.10964.2	MSTRG.10964	17:6313765-6436251	122486	+	23.4595	0	0	0	0	0	0	0	0.767115	0	0	0	0	39.8875	0	0
MSTRG.10964.4	MSTRG.10964	17:6430072-6607883	177811	+	5.06971	0	0	0	0	0	30.2543	6.37265	0	0	0	0	0	0	0	0
MSTRG.10964.5	MSTRG.10964	17:6430072-6440481	10409	+	74.0075	1.44377	6.21688	2.02164	3.18987	1.11069	7.82677	7.83033	1.57442	1.03227	1.83404	0	6.01093	0	2.10235	0
MSTRG.10964.6	MSTRG.10964	17:6430084-6607866	177782	+	3.34129	0	0	0	0	20.8864	11.859	18.6774	1.45042	0	0	0	0	0	0	0
MSTRG.10964.8	MSTRG.10964	17:6430150-6607863	177713	+	0	0	0	0	0	0	0	0	0	0	0	0	0	47.8084	0	0
MSTRG.10965.1	MSTRG.10965	17:6323498-6323877	379	-	100	1.45889	0	0	0	0	3.07009	3.10005	1.49832	0	2.06738	1.16874	0.638464	1.16205	1.15999	1.02089
MSTRG.10967.1	MSTRG.10967	17:6335335-6335944	609	+	100	0	2.65883	0	0	0	0	0	2.06081	1.95766	0	0	0	0	0	1.90185
MSTRG.10968.1	MSTRG.10968	17:6336143-6337050	907	-	100	0	6.1002	0	0	0	8.0427	7.96679	0	0	3.47765	0	3.23047	0	1.36356	3.48825
MSTRG.10969.1	MSTRG.10969	17:6336201-6337044	843	+	100	0	0.761894	0	0	0	0	0	0	0	0	0	0	0.478598	0.838965	0
MSTRG.10970.1	MSTRG.10970	17:6337151-6344197	7046	-	100	2.2891	5.05099	3.51672	2.63063	3.00988	2.97456	2.98976	3.01063	2.65969	2.90263	2.91548	1.33014	0.87355	1.78595	2.23423
MSTRG.10971.1	MSTRG.10971	17:6358671-6361843	3172	-	100	0.447696	0.8127	1.69563	0	2.52734	0.76004	0.752866	0.330077	0.543169	0	0.561785	0.967763	0.273747	0.54113	0.257712
MSTRG.10972.1	MSTRG.10972	17:6438381-6477161	38780	-	64.1301	13.1431	4.29916	0	3.08389	1.7442	26.476	26.4905	7.04165	9.62385	0.287042	4.74736	6.50756	2.16925	5.63636	10.2888
MSTRG.10972.10	MSTRG.10972	17:6610075-6614199	4124	-	72.6776	2.75074	0.237491	9.20217	1.1704	0	0	0	7.64476	0	1.13493	0	0	0	2.84189	4.73607
MSTRG.10972.12	MSTRG.10972	17:6617550-6619302	1752	-	50.8897	0.423628	1.98652	2.78651	3.36789	1.51097	1.1776	1.16648	1.7146	1.13211	2.34229	0.603992	0.776666	0.863496	0.85014	0.873637
MSTRG.10972.13	MSTRG.10972	17:6620008-6639814	19806	-	38.4291	0	7.16641	2.83655	0	3.15298	0	0	0	0	0	0	4.21324	0	0	0
MSTRG.10972.14	MSTRG.10972	17:6620338-6639769	19431	-	18.4116	0	0	0	0	0	0	0	9.2867	0	1.54211	0	0	0	0	0
MSTRG.10972.15	MSTRG.10972	17:6620339-6639768	19429	-	24.7778	10.0006	0.411495	2.03292	5.83532	0.697278	11.771	11.7324	0.017435	6.50153	0	7.82784	0	2.16657	5.4517	5.119
MSTRG.10972.3	MSTRG.10972	17:6438539-6611591	173052	-	87.2657	0	0	1.36187	0	0	0	0	0	0	0	0	0	0	0	0
MSTRG.10972.4	MSTRG.10972	17:6440354-6477161	36807	-	59.7725	19.4247	3.29219	7.64086	7.55213	4.62858	8.00261	8.02172	6.91091	7.35369	16.5236	16.8709	5.44705	0.598122	5.1568	5.81621
MSTRG.10972.5	MSTRG.10972	17:6440395-6614212	173817	-	19.7075	0	5.76817	0	0	0	0	0	0	0	0	0	0	0	0	0
MSTRG.10972.9	MSTRG.10972	17:6610047-6612371	2324	-	100	1.62682	1.75276	5.42625	8.73968	1.98967	4.2418	4.30131	1.38155	1.60917	1.72363	1.74101	1.7002	0.981571	1.23111	0.823388
MSTRG.10973.1	MSTRG.10973	17:6442412-6443634	1222	+	38.5455	9.68147	0.961838	4.09923	2.69157	5.39102	7.31616	7.2471	8.51142	4.88373	5.47027	0.870284	3.33136	7.19231	5.52168	6.47063
MSTRG.10974.1	MSTRG.10974	17:6492259-6493148	889	-	94.4068	1.43284	0	0	4.20359	4.19087	2.69248	2.78056	1.23905	0.867226	0	0.806418	0.812931	0	1.11267	0.688478
MSTRG.10975.1	MSTRG.10975	17:6508302-6509431	1129	+	100	0	2.6863	0	0	0	0	0	0	0	1.55384	0	0	0	0.874457	1.45036
MSTRG.10976.1	MSTRG.10976	17:6511439-6518619	7180	-	100	2.9991	6.1817	3.17665	2.58405	2.38399	5.33807	5.33713	3.82553	3.66164	3.9259	3.48642	2.67174	2.53712	2.18438	2.69402
MSTRG.10977.1	MSTRG.10977	17:6610067-6610431	364	+	100	0	0	0	0	0	0	0	0	0	0	0	0	2.75714	0	0
MSTRG.10978.1	MSTRG.10978	17:6610502-6611591	1089	+	100	0	0	0	0	0	0	0	0	0	0	0	0	0	0	0
MSTRG.10979.1	MSTRG.10979	17:6611598-6612512	914	+	100	0	0	0	0	0	0	0	0	0	0	0	0	0	0	0
MSTRG.10980.2	MSTRG.10980	17:12605967-12628453	22486	+	0	0	0	3.65792	0	0	2.94895	2.92112	2.38012	1.10783	0	1.00276	1.21929	0	4.1824	0
MSTRG.10980.3	MSTRG.10980	17:12606000-12628410	22410	+	0	0	2.84617	0	0	0	0	0	1.92034	0	0	0	0	0	0	2.64149
MSTRG.10981.1	MSTRG.10981	17:12227619-12275882	48263	-	0.748908	1.82004	0	0.332489	11.0013	0	0	0	0.05642	0	0.382051	0.28845	0	0.168269	0.063583	0.196953
MSTRG.10981.2	MSTRG.10981	17:12227620-12318820	91200	-	3.16058	0.160204	3.1228	3.8885	0	3.53611	9.76034	9.72274	1.32438	5.89084	2.85254	3.84943	0	3.30133	2.42528	2.26845
MSTRG.10981.3	MSTRG.10981	17:12227621-12277451	49830	-	0.230029	0	0	0	0	3.60924	0	0	0	0	0	0	0	0	0	0
MSTRG.10981.5	MSTRG.10981	17:12227641-12318820	91179	-	3.06044	0.168802	0.389632	0	0	3.13244	10.6901	10.7532	0.075814	0	0.034005	0.065637	0	0.0142	0.006356	0.093614
MSTRG.10981.6	MSTRG.10981	17:12227670-12276539	48869	-	1.78869	0	0	0	0	0	0	0	0	0.389349	0	0	4.34114	0	0	0
MSTRG.10981.7	MSTRG.10981	17:12227670-12276539	48869	-	1.73282	0.014597	0.014128	0	0.001126	0	0.003671	0.003636	0	0	0	0.013083	3.96305	0.005976	0	0
MSTRG.10981.8	MSTRG.10981	17:12277921-12318567	40646	-	0	0	0	0	1.50551	0	0	0	0	0	0	0	0	0	0	0
MSTRG.10983.1	MSTRG.10983	17:12318855-12336176	17321	+	6.69355	3.51636	0	0	0	0	0	0	2.05618	0	2.37338	2.12155	0	0	0	0
MSTRG.10989.4	MSTRG.10989	17:12926324-12926535	211	-	27.0142	4.15488	2.507	0.010648	3.90575	0	0.011198	0.011092	2.21498	2.47297	3.94173	1.93191	1.36017	1.68049	0	0.636987
MSTRG.10990.1	MSTRG.10990	17:13030863-13031169	306	.	100	0.246136	1.32018	0	0	0	0.852816	0.844766	1.97569	0.835645	0.931051	1.11813	0	0	0.671726	0.479862
MSTRG.10991.1	MSTRG.10991	17:13331093-13331313	220	.	100	1.39672	0	0	0	0	3.63179	3.59751	0	3.16302	0	0	0	0	0	0
MSTRG.10992.1	MSTRG.10992	17:13333246-13333471	225	.	100	0	0	0	0	0	3.4514	3.41883	0	0	0	0	0	0	0	0
MSTRG.10993.1	MSTRG.10993	17:13331416-13332279	863	.	100	2.14357	3.48016	0	0	0	2.11281	2.09287	1.44931	1.8878	0	2.00724	0	1.76331	0	0
MSTRG.10994.1	MSTRG.10994	17:13034774-13040062	5288	+	100	0.007282	0.369803	0	0.0067	0.020285	0	0	0.036721	2.10702	0.003819	0.051578	0	0	0.018281	0.340054
MSTRG.10994.2	MSTRG.10994	17:13035265-13038868	3603	+	100	0.031383	0.038469	0.011827	0.007009	0	0.021658	0.021454	0	0	0.010238	0.008898	0	0	0	1.99906
MSTRG.10994.3	MSTRG.10994	17:13036792-13039746	2954	+	100	0	0.541136	0	0	3.58722	0	0	0	0.016401	0	0	0	0.015673	0.015004	0.081098
MSTRG.10996.7	MSTRG.10996	17:12829743-12830317	574	+	14.2857	0.176637	0.554915	0	0.13821	0	0.046005	0.045571	0.394429	1.06455	0	0	1.07215	0	0.361205	0
MSTRG.10997.1	MSTRG.10997	17:12755328-12764768	9440	.	100	0.368723	0.213224	4.5972	3.92738	3.43463	0.767794	0.774779	0.261124	0.096254	0.131866	0.235725	0.099907	0.223436	0.149952	0.109228
MSTRG.10999.1	MSTRG.10999	17:12771211-12772026	815	.	100	0.277807	0.814442	2.18657	1.17557	1.62357	0	0	0.44886	0.259566	0	0.255978	0.146225	0.298496	0.06318	0.201298
MSTRG.11000.1	MSTRG.11000	17:12785480-12785847	367	.	100	0	0	2.2991	1.95012	0.699672	0	0	0	0	0	0.18155	0.324238	0.305719	0.140095	0.076061
MSTRG.11001.1	MSTRG.11001	17:12792211-12793329	1118	-	100	0.927514	0	0	0	0	0	0	0.996643	0	1.52324	0	2.29309	0	0	0
MSTRG.11002.1	MSTRG.11002	17:12794370-12794571	201	+	100	0	0	0	0	0	2.35046	2.32828	0	0	0	0	0	0	0	0
MSTRG.11003.1	MSTRG.11003	17:12794662-12794899	237	.	100	0	0	1.42272	2.26654	2.17011	0	0	0	0	0	0	0	0.928872	0	0
MSTRG.11004.1	MSTRG.11004	17:12795159-12795400	241	.	100	0.330614	0.072817	1.45518	1.0482	0.65669	1.96756	1.94899	0.589395	0.132873	2.43811	0.980546	0.835729	1.11807	0	0.946607
MSTRG.11005.1	MSTRG.11005	17:12799111-12799336	225	.	100	0.583478	1.05447	2.03764	1.03361	1.1021	1.24551	1.23375	0.888247	0.547468	1.41269	0.696579	1.3859	1.99123	1.62421	0.325924
MSTRG.11006.1	MSTRG.11006	17:12804499-12805782	1283	.	100	0.92314	0.754164	2.34768	1.77176	1.51617	0.950854	1.09834	0.777141	0.653296	1.37856	1.25597	0.325248	0.613343	0.321214	0.573667
MSTRG.11007.1	MSTRG.11007	17:12805867-12806496	629	.	100	0.625581	0.399582	3.08438	1.67045	2.08108	0.93559	1.14005	0.923313	0.032178	1.30388	0.676515	0.72444	0.982184	0.081833	0
MSTRG.11008.1	MSTRG.11008	17:12807758-12808473	715	.	100	0.929128	0.468783	1.16527	0.291495	0.755497	1.58485	1.5699	0.573854	0.195259	2.19747	1.17979	0.499942	0.80136	1.20247	0.411502
MSTRG.11009.1	MSTRG.11009	17:12810244-12811979	1735	.	100	1.14366	0.531702	1.09749	0.57708	0.645643	2.38334	2.43825	0.40574	1.3288	2.14348	1.65929	0.702445	0.837952	0.960715	1.2152
MSTRG.11010.1	MSTRG.11010	17:12812431-12814187	1756	+	100	0	0	1.21593	0.807759	0.610531	2.39346	2.48559	0	0	0	0	0	0	0	0
MSTRG.11011.1	MSTRG.11011	17:12817562-12818741	1179	.	100	0	3.81303	0	0	2.08749	0	0	0	0	0	5.33325	5.12973	0	3.70147	0
MSTRG.11014.1	MSTRG.11014	17:12820845-12829703	8858	+	100	0	2.95516	0	0	0	0	0	1.55697	0	0	0	0	0	0	2.43617
MSTRG.11015.1	MSTRG.11015	17:12837816-12838152	336	.	100	0	0	0	110.186	114.851	0.805076	0.797477	0.391894	0.31114	0.340435	0.645643	1.19497	0	0.318713	0.380315
MSTRG.11018.2	MSTRG.11018	17:12966798-12992224	25426	-	0	0	5.56993	0	0	1.25971	3.72475	3.73398	3.48975	0	0	0	0	0	0	0
MSTRG.11018.3	MSTRG.11018	17:12966798-12992551	25753	-	0.135501	0	7.76153	0	0	1.13819	1.92101	1.93525	1.31967	0	0	0	0	0	0	0
MSTRG.11019.1	MSTRG.11019	17:12992632-13020323	27691	+	40.6904	0	9.11674	0	0	0	0	0	7.98989	0	14.9075	0	0	0	0	0
MSTRG.11019.2	MSTRG.11019	17:12992885-12993347	462	+	100	0	0	0	0	0.014053	0	0	0	0	0.70797	0	0	0	0	0
MSTRG.11019.3	MSTRG.11019	17:13006881-13019498	12617	+	27.7588	0.008122	0	0	0	8.15992	0	0	0	5.73668	0	0	0	0.013123	0	0
MSTRG.11022.1	MSTRG.11022	17:14940167-14940475	308	.	100	4.4593	4.39874	0.311213	0.135088	0.128575	7.13178	7.06446	6.39968	10.4515	1.81186	0.733143	4.209	3.05838	3.49606	2.45291
MSTRG.11024.2	MSTRG.11024	17:14943185-14946197	3012	+	19.2563	7.06977	6.78687	8.71114	2.77205	3.51077	0.771043	0.763765	8.39395	5.35368	0.613096	2.58635	0.351405	0.469539	0.451203	3.98934
MSTRG.11025.3	MSTRG.11025	17:14945946-14961272	15326	-	14.6922	12.338	4.10605	6.40139	5.67511	5.4557	17.3225	17.2196	13.1255	8.06725	8.97966	12.7437	5.83289	7.99583	2.83013	7.20074
MSTRG.11028.1	MSTRG.11028	17:15475072-15475599	527	.	100	0	1.18399	1.84183	2.13454	1.58016	0	0	0.688133	0	0.365039	0.879926	0	0	0	0
MSTRG.1103.1	MSTRG.1103	1:97705910-97770509	64599	-	3.94089	6.22705	9.92173	5.37618	1.09267	0.919187	3.60059	4.45359	6.48435	0.388716	3.34848	1.69759	1.66253	3.52669	1.51411	0.6144
MSTRG.1103.11	MSTRG.1103	1:97706049-97761866	55817	-	0.936008	0	0	1.34928	0	0	0	0	0	0	0	0	0	0	0	0
MSTRG.1103.12	MSTRG.1103	1:97706050-97770432	64382	-	0.41295	6.91515	2.07445	4.00399	2.37882	4.58564	1.72633	1.35693	0.799126	2.18325	1.14517	2.17778	2.24249	2.57895	1.94593	2.0503
MSTRG.1103.13	MSTRG.1103	1:97706053-97770147	64094	-	0.0701262	3.53432	1.65332	2.14474	2.61236	4.6249	1.89416	1.03975	1.41174	1.61066	5.80182	3.01759	1.6258	1.00989	2.63261	2.07189
MSTRG.1103.14	MSTRG.1103	1:97706080-97770253	64173	-	0.0702617	1.01645	2.05175	0.855433	2.07211	2.84312	1.91027	2.43532	0.843364	2.70727	1.03162	1.99035	0.864932	1.43335	1.92526	0.554301
MSTRG.1103.15	MSTRG.1103	1:97706096-97770432	64336	-	0.429258	8.67342	2.74142	4.60807	1.83714	1.46331	3.26218	3.44648	6.5551	3.11746	2.94359	2.24782	5.31696	2.90669	2.635	2.66336
MSTRG.1103.16	MSTRG.1103	1:97706162-97770239	64077	-	0.0757146	0	0	0.630211	3.45052	0.888166	0.281512	0.326773	1.5688	1.06561	0.575019	1.21367	0.237147	0.254987	0	0.641595
MSTRG.1103.17	MSTRG.1103	1:97706162-97770239	64077	-	0.0715052	0.82066	1.87912	1.34171	2.33808	1.43979	2.18221	2.82224	1.4361	3.2303	1.12708	1.8799	2.73	1.72637	1.96618	2.16352
MSTRG.1103.2	MSTRG.1103	1:97705953-97745276	39323	-	2.5076	0.235874	1.27254	0.084047	0.060405	0.14267	0.436891	0.413859	0.75585	0.108586	0	0.721142	0.51896	0.289953	0.065119	0
MSTRG.1103.20	MSTRG.1103	1:97715195-97770509	55314	-	38.2386	0.194344	1.72864	0.301644	0.380263	0.152597	0.448403	0.404581	0.499493	3.602	0.342407	0.126494	0.106882	0.301002	0.24935	0.14717
MSTRG.1103.3	MSTRG.1103	1:97705953-97770432	64479	-	1.97987	0.440243	3.48108	0.262943	0.306664	0.739486	2.74589	1.83577	0.642049	1.52443	0.731495	0.920109	0.542116	0.937885	1.40287	0.162258
MSTRG.1103.4	MSTRG.1103	1:97706046-97769995	63949	-	0.113766	0	0	0.362281	0.794621	0.463864	0.199658	0.279969	0.892742	0.644345	0.349059	1.24127	0.146817	0.233109	0	0.409784
MSTRG.1103.5	MSTRG.1103	1:97706046-97770387	64341	-	0.104493	0.671488	2.21241	0.591004	1.92675	2.31485	2.61247	1.48917	1.066	2.36714	1.36988	1.60133	0.857805	1.9453	1.17334	0.617135
MSTRG.1103.6	MSTRG.1103	1:97706047-97770002	63955	-	0.0969368	1.63068	0	1.21926	2.73456	1.47143	0.307393	0.318076	1.52389	0.967372	0	1.02596	0.214035	0.195887	0	0
MSTRG.1103.7	MSTRG.1103	1:97706047-97770048	64001	-	0.0927988	0	0	1.19023	2.09597	1.50803	0.40352	0.383646	1.3927	1.20491	0.426541	1.14167	0.183682	0.36217	0	0.431696
MSTRG.11030.1	MSTRG.11030	17:15396141-15433544	37403	+	23.4942	5.82966	7.25267	2.1082	0.469201	0	1.93029	1.91931	3.01872	1.3116	5.78766	0	0	0	2.81525	0
MSTRG.11031.1	MSTRG.11031	17:15417932-15418593	661	.	100	1.63607	0	0.354635	0.252218	1.02025	2.29302	2.29574	2.03932	0	2.87683	2.24001	0.793961	0.679786	0	1.32964
MSTRG.11032.1	MSTRG.11032	17:15419177-15419397	220	.	100	1.1062	3.23119	0	0.730087	0.283488	3.35148	3.31985	2.12478	2.18248	0	1.00075	0	0.911237	0.919124	1.43651
MSTRG.11033.1	MSTRG.11033	17:15421538-15424334	2796	-	77.1689	0.652665	1.11289	0.053115	2.07254	0.688318	1.90304	1.88508	0.458867	0.410782	1.98371	1.34255	1.67898	0.719598	0.382549	3.05275
MSTRG.11034.1	MSTRG.11034	17:15424367-15440830	16463	-	68.0451	2.80414	3.93677	4.77969	5.52828	5.91094	5.27162	5.30225	0.453606	4.21588	0	2.08336	1.79787	2.24083	1.54402	0
MSTRG.11036.1	MSTRG.11036	17:14978767-15010046	31279	+	35.7349	0	0	0	0	0	0	0	0	0	0	0	0	0	0.12359	0
MSTRG.11038.1	MSTRG.11038	17:15010187-15041416	31229	+	35.8325	0	3.36308	0	0	0	0	0	0	0	0	0	0	0	0	0
MSTRG.11039.1	MSTRG.11039	17:15022445-15024219	1774	-	99.8309	0	0	0	0	0	0	0	0	0	0	0	0	0	0	4.15325
MSTRG.11041.1	MSTRG.11041	17:15054939-15055821	882	.	100	0.695515	0.725655	0.532093	0.250608	0.453113	0.857869	0.849772	2.14048	0.379992	0.661817	0	0.392327	0	0.363745	0.306981
MSTRG.11042.1	MSTRG.11042	17:15060139-15060931	792	+	100	0	0	0	0.263191	0	0	0	2.07105	0	0	0	0	0	0	0
MSTRG.11043.1	MSTRG.11043	17:15061950-15062923	973	.	100	2.19203	3.00068	0.374532	0.549716	0.497328	2.21867	2.19773	2.32016	1.19638	3.10088	2.0318	1.56193	1.90588	0.779146	2.02675
MSTRG.11044.1	MSTRG.11044	17:15066597-15067358	761	.	100	1.00818	0.920612	0.123238	0.383458	0.052138	2.22532	2.20431	0.569253	0.642151	0.566104	1.51471	0.361716	0.70057	0.60824	0.352828
MSTRG.11045.1	MSTRG.11045	17:15067716-15068370	654	.	100	1.14686	2.17787	0.18197	0.063728	0.152807	1.1277	1.11705	0.50811	0.533609	0.500443	0.351726	0.601152	1.02456	0.245575	0.610637
MSTRG.11046.1	MSTRG.11046	17:15068945-15069295	350	.	100	0.738709	1.27422	0	0.475694	0.169785	3.33921	3.30769	0.334456	2.19068	0.577135	0	0.518411	0.192315	0.326074	0.629563
MSTRG.11047.1	MSTRG.11047	17:15073241-15073729	488	.	100	1.95582	1.50665	0.474559	0.459643	0.162494	2.12637	2.1063	0.651789	1.4052	0.705184	1.45264	0.722261	0.784542	0.921452	2.41011
MSTRG.11048.14	MSTRG.11048	17:13716441-13728013	11572	-	0	0	0	0	2.81372	0	0.000722	0.000716	0.004982	0	0	0	0.000414	0	0	0
MSTRG.11048.3	MSTRG.11048	17:13487094-13490844	3750	-	0.133333	0	0	1.22673	0	0.932076	3.63423	3.59992	0	0	0	0	0	0.0003	1.14119	0
MSTRG.11048.4	MSTRG.11048	17:13487101-13761497	274396	-	0	0.532599	0	0	0	0	0	0	0.337035	0	0.908882	1.52177	0	0.009287	0	0.080007
MSTRG.1105.1	MSTRG.1105	1:97778226-97780526	2300	+	100	0	2.30245	0.190794	0.160244	0.074245	0	0	0	0	0	0	0.713013	0	0	1.69342
MSTRG.11053.1	MSTRG.11053	17:13587071-13587675	604	-	100	0	0.277396	2.01148	3.92123	0	0	0	0	0	0.216721	0	0	0	0	0
MSTRG.11053.2	MSTRG.11053	17:13587071-13591599	4528	-	100	0	0	3.24973	0	0	0	0	0	0	0	0	0	0	0	0
MSTRG.11053.3	MSTRG.11053	17:13589569-13591595	2026	-	100	0	0.397225	0	1.12187	0.924107	0	0	0	0	0.719611	0.172028	0.231654	0.218423	0	0
MSTRG.11053.4	MSTRG.11053	17:13589901-13591580	1679	-	100	0	0	0	0	2.07355	0	0	0	0	0	0	0	0	0	0
MSTRG.11054.1	MSTRG.11054	17:13590074-13590793	719	-	100	0.205783	0.116545	0	1.04608	0	0.659435	0.65321	0.081524	0.485435	0.728422	0.106658	0.331443	0.781282	0.143208	0.204608
MSTRG.11055.1	MSTRG.11055	17:13654610-13655295	685	-	100	0	0	4.51028	0	0	0	0	0	0	0	0	0	0	0	0
MSTRG.11055.2	MSTRG.11055	17:13654613-13655295	682	-	100	0.325397	0.245717	0.362901	5.7398	3.66952	0.695158	0.688597	0.08594	0.102347	1.17102	0	0.262049	0.164721	0.150966	0.107846
MSTRG.11058.1	MSTRG.11058	17:13678704-13679002	298	.	100	0.039643	0	1.53583	2.01198	2.56892	0	0	0	0	0.219257	0	0	0.720556	0	0
MSTRG.11059.1	MSTRG.11059	17:13756295-13759299	3004	-	100	0.133007	2.34563	0	0	0	0	0	0.585993	0	1.74531	0	0	1.40434	0	0
MSTRG.1106.1	MSTRG.1106	1:97780934-97781893	959	.	100	1.55894	2.35216	0.255963	0.417421	0.13933	2.10925	2.08934	1.53994	1.86436	2.35144	1.26549	0.699966	1.14907	0	1.26908
MSTRG.11061.10	MSTRG.11061	17:13760579-13859978	99399	+	0	0.851745	0.805725	4.11236	0.55526	3.07022	1.37281	1.58888	0.154401	0	0	0.000388	0	3.29556	7.02937	9.77998
MSTRG.11061.11	MSTRG.11061	17:13760579-13905761	145182	+	44.2575	0.280452	1.38145	0	0	0	1.87897	1.88183	0.623148	0.978767	0.525034	0.572162	0.301193	0.521802	0	0
MSTRG.11061.12	MSTRG.11061	17:13760579-13905790	145211	+	25.6912	0.604315	3.41118	0	0	0	1.84055	1.81999	1.60789	1.46823	3.06548	0.343253	0.664408	0.387864	0	0
MSTRG.11061.13	MSTRG.11061	17:13760586-13906028	145442	+	0	4.84348	7.62877	0	0	0	3.96314	3.96766	0.476678	2.23864	2.4267	1.74086	3.16089	1.33723	0	1.28153
MSTRG.11061.18	MSTRG.11061	17:13803934-13905828	101894	+	0.182073	0	0	0	0	0	0	0	0	1.12689	0.222673	0	4.58499	0	0	0
MSTRG.11061.19	MSTRG.11061	17:13803937-13859979	56042	+	0.0707464	0.218848	0	9.96495	7.61866	4.02745	0.604665	0.633453	0.452535	0	0.146893	1.58002	0.118077	1.25331	1.93951	0
MSTRG.11061.2	MSTRG.11061	17:13760539-13899227	138688	+	0.150489	0	0	0	0	0	0	0	0	0.080174	1.50558	0	0.205987	0	0	0
MSTRG.11061.22	MSTRG.11061	17:13861768-13905788	44020	+	36.9162	0.98	0.840946	12.6332	2.08253	5.17743	0.883773	0.866492	0	2.7166	0.579402	0.83146	1.12481	0.783255	5.45729	0
MSTRG.11061.4	MSTRG.11061	17:13760541-13886382	125841	+	18.4249	0	0.3528	0	0	0	0.409465	0.39589	0.488723	0.635353	0.076981	0.395225	0.153292	0	0	0.200535
MSTRG.11061.7	MSTRG.11061	17:13760573-13905828	145255	+	0	0.704255	2.12891	0	0	0	8.69758	8.597	8.39832	1.97072	2.61618	5.84852	0.665446	3.43401	0	0
MSTRG.11061.8	MSTRG.11061	17:13760578-13859979	99401	+	0	0.928527	1.85263	0	1.26328	4.09085	1.03383	1.23513	0.550749	0	0.356124	2.74952	0.053043	5.36318	5.32156	0
MSTRG.11061.9	MSTRG.11061	17:13760578-13905761	145183	+	25.704	0.651576	1.31218	0	0	0	2.30846	2.29767	0.84157	0.757097	1.1043	0.702995	1.26644	0.213291	0	2.44039
MSTRG.11062.1	MSTRG.11062	17:13772248-13772546	298	.	100	0	0	2.30973	2.72231	2.43264	0	0	0	0	0	0	0	0	0	0.24635
MSTRG.11064.1	MSTRG.11064	17:15575871-15576244	373	.	100	0	0	0	9.4701	8.41867	0	0	0	0	0.175289	0	0.381248	0	0.452139	0
MSTRG.11065.1	MSTRG.11065	17:15575554-15575774	220	.	100	0	0	0	7.34737	0	0	0	0	0.189781	0.020765	0	0.17547	0	0.23328	0
MSTRG.11066.6	MSTRG.11066	17:15559059-15564340	5281	-	0	0	0	0	0	0	0	0	0	0	0	0	0	0	0	2.17092
MSTRG.11066.8	MSTRG.11066	17:15563596-15564340	744	-	78.3602	0.994389	2.02741	0.12605	0.05603	0.053329	1.95302	1.93458	0.39394	0.340378	1.23196	0.0335	0.805406	0.676916	0.034139	0.585975
MSTRG.11067.10	MSTRG.11067	17:15501045-15501557	512	+	60.3516	0	0	0.091528	0.081369	0.272053	0	0	1.40964	0.136263	0	0.29939	0.116296	0	0	0.745661
MSTRG.11068.1	MSTRG.11068	17:15514445-15515433	988	.	100	0	0	2.42127	0	0	0	0	2.282	0	0	0	0	0	0	0
MSTRG.11070.1	MSTRG.11070	17:15830805-15831057	252	.	100	0	2.84572	0.185588	0.114222	0	1.79891	1.78193	0.484888	1.93407	0.059598	0.81043	0.273539	0.222341	0.452379	1.28685
MSTRG.11071.1	MSTRG.11071	17:16557283-16557630	347	.	100	14.4297	16.8588	0	0	0	13.52	13.682	0	8.13188	0	7.61683	7.5689	5.4582	4.99253	0
MSTRG.11072.1	MSTRG.11072	17:16557837-16558091	254	.	100	38.9306	33.6274	0	0	0	30.1426	30.1875	15.384	18.2326	8.4497	7.71951	12.3843	12.2321	11.336	8.09284
MSTRG.11073.1	MSTRG.11073	17:16847401-16847917	516	.	100	1.00304	1.46238	5.7653	4.44065	5.17533	0.524778	0.649781	0.681203	1.35208	2.02888	0.28222	0.807772	0.544026	0.598317	0
MSTRG.11074.1	MSTRG.11074	17:17037303-17039343	2040	+	100	0.272703	1.09723	1.23938	0	0	2.40334	2.38065	0.570794	0.132099	0.225839	0.258498	1.17785	0.208178	0.147155	0.6533
MSTRG.11075.1	MSTRG.11075	17:17039502-17040253	751	.	100	0	1.89026	1.41743	1.08881	0.991617	1.78949	1.7726	0.21387	0.552157	0	1.94026	0	0.8191	0.688999	0
MSTRG.11077.1	MSTRG.11077	17:16963910-16964133	223	.	100	0.211663	2.92569	0.209615	0.297441	0	1.2324	1.22077	1.08223	0.577322	2.63403	0.685657	0.261011	0.969348	1.00808	0.59519
MSTRG.11078.1	MSTRG.11078	17:16969626-16970860	1234	.	100	1.62021	0	1.07404	1.19457	0.701601	0	0	1.62308	1.98105	1.18111	0	0	0	0.797744	0
MSTRG.11079.1	MSTRG.11079	17:15804665-15807819	3154	-	50.9195	3.66348	11.9416	0	0	0	0	0	4.14898	3.45636	4.32226	3.91878	4.61394	3.38762	5.0983	4.85611
MSTRG.11079.3	MSTRG.11079	17:15820666-15821204	538	-	5.57621	0	0	2.35204	0	1.76904	5.60527	5.6319	0	3.50421	4.24242	0	0	0	5.41948	4.79534
MSTRG.1108.1	MSTRG.1108	1:105455454-105458862	3408	+	28.4564	0	0	0	0	2.30495	0	0	0	0	0	0	0	0	0	0
MSTRG.11081.1	MSTRG.11081	17:15704937-15756086	51149	+	16.3857	0	3.79342	0	0	2.36481	0	0	0	0	0	0	0.45089	0	0.031435	0
MSTRG.11081.7	MSTRG.11081	17:15758811-15772613	13802	+	0.558659	0.138469	0.183774	1.06089	4.51507	0.90385	0.336219	0.333752	0.327614	0	0	0.006439	0.343041	0.369678	0	0.802448
MSTRG.11082.1	MSTRG.11082	17:17234882-17266484	31602	+	100	2.3746	3.45957	0.148124	0.866623	0.091841	0.43769	0.433559	1.21579	0.700154	1.52155	1.0023	0.709962	0.987925	0.126265	1.12482
MSTRG.11083.1	MSTRG.11083	17:17179073-17206412	27339	+	100	1.91325	0.326395	2.18303	0	0	2.35813	2.36937	1.03053	1.3245	2.1462	0.405744	1.82214	1.17247	1.37708	1.52358
MSTRG.11084.1	MSTRG.11084	17:17199387-17199624	237	.	100	0.124507	0.599373	0	0.138286	0.552158	0.769473	0.76221	0.895253	0.079301	0.275454	1.93597	0.235631	0	0.370415	0
MSTRG.11086.1	MSTRG.11086	17:17318732-17319317	585	.	100	0	2.05198	1.29588	1.8751	1.13279	0	0	0	0	0	2.09675	0	0.440611	0	0
MSTRG.11087.1	MSTRG.11087	17:17319558-17319775	217	.	100	0.679651	0	1.15562	2.29773	0.974317	0	0	0	0	0	0.352264	0	0	0	0
MSTRG.11090.1	MSTRG.11090	17:17447910-17448283	373	.	100	1.86195	1.6244	2.2598	1.22342	1.50764	3.3533	3.32164	1.69656	1.31208	4.3121	5.61989	2.07692	4.33173	3.03953	2.35748
MSTRG.11091.1	MSTRG.11091	17:17370092-17394827	24735	+	6.11711	0	9.5	0	0	0	0	0	0	11.689	0	0	0	0	0	0
MSTRG.11091.2	MSTRG.11091	17:17373773-17394821	21048	+	2.17842	0	0	0	0	0	0	0	0	0	0	0	0	5.00284	0	0
MSTRG.11091.3	MSTRG.11091	17:17373841-17394895	21054	+	1.70626	2.71234	0	0	0	3.00695	0	0	0	0	0	0	0	0	0	0
MSTRG.11092.1	MSTRG.11092	17:17389881-17391770	1889	-	4.81736	2.41275	0	0.447178	0	0.406756	0	0	0	0.33287	0	0	1.23107	0	0	0
MSTRG.11092.3	MSTRG.11092	17:17391933-17392275	342	-	76.0234	0	0	0	0	0	0	0	0	0	0	0	2.08722	0	0	0
MSTRG.11094.1	MSTRG.11094	17:17827122-17830184	3062	+	100	0.67721	0.931171	3.24982	0	0	0	0	0	1.55187	0	0	1.03231	0	0	0
MSTRG.11096.1	MSTRG.11096	17:17855869-17856266	397	.	100	0.811551	2.74296	0.279054	0.270267	0	0.45332	0.449041	0.249241	0	0.403561	0.904929	0	0.648739	0.477984	0.185072
MSTRG.11098.1	MSTRG.11098	17:17846347-17846652	305	.	100	1.45743	0.937842	0.153444	0	0.389507	0.361304	0.357894	0.19182	0.890917	1.92818	0.539562	0.684332	0.913641	0.368971	0.48143
MSTRG.11099.1	MSTRG.11099	17:17850783-17851217	434	-	100	0	0	0.107939	0.095959	0.091333	2.49481	2.47126	0	0	0	0.353074	0.137149	0	0.237034	0
MSTRG.111.1	MSTRG.111	1:13324350-13324748	398	.	100	0.415899	0.210307	2.14084	2.21788	1.33703	0	0	0.416322	0	0	0.163596	0	0	0	0
MSTRG.11100.1	MSTRG.11100	17:17852456-17852656	200	.	100	0	1.33592	0	0.415345	0.117836	1.11696	1.10642	0.928639	1.46065	0.978477	0.596009	0.296814	1.95904	0	0.575345
MSTRG.11101.1	MSTRG.11101	17:17856340-17856917	577	.	100	1.67133	1.41257	0.243704	0.288873	0.274947	1.01272	1.00316	0.344261	1.93502	0.973162	1.56377	0.782389	1.32066	0.928524	0.577291
MSTRG.11102.1	MSTRG.11102	17:17860141-17860486	345	.	100	0.916389	0.727563	0.271409	0.241284	0.574129	0.980168	0.970916	0.590363	1.17582	2.14106	1.33168	1.27596	0.365803	0.828455	1.91598
MSTRG.11105.1	MSTRG.11105	17:17912451-17912856	405	.	100	0.729872	0.620041	6.61871	4.52378	4.93611	0.835315	0.827431	0.271799	0.690419	1.13031	0.117271	0	1.03914	1.26983	0.253996
MSTRG.11107.1	MSTRG.11107	17:20661617-20661866	249	.	100	0	0.335649	6.01007	4.67512	4.92649	0.542621	0.537499	0	0	0	0	0	0.225009	0.20622	0.294635
MSTRG.11108.1	MSTRG.11108	17:17860668-17870701	10033	+	100	0.839163	1.04296	0.900016	0.952575	0.88693	3.41884	3.43716	0	1.07094	0	2.13521	1.36753	1.09605	1.35639	1.24062
MSTRG.11108.2	MSTRG.11108	17:17862329-17870625	8296	+	100	1.94072	1.50488	0	0	0	1.32819	1.32939	0	1.18217	0	0	0	0	0	0
MSTRG.11109.1	MSTRG.11109	17:18218870-18231686	12816	-	100	4.57801	2.40839	4.18877	7.79144	6.07895	2.42599	2.40309	1.76523	1.35108	5.06559	5.21669	2.72529	2.94327	0.955909	4.28953
MSTRG.11109.2	MSTRG.11109	17:18218919-18231564	12645	-	100	0.26137	0	3.1151	1.84232	0	1.37389	1.36093	1.10579	1.7849	0	0.221121	0.916479	0	0	0
MSTRG.11109.3	MSTRG.11109	17:18218964-18231692	12728	-	100	1.35442	1.60366	2.56784	0.864922	4.80234	1.91484	1.89676	2.68421	1.23964	0.06069	0.892216	1.61151	1.69333	1.98078	2.72835
MSTRG.1111.1	MSTRG.1111	1:105579004-105579214	210	.	100	0.277369	0.767538	0.222529	0.136959	0.188292	0.016073	0.015921	0.531333	0	0.602761	1.70693	0	0.655833	0	2.44366
MSTRG.11114.1	MSTRG.11114	17:21383667-21399223	15556	+	2.82525	0	0	1.35203	0	0.024215	2.29035	2.30382	0	1.1992	1.02422	0.508379	0.714147	0	0	0.147215
MSTRG.11114.4	MSTRG.11114	17:21398619-21399267	648	+	0.35524	0	0	0	2.1696	1.1865	0	0	0	0	0	0	0	0	0	0
MSTRG.11115.2	MSTRG.11115	17:21008950-21028839	19889	+	3.13948	2.52826	5.65574	1.97888	0	0	9.57506	9.63312	0	1.59813	0.165933	2.01672	1.88428	1.28327	0.677869	0.617129
MSTRG.11115.3	MSTRG.11115	17:21008974-21028861	19887	+	4.28462	0	0	0	0.114328	0.020234	0	0	0.304275	0	1.30731	1.22528	0	0	0	0
MSTRG.11115.4	MSTRG.11115	17:21011672-21042989	31317	+	81.7708	1.48002	1.3824	0	0	0	0.604695	0.634434	0.400942	0.540596	2.0299	0.735878	0.895044	0.427531	0.529202	0.530763
MSTRG.11115.5	MSTRG.11115	17:21025138-21028840	3702	+	8.72501	2.82069	4.35139	1.56686	4.40777	3.57237	2.72814	2.75131	3.2524	3.85052	0	2.03633	3.20892	0.968849	1.95056	0.958714
MSTRG.11115.6	MSTRG.11115	17:21041415-21042984	1569	+	100	0	0.330928	3.57387	0	3.32768	0.613257	0.650262	0.841199	0.290408	0.546874	0	0.420405	0.688285	0.239632	0
MSTRG.11116.1	MSTRG.11116	17:21474395-21477729	3334	.	100	1.15954	1.04444	0.588343	0.49905	0.441329	0.97806	0.988974	1.20069	1.25762	1.7337	2.18829	1.19003	1.32464	1.20419	1.23365
MSTRG.11117.2	MSTRG.11117	17:21450371-21465576	15205	+	0	3.04292	4.23485	0.497872	0.400606	0	3.29033	3.27529	0.214813	0	1.27683	0	0.39691	0	0	0
MSTRG.11118.1	MSTRG.11118	17:21488969-21509849	20880	+	16.6734	0.307359	3.04267	0.89102	0.354892	0.841285	1.00899	0.999468	0.400594	1.85469	0.351161	0.39839	0	0.254024	1.0826	1.08122
MSTRG.11118.2	MSTRG.11118	17:21488976-21507416	18440	+	59.1317	2.16326	0	0	0.087169	0	0	0	0	0	0	0	0	0	0	0
MSTRG.11118.4	MSTRG.11118	17:21507925-21509700	1775	+	3.49296	2.79476	0	0	0	0	0.154169	0.152714	0	0	0	0.433802	0	0	0.329548	0.496589
MSTRG.11120.2	MSTRG.11120	17:21533451-21535954	2503	-	77.3148	0.85652	0.320217	1.50077	0.135081	2.12518	1.8341	1.81679	0	1.20422	0.659038	1.60008	1.78272	0.953931	1.28731	0.846949
MSTRG.11120.3	MSTRG.11120	17:21533513-21535964	2451	-	74.5455	0.723034	0	1.70584	0.121651	0.336596	1.21314	1.20169	1.28293	0.774001	0.768156	1.22365	1.38356	0.80356	1.32681	0.438536
MSTRG.11120.4	MSTRG.11120	17:21533604-21535893	2289	-	53.9906	0	0	0	0	0	0.139074	0.137762	0	0	1.03907	0	0.21392	1.35208	0	0.498244
MSTRG.11121.1	MSTRG.11121	17:21530972-21531342	370	.	100	0	2.24595	0.540313	0.608	0.823755	0.63257	0.6266	0.406607	0.497421	1.94377	1.27506	0.643232	0	0.661459	0.198541
MSTRG.11122.1	MSTRG.11122	17:21535485-21562224	26739	+	23.0606	2.3363	3.1258	0.354736	2.54471	0.324363	2.78923	2.78849	1.86117	0.793783	1.03641	2.68953	2.72871	0	2.79851	0.435559
MSTRG.11122.3	MSTRG.11122	17:21557579-21562258	4679	+	10.9492	0	0.018508	0.004381	0	0.015166	0.007181	0.007113	0	2.43596	0	0.024597	0	0	0	0
MSTRG.11123.1	MSTRG.11123	17:21679967-21692521	12554	+	90.9155	1.47459	2.81966	0.127262	0.166284	0.104736	3.89072	3.93272	0.396747	1.15618	0.754918	0.79404	0.23067	0.500284	0.619112	1.12943
MSTRG.11124.1	MSTRG.11124	17:21653250-21653606	356	.	100	0.622537	0.084617	0	0.116924	0.111288	1.40785	1.39456	0.411043	2.54548	0.550907	0.316209	0	0	0.025994	1.00894
MSTRG.11126.1	MSTRG.11126	17:21659625-21659926	301	.	100	1.0033	1.49486	0.310952	0.276438	0.303589	4.0427	4.00455	1.46742	1.18511	0.868318	0.600109	0.746735	0.78418	0.358494	0.485367
MSTRG.11127.1	MSTRG.11127	17:21707664-21725595	17931	+	13.6335	0	0	2.53092	0.835744	0.265116	0.294282	0.290997	3.03765	0.322024	0	0	0.429543	3.5246	0	0
MSTRG.11127.2	MSTRG.11127	17:21707719-21725595	17876	+	0.881162	2.24961	0.067888	0	0	0	0.154094	0.152326	0	0	0	2.6783	0	0	0.107323	0.849551
MSTRG.11128.1	MSTRG.11128	17:21718692-21718898	206	+	100	0	0.810746	0.22683	0.201653	0.191931	2.36643	2.34409	2.26848	1.15219	0	0.828783	0	0	0	0
MSTRG.1113.1	MSTRG.1113	1:105765478-105765688	210	.	100	0	0.326105	2.22101	2.86853	0	0	0	0	0	0	0	0	0.266599	0	0
MSTRG.11131.1	MSTRG.11131	17:21739060-21739282	222	+	100	0.332206	0	0	0	0	0	0	2.36894	0	0.293982	0.340922	0	0	0.462376	0
MSTRG.11132.1	MSTRG.11132	17:21919891-21920316	425	.	100	0	0	82.6007	86.4822	74.1344	0.117823	0.116711	0	0.075482	0	0	0	0	0	0.171179
MSTRG.11133.1	MSTRG.11133	17:21920390-21920616	226	.	100	0	0.739314	49.2979	46.8673	49.1001	1.24301	1.23127	0.222377	0.26175	0.814421	0	0.525636	0	0.41789	0.282305
MSTRG.11134.1	MSTRG.11134	17:21920700-21921048	348	.	100	0	0.60109	10.6371	11.3149	11.27	0.194348	0.192514	0.366646	0	0	0	0.170945	0	0	0
MSTRG.11136.1	MSTRG.11136	17:22185141-22185719	578	.	100	0.255896	0	3.16269	2.55932	1.98992	0.468584	0.464161	0.403479	0.965841	0.113227	0.265263	0.618235	0.193337	0	0
MSTRG.11137.2	MSTRG.11137	17:22220266-22225613	5347	-	37.4502	2.14755	0.910819	1.34377	1.22015	1.72058	0	0	0	0	1.29825	1.36052	0.486204	0.281262	0	0
MSTRG.11139.1	MSTRG.11139	17:21933138-21933868	730	.	100	0	0	0.931366	2.34121	0	0	0	0	0	0	2.69671	1.75633	0	0	0.856498
MSTRG.1114.1	MSTRG.1114	1:106038649-106038927	278	.	100	0	0	0.058255	0	0	0	0	0	0	0	0.79546	1.86677	0	1.84785	0.161046
MSTRG.11140.1	MSTRG.11140	17:21938565-21938950	385	.	100	1.1784	2.27389	0.364925	0.083185	0.152411	1.02269	1.36115	2.12891	1.48498	0.760881	1.06835	0.477587	0.871474	1.66285	1.82621
MSTRG.11141.5	MSTRG.11141	17:22010110-22010494	384	+	69.5312	0	0.435908	0.365873	0	0	2.11411	2.44318	0	0.363131	1.36224	0.199464	0	0	0	0
MSTRG.11143.1	MSTRG.11143	17:21966323-21966625	302	.	100	0	0	5.78826	4.47729	4.75566	0	0	0	0	0	0	0	0	0	0.199341
MSTRG.11146.1	MSTRG.11146	17:22015255-22018613	3358	.	100	1.61441	2.48706	4.10536	3.76539	3.76019	0	0	1.44389	1.80608	1.05737	1.47056	1.84811	1.33801	1.50065	1.26462
MSTRG.11148.1	MSTRG.11148	17:22066685-22067912	1227	.	100	0.790891	1.24843	1.01203	0.925845	1.0145	2.54077	2.62622	0.516228	0.647795	0.480474	0.469016	0.64518	0.306914	0.669207	0.599827
MSTRG.11149.1	MSTRG.11149	17:22067965-22068548	583	.	100	0.653291	1.16816	1.19935	1.13579	0.956525	2.43901	2.41599	1.16288	1.98217	1.41893	0.561487	1.02157	0.642471	0.428153	1.80615
MSTRG.11150.5	MSTRG.11150	17:22454423-22456670	2247	+	0.0445038	0.41091	0.664337	2.75497	3.49089	3.17237	0.606976	0.604306	1.03051	0.455303	0.484192	0.996108	0.942641	0.737987	0	0.405976
MSTRG.11151.1	MSTRG.11151	17:22285874-22288890	3016	+	100	0	0	3.76167	4.11979	3.38207	0	0	0.309167	0	0	0	0	0	0	0
MSTRG.11152.1	MSTRG.11152	17:22285874-22314853	28979	-	100	2.39185	6.33768	0	0	0	2.45601	2.58856	1.01602	0	0	0	0	0.920717	0.874626	1.81814
MSTRG.11152.2	MSTRG.11152	17:22285903-22312204	26301	-	100	1.29547	0.84612	0	0	0	4.0747	4.31966	1.80763	0	3.29212	0	0	1.27146	0.529307	0
MSTRG.11153.1	MSTRG.11153	17:22291209-22291550	341	.	100	1.00942	1.67579	0.137292	0.305132	0.377549	1.5291	1.83488	1.32326	2.04394	0.904777	1.10699	0.174444	0.175994	0.150746	0.249837
MSTRG.11154.1	MSTRG.11154	17:22337987-22361449	23462	-	1.97521	0	0.122937	0	1.67326	0.304779	1.15275	1.15331	0.229141	0.15127	0.72775	0.14326	0.08877	0	0.162511	0
MSTRG.11154.3	MSTRG.11154	17:22338020-22361449	23429	-	1.79949	3.76082	1.53075	0	2.15274	1.01038	6.47944	6.47625	1.96173	2.91398	2.50395	0.65026	1.51857	3.29957	0.806673	0.994532
MSTRG.11155.1	MSTRG.11155	17:22345504-22345899	395	.	100	0.796942	0.86349	0.414995	0.316228	0.486203	2.67371	2.64847	1.11317	0.437481	0.291369	0.471233	0.301311	0.605139	0.850136	1.85821
MSTRG.11156.1	MSTRG.11156	17:22361195-22377362	16167	+	2.70541	0	0	2.51817	0	0.265122	0.902981	0.906422	0	1.34331	0	0	0.323825	0.301593	0.126246	0.616753
MSTRG.11156.5	MSTRG.11156	17:22361469-22361711	242	+	1.65289	0	3.10786	0	1.19511	0	0	0	0	0	0	0	0	0	0	0
MSTRG.11156.7	MSTRG.11156	17:22374782-22377304	2522	+	1.14988	1.66418	5.86122	0.003937	0	5.81537	0.860579	0.799739	0.341953	0.298696	0.850109	0.86651	0	0.593572	0	0.31209
MSTRG.11157.1	MSTRG.11157	17:22710252-22739925	29673	-	100	4.04624	0.588067	0	0	0.947206	7.38345	7.33188	3.22775	0.147152	2.88647	3.59154	0.140162	0	0	0
MSTRG.11158.1	MSTRG.11158	17:22710433-22715497	5064	+	100	0	0	0	1.63282	0.143324	0	0	0	0	0	0	0	0	0	0
MSTRG.11158.2	MSTRG.11158	17:22712645-22716013	3368	+	100	0	0	0.581676	0.357912	0.288649	0	0	0	0	0	0	0	0	0	0
MSTRG.11159.1	MSTRG.11159	17:22725605-22725914	309	.	100	0.955896	3.27799	0.151464	0.269304	0.256321	1.74164	1.7252	0.757381	0.996677	0.869172	2.22949	0	1.03069	0.166306	0.475218
MSTRG.11160.1	MSTRG.11160	17:22727469-22727731	262	.	100	0.845041	0.638116	0.178532	0.573817	0.151064	1.31013	1.29776	1.31678	1.86053	1.03447	0	1.13648	0.41708	0	0.280071
MSTRG.11163.1	MSTRG.11163	17:22772549-22817884	45335	-	94.2343	3.22162	3.53232	0	0	0	4.98322	5.05855	0	0	0.703233	0.967078	0	1.00141	0	0
MSTRG.11163.2	MSTRG.11163	17:22772856-22778946	6090	-	100	0	0	1.91952	1.83149	1.96883	0	0	0	0.034429	0	0	0	0	0.059503	2.90209
MSTRG.11164.1	MSTRG.11164	17:22772598-22778946	6348	+	100	0	0	1.98245	1.99628	2.0254	0	0	0	0	0	0	0	0	0	2.78416
MSTRG.11165.1	MSTRG.11165	17:22781093-22781444	351	.	100	0.460908	2.86064	0.266783	0	0.112868	3.19098	3.16086	1.16894	0.512355	1.86244	0.464689	0.855914	0.893325	0.883171	0.382942
MSTRG.11167.1	MSTRG.11167	17:22853055-22854411	1356	-	100	2.56584	0	1.05533	0	0	0	0	0	0	0	0	0	0	0	0
MSTRG.11168.1	MSTRG.11168	17:22858401-22858676	275	.	100	1.96747	2.12821	0.170122	0.088708	0.143948	1.28774	1.40704	2.1905	1.35078	1.36817	0.95992	1.94759	1.19638	0.282057	0.53376
MSTRG.11169.1	MSTRG.11169	17:22859492-22859993	501	.	100	1.11271	1.63311	0	0.166303	0.237429	0.833658	0.825789	1.61475	0.483192	0.932439	1.06471	0.475377	1.90496	0.513495	0
MSTRG.1117.1	MSTRG.1117	1:105739517-105739749	232	.	100	1.56431	1.99877	1.41063	0.589131	0.770592	1.60108	1.58597	3.17417	3.47413	2.7827	1.65452	1.59519	2.04005	0	1.89679
MSTRG.11170.1	MSTRG.11170	17:23516101-23516367	266	.	100	0	0	26.3052	0	0	0.622388	0.616513	0	0	0.843415	0.431425	0	0.481059	0	0.459793
MSTRG.11171.1	MSTRG.11171	17:23564278-23564783	505	.	100	0.797918	0.271969	1.83982	1.81488	0.964856	1.06031	1.0503	1.70987	1.85256	2.15201	1.06236	0.707428	0.711492	1.3714	0.582283
MSTRG.11174.3	MSTRG.11174	17:23173908-23182642	8734	-	18.732	0	0.359656	0	6.0903	0	0	0	0	0.030163	0	0.481613	0	2.14893	0.019064	0
MSTRG.11175.1	MSTRG.11175	17:23190035-23190682	647	.	100	0	0	0.23828	0.193251	0.122623	0.975545	0.966337	1.90222	1.42934	0.527094	0.237017	0.344332	0.94622	0.995297	0.71158
MSTRG.11177.1	MSTRG.11177	17:23636611-23637023	412	.	100	0	0	0	3.36902	3.28861	0.277551	0.274931	0	0	0	0	0	0	0	0
MSTRG.11178.1	MSTRG.11178	17:23575282-23586238	10956	-	21.5123	0.438334	1.30509	0	2.25629	0.278129	0.612729	0.632783	0.93313	0.340918	1.36658	0	0	0	0	0.50357
MSTRG.11179.1	MSTRG.11179	17:23589106-23589315	209	.	100	0.705542	0	2.26943	2.07054	1.38739	1.29195	1.27976	0	1.99722	0.936543	0	1.13638	1.60721	0	1.40302
MSTRG.11184.1	MSTRG.11184	17:23668600-23673899	5299	-	0.956284	6.14208	5.2372	1.27999	3.34835	6.92503	6.14843	6.3235	1.04707	2.2586	1.35432	2.44059	2.19989	1.3281	0.78378	1.45847
MSTRG.11185.1	MSTRG.11185	17:23673591-23675311	1720	+	10.4663	1.76126	12.6318	5.0398	9.32396	15.8284	1.20979	1.21301	10.7147	10.5938	23.7496	16.656	7.08379	9.19468	1.33087	2.29893
MSTRG.11186.3	MSTRG.11186	17:23751526-23753882	2356	+	6.45161	13.9866	0	17.1056	16.5704	6.71904	4.12644	4.12825	0	0	0	20.3095	0	0	0.10171	1.66463
MSTRG.11187.1	MSTRG.11187	17:23753765-23771816	18051	-	8.67386	16.5561	22.9897	20.2451	16.5486	27.0548	26.9569	26.8452	23.252	3.15054	29.5231	15.6329	1.57093	26.0383	1.4566	25.9845
MSTRG.11187.2	MSTRG.11187	17:23753765-23771816	18051	-	12.0965	0	6.30699	0	0	0	2.6611	2.64762	0	0	0	0	0	6.19926	0	0
MSTRG.11187.3	MSTRG.11187	17:23753765-23771717	17952	-	8.6034	8.21608	12.1961	0	3.46619	0	13.3776	13.3135	11.0001	0	14.1078	19.7215	18.1842	7.92796	12.9969	15.8742
MSTRG.1119.1	MSTRG.1119	1:105984574-105985072	498	.	100	0.445382	0	0.658669	0.326563	0.278665	1.27907	1.267	1.7068	1.29859	1.42283	2.15453	0.649203	0.625652	0.761442	0
MSTRG.11190.1	MSTRG.11190	17:23780070-23780400	330	.	100	0.223813	0	0.425562	0.126109	0.339314	0.622948	0.617068	1.14911	1.90068	0	0	0	0	0	0
MSTRG.11191.1	MSTRG.11191	17:23781579-23782256	677	.	100	0.109266	1.36141	0.277013	0.307833	0.312525	0.582237	0.576741	1.12546	0.751609	1.3537	0.792854	2.02386	3.48466	2.96783	3.36354
MSTRG.11193.12	MSTRG.11193	17:24141258-24141595	337	-	53.1157	0	0.317656	0.293862	2.46995	0.595403	0.629035	0.623097	0.429073	0.452811	0.164268	0.380749	0.198131	0.111052	0.153237	0.372392
MSTRG.11194.1	MSTRG.11194	17:24142446-24142664	218	.	100	0	0	2.3584	1.87671	0.823342	0	0	0.678098	0.638381	0.296358	0.350656	0.433146	0.102744	0.258952	0
MSTRG.11196.1	MSTRG.11196	17:24223141-24251348	28207	-	6.35462	3.73996	4.10171	0	0	0	0	0	1.84108	0	0	0	1.79623	1.41715	0.954673	0.879227
MSTRG.11198.1	MSTRG.11198	17:23790516-23824736	34220	+	0.223309	0	0	0	0	0	0	0	0	0	0	0	0	0	0.57902	0
MSTRG.11198.10	MSTRG.11198	17:23803113-23824366	21253	+	12.7301	6.0693	11.4879	0.995646	0.79405	1.4052	8.88656	9.29845	8.01329	13.5072	3.81253	13.3575	5.38737	25.7203	4.36497	3.17015
MSTRG.11198.11	MSTRG.11198	17:23803113-23824366	21253	+	3.63617	0	0	0	0	0	0	0	30.3811	0	0	0	0	0	0	0
MSTRG.11198.13	MSTRG.11198	17:23803190-23824367	21177	+	11.509	0.710144	14.3906	1.79092	0	0	33.6873	33.4891	0.432206	14.486	1.64047	12.7743	15.2033	2.94447	13.3336	11.7249
MSTRG.11198.14	MSTRG.11198	17:23803190-23824367	21177	+	8.79227	0	0	0	0	0	0	0	0	0	0	0	8.18178	0	0	0
MSTRG.11198.15	MSTRG.11198	17:23803190-23824367	21177	+	6.0004	1.24873	5.90379	0	0	0.948394	39.1248	39.3574	0.441347	18.1705	0.54511	12.529	7.86428	0.44173	18.0187	0
MSTRG.11198.19	MSTRG.11198	17:23810411-23824739	14328	+	13.4823	1.17002	0.740917	4.15821	4.92905	0.534756	1.6633	1.68963	0.066096	0.937922	1.02627	0.285859	0.815183	0	0.800687	3.19991
MSTRG.11198.4	MSTRG.11198	17:23802129-23824730	22601	+	10.7581	3.45064	0.701046	0	0	0	0.582514	0.584917	0.128818	0.063335	0.09297	0.348962	0.041232	0.05033	0.202055	0.242629
MSTRG.11198.5	MSTRG.11198	17:23803014-23824730	21716	+	8.21334	4.39914	0.04131	0	0	0	0.069826	0.069056	0.274796	0.028942	0.135838	0	0.062004	0.061855	0.01947	0.461225
MSTRG.11198.6	MSTRG.11198	17:23803019-23813095	10076	+	28.9474	0	0	0	0	0	0	0	0	0.55484	3.87104	0	0	0	0	0
MSTRG.11198.7	MSTRG.11198	17:23803019-23824361	21342	+	3.72236	9.15049	21.9425	3.04773	3.56536	3.20569	7.24659	7.27445	19.6815	23.8167	22.1496	10.4487	11.6425	10.0821	7.79753	20.7301
MSTRG.11198.8	MSTRG.11198	17:23803019-23824422	21403	+	7.27005	5.46297	27.5843	0.823995	2.74816	3.96942	1.64124	1.68077	1.03031	0.438781	0.268434	1.15736	0.463526	0.098236	0.131086	0.239569
MSTRG.11198.9	MSTRG.11198	17:23803039-23824422	21383	+	2.48547	14.7885	45.3757	0	0	2.0014	4.95652	5.03672	1.33472	0.420346	5.18714	2.62505	0.40746	1.04333	0.980974	4.80481
MSTRG.1120.1	MSTRG.1120	1:105985420-105985805	385	.	100	0.166973	2.39128	0.395336	0.432561	0.30878	0.757349	0.750201	1.18154	0	1.16	1.14593	2.03709	2.00818	0.149589	0.475157
MSTRG.11200.8	MSTRG.11200	17:24175327-24209389	34062	-	0.98312	0	0.460851	0	0	0	4.16204	4.15331	0	0	0	0	0	0	0	0
MSTRG.11201.1	MSTRG.11201	17:24202934-24203262	328	.	100	0.981755	0.818718	0.428149	0.927169	1.59773	1.94824	2.33828	2.11238	1.91223	0.107603	1.4355	0.58209	1.40374	1.31316	0.055972
MSTRG.11205.1	MSTRG.11205	17:24468968-24469410	442	.	100	0	1.03043	0.635942	1.09616	0.926728	2.0333	2.0141	1.32499	1.36492	0.938234	1.06089	0.538689	0.507922	0.232753	0.831363
MSTRG.11206.1	MSTRG.11206	17:24469509-24469761	252	.	100	0	0.723038	1.03929	3.30802	4.74244	3.21712	3.18675	0.464008	2.48666	0.881017	0	0	0.929386	0.611323	0
MSTRG.11207.1	MSTRG.11207	17:24470430-24473313	2883	+	76.5522	4.76131	8.2805	1.10527	2.28242	2.93891	2.21364	2.10088	1.29589	4.17077	3.84371	0.035947	2.05353	2.73468	1.87823	1.99063
MSTRG.11208.1	MSTRG.11208	17:24473420-24479274	5854	-	8.91197	2.73344	2.55034	2.70745	0	1.17185	7.16702	7.29344	3.35698	2.72732	4.68268	3.28895	5.61535	2.23495	1.19558	1.04201
MSTRG.11208.4	MSTRG.11208	17:24473561-24479060	5499	-	0	1.38464	2.66754	0	0	0	8.72155	8.79047	1.22461	0	0	1.90079	0	0	0.226118	0
MSTRG.1121.1	MSTRG.1121	1:105986124-105988591	2467	.	100	0.540006	0.408001	0.26635	0.166857	0.177078	0.577139	0.571691	1.96331	0.538149	0	1.04207	1.18594	0.846292	0.196151	0.826721
MSTRG.11210.11	MSTRG.11210	17:24443835-24455362	11527	-	2.19067	2.90053	0	0	3.15241	0	5.9032	5.98607	2.07426	0	3.20681	1.92745	2.16098	2.14	0	1.77266
MSTRG.11210.3	MSTRG.11210	17:24440356-24455315	14959	-	30.0732	1.39153	0.113622	1.11349	0	0	0	0	0	0.863463	0.170437	0	0	0	0	0
MSTRG.11210.5	MSTRG.11210	17:24440565-24455372	14807	-	32.8488	0	1.28063	0.135139	0	0.064834	0.884406	0.882501	0	0	0	0	0	0.122554	0.161766	0.319072
MSTRG.11210.9	MSTRG.11210	17:24443232-24455368	12136	-	19.5769	2.98334	1.79784	1.98365	1.85659	2.90853	0.440166	0.44306	1.66425	3.86691	0.79187	2.29425	1.84377	1.39173	2.51684	2.20924
MSTRG.11215.1	MSTRG.11215	17:24403246-24403588	342	.	100	1.29589	2.1553	1.03985	0.901027	0.737304	2.69926	2.67378	0.261826	2.85317	0.839066	0	0.993169	0	2.67845	1.50324
MSTRG.11216.1	MSTRG.11216	17:24403747-24405431	1684	-	59.0855	1.75541	0	0	0.966967	0.664509	0	0	0.999154	0	2.20746	0	1.34325	0.736763	1.25445	0.978696
MSTRG.11217.1	MSTRG.11217	17:24414554-24425968	11414	+	25.0896	6.96499	16.0353	2.85288	3.25193	1.96357	6.69657	6.68879	6.54067	4.13186	4.91745	7.8178	4.03461	2.59285	2.10889	1.67349
MSTRG.11218.3	MSTRG.11218	17:24640396-24650306	9910	-	19.0476	0	0.117948	0.044463	2.65225	0.142456	0.347697	0.344204	0.111169	0.539067	0.000639	0.522951	0.112992	0	0	0.448469
MSTRG.11219.2	MSTRG.11219	17:24496404-24508658	12254	+	0.416036	0	0.969678	0	0	0	2.39324	2.44667	0	0	0	0.509464	0.394473	0	0.40033	0
MSTRG.1122.6	MSTRG.1122	1:106027955-106029684	1729	+	100	1.28466	0	0	0	0	0	0	0	0	0	0	0	0	0	0
MSTRG.1122.7	MSTRG.1122	1:106028235-106034035	5800	+	1.01687	0	0	0	0	0	0	0	0	0	0	1.04135	0	0	0	0
MSTRG.11220.12	MSTRG.11220	17:24510213-24527887	17674	-	0	0.158319	1.50525	1.12397	0.266539	0.094995	1.83566	1.80449	1.20163	0.31595	0.809827	0.906022	0.856336	0.55313	1.80389	2.8007
MSTRG.11220.9	MSTRG.11220	17:24508864-24527943	19079	-	0	0.034644	0	0	0	0	0.513243	0.513748	0	0.059821	0.148962	0	0	0	0.448235	1.64662
MSTRG.11223.1	MSTRG.11223	17:24692994-24696185	3191	-	11.3397	1.65913	6.13867	0.359334	2.33957	1.16362	0	0	0	0	2.54277	3.90749	4.01683	2.7662	2.18496	3.12245
MSTRG.11223.2	MSTRG.11223	17:24693086-24696187	3101	-	7.25333	4.41484	3.37766	0	0.763674	0.510432	2.13185	2.1764	0	2.10868	6.12193	0	0	0	3.40993	0.77882
MSTRG.11224.1	MSTRG.11224	17:24669746-24682016	12270	+	17.2694	4.10116	4.26002	1.04649	5.71843	1.12313	1.92568	2.15269	2.57413	1.2533	2.93189	2.04283	1.52538	1.00551	2.00589	2.31985
MSTRG.11224.3	MSTRG.11224	17:24669767-24682016	12249	+	10.5404	0.275028	0	0	0	0.574453	0	0	1.5978	2.21329	0	0	0.004991	1.04955	0	0
MSTRG.11224.4	MSTRG.11224	17:24669771-24678152	8381	+	15.9266	0	0	0	0	0	0	0	0	0	0	0	0	0	0	0
MSTRG.11224.5	MSTRG.11224	17:24669771-24682017	12246	+	31.3565	0	4.77693	0	0	0	0	0	0	0	0	0	0	0	0	0.108139
MSTRG.11224.6	MSTRG.11224	17:24669771-24682017	12246	+	10.2505	4.24759	9.14852	0	0	1.95554	4.81984	4.44553	2.68744	2.28788	2.81164	2.81867	1.00878	3.50845	2.07709	0
MSTRG.11224.7	MSTRG.11224	17:24669828-24682006	12178	+	12.5928	0.451166	1.2652	0.210155	0	0.406711	0	0	0.241714	0.610017	0	4.15566	0.901799	0.218678	0.539014	0.359217
MSTRG.11224.8	MSTRG.11224	17:24676548-24682015	5467	+	0.196721	0.799043	1.35628	1.89597	0.598397	0.508626	0.525836	0.49726	1.18149	0.781912	0.206567	1.25446	1.20528	0.624456	0.380556	2.18783
MSTRG.11225.2	MSTRG.11225	17:24696244-24697235	991	+	11.2008	0	0	0	0.631181	0	0	0	2.24788	0	0	0	0	0	0	0
MSTRG.11227.1	MSTRG.11227	17:24736636-24742769	6133	+	0.780234	4.28188	0	0	0	0	0	0	0	0	0	0	0	0	1.04375	0
MSTRG.11228.1	MSTRG.11228	17:24877585-24882012	4427	+	14.2321	2.09765	1.24031	2.04464	1.17466	1.72542	1.50561	1.4914	1.47017	1.16782	2.01232	1.37998	1.76102	1.71138	1.59333	2.09422
MSTRG.1123.1	MSTRG.1123	1:105992632-105993039	407	.	100	0.363147	0.617002	1.61116	1.21787	2.43442	0.332488	0.32935	1.00849	0.116505	0.843577	1.14061	0.405043	0.055149	0.646964	0.352046
MSTRG.11233.2	MSTRG.11233	17:24882621-24886384	3763	-	2.36934	0	0.606351	0	0	0	3.76607	3.7657	2.04569	0.309649	0	0	0.530755	0	0.608485	0
MSTRG.11234.2	MSTRG.11234	17:24850113-24864450	14337	+	0	4.75973	2.06593	5.5621	0	0	2.93061	2.93811	1.81706	3.57269	3.22161	1.05	0	5.05362	1.7148	1.12735
MSTRG.11237.1	MSTRG.11237	17:24588484-24589093	609	.	100	1.45735	1.15964	0.935522	0.650082	0.842942	2.89101	2.86372	0.854475	1.72121	0.752305	0.755347	0.391212	0.644596	1.09871	1.56012
MSTRG.11238.1	MSTRG.11238	17:24589290-24590062	772	.	100	1.91674	2.33065	1.29778	1.4741	0.976539	3.77308	3.73746	3.03736	0.813874	1.64361	1.29148	1.38923	0.892905	1.40059	1.52463
MSTRG.1124.2	MSTRG.1124	1:106171778-106173450	1672	+	0.179426	0.209396	0	2.32944	0.393467	0.001827	0	0	0	0	0.104009	0	0	0.352222	0	0
MSTRG.11240.1	MSTRG.11240	17:24595935-24614592	18657	-	6.8295	2.68258	2.79084	5.71205	2.99602	6.4374	5.07502	5.04258	3.61351	8.89467	4.02063	3.78709	3.19412	1.38923	2.05944	1.68106
MSTRG.11240.10	MSTRG.11240	17:24596480-24609819	13339	-	10.3756	0	0	0	12.5093	0.267228	0.693899	0.658814	0	0.787829	0	0	0.640921	0	0.165667	0
MSTRG.11240.11	MSTRG.11240	17:24596480-24609874	13394	-	9.51368	1.5043	0	8.64875	13.5175	2.11163	0.831162	0.791523	3.40345	0.963118	1.22374	0	1.12218	0.94174	0.458647	1.75514
MSTRG.11240.12	MSTRG.11240	17:24596480-24613317	16837	-	27.3483	0.14721	0	20.4919	11.6889	1.27803	0.461708	0.442023	1.8605	0.51053	0.814543	0.813474	0	0.175971	0.194274	2.76897
MSTRG.11240.13	MSTRG.11240	17:24596480-24614590	18110	-	12.0148	0	2.34597	0	11.6711	9.30243	0	0	0	0	0	0	0	0	0	2.93488
MSTRG.11240.14	MSTRG.11240	17:24596480-24614578	18098	-	7.70538	0	3.9168	0	16.4895	7.76067	0	0	0	0	0	0	0	0	0	2.93853
MSTRG.11240.15	MSTRG.11240	17:24596480-24620233	23753	-	0.512164	0	0	0	10.531	0	0	0	0	0	0	0	0	0	0	0
MSTRG.11240.16	MSTRG.11240	17:24596480-24632607	36127	-	0	0.712303	5.7341	0	9.28635	0	0.065319	0.393288	0	0.132774	0	4.49769	2.10173	1.97709	1.305	4.41428
MSTRG.11240.17	MSTRG.11240	17:24596480-24632624	36144	-	0	2.32938	1.8722	1.27471	17.674	5.26403	8.36383	7.99912	17.3254	4.49838	6.25502	6.00403	5.21237	2.12772	3.09922	15.2243
MSTRG.11240.18	MSTRG.11240	17:24596481-24609919	13438	-	50.7533	0.627919	0	13.8787	6.80974	3.26224	0.775057	0.799994	1.02361	0.825915	0.57254	0	0.531785	0.317581	0.789962	0.803816
MSTRG.11240.19	MSTRG.11240	17:24596481-24614576	18095	-	7.40405	0	0	36.2179	0	0	0	0	0	0	0	0	0	0	0	0
MSTRG.11240.2	MSTRG.11240	17:24595935-24632635	36700	-	0.200602	0.21483	2.51182	3.0259	0	0	0.544068	0.484587	0	0.087002	0	0.357105	0.504396	1.38229	0.675889	0.140292
MSTRG.11240.20	MSTRG.11240	17:24596482-24614590	18108	-	2.58976	2.88315	2.9906	65.7005	18.7911	69.8861	3.22716	3.15881	24.9217	7.52261	3.66776	5.68053	3.2362	1.88622	3.37382	1.71444
MSTRG.11240.21	MSTRG.11240	17:24596482-24614590	18108	-	10.2843	3.33934	0	0	0	20.0331	4.27037	4.15254	15.1462	6.8881	0	0	0	1.77009	0	1.99365
MSTRG.11240.22	MSTRG.11240	17:24596482-24614590	18108	-	6.09137	0	3.33925	0	17.5808	13.1739	0	0	0	0	0	0	0	0	0	2.3482
MSTRG.11240.23	MSTRG.11240	17:24596482-24632608	36126	-	0	0	0	0	0	2.36574	0.601537	0.507753	0	0	0	0	3.36652	0	0	0
MSTRG.11240.24	MSTRG.11240	17:24596482-24632624	36142	-	1.23907	1.04179	0.566571	0	8.66549	0	0.153627	0.355234	0	0.595493	0	7.55862	3.0846	2.07008	3.83123	2.02293
MSTRG.11240.25	MSTRG.11240	17:24596490-24614579	18089	-	6.84327	87.2985	1.41977	16.6498	17.1023	17.2637	3.64164	3.65508	12.7998	6.24898	2.94801	41.1043	25.4464	54.3489	10.6259	1.81461
MSTRG.11240.3	MSTRG.11240	17:24595935-24632673	36738	-	0.763993	2.09584	15.6526	3.83719	2.64402	7.78074	12.3941	12.6969	4.71665	21.3453	22.957	3.27467	2.97454	1.52633	1.73231	1.64398
MSTRG.11240.5	MSTRG.11240	17:24595939-24614592	18653	-	7.73026	4.16242	1.7636	6.18183	2.96795	4.98226	4.12538	4.28364	4.52586	6.82107	2.90682	10.8921	4.25336	2.48643	2.65466	1.70433
MSTRG.11240.6	MSTRG.11240	17:24595939-24614604	18665	-	5.53284	0	2.50546	5.80302	4.03848	7.05087	4.24996	4.21701	4.29782	9.38816	3.81204	4.58219	3.74097	1.71254	2.60211	0.057357
MSTRG.11240.7	MSTRG.11240	17:24595939-24632612	36673	-	0	5.80064	2.7768	4.17309	2.76344	5.69085	5.63052	5.2704	4.03637	3.61713	5.63288	6.49205	5.00646	1.96416	2.27936	1.97877
MSTRG.11240.8	MSTRG.11240	17:24595940-24632614	36674	-	1.12919	2.59828	2.38821	1.06264	2.2182	4.59563	3.83396	3.64995	3.10463	3.16771	8.25211	7.06748	2.57282	4.60244	5.60943	1.8348
MSTRG.11240.9	MSTRG.11240	17:24596473-24632623	36150	-	0.0736377	0.30869	0.259261	0	0	0	0.445795	0.442333	0	1.97288	0	0.552751	2.39344	1.73309	1.98776	2.6017
MSTRG.11242.1	MSTRG.11242	17:24941630-24960699	19069	-	18.5082	5.04435	0.752075	0	0	3.03546	0	0	2.468	0.584596	0.930139	12.8246	3.54708	1.05966	2.90604	2.76633
MSTRG.11243.2	MSTRG.11243	17:24961232-25015859	54627	-	4.26276	4.95567	11.6021	6.58405	0	0.036647	9.97541	9.97284	3.90399	2.67435	3.58502	2.30696	5.99595	1.92342	3.07685	4.08259
MSTRG.11243.3	MSTRG.11243	17:24961246-25014448	53202	-	5.42864	3.47538	4.1275	0.030264	0.043377	0.032332	4.62716	4.65568	1.81394	4.98207	3.84725	3.04374	0.06335	3.78906	0.640675	1.87536
MSTRG.11243.4	MSTRG.11243	17:24961277-25014319	53042	-	0.850547	0	0	0	0	0	0	0	3.17174	0	0.665408	2.42985	0	0.467641	0.506588	0
MSTRG.11244.1	MSTRG.11244	17:25184559-25187668	3109	+	5.40367	5.60205	6.64042	1.62542	2.75974	2.82999	6.67215	6.75691	4.58979	3.73832	3.70372	3.07825	2.81935	0.155432	1.88325	2.0975
MSTRG.11244.3	MSTRG.11244	17:25184569-25187500	2931	+	11.2519	1.83134	0	0	0	0	0.353043	0.349389	0	0	0	0	0	0	0	0.53284
MSTRG.11244.4	MSTRG.11244	17:25184569-25187500	2931	+	8.57467	1.26047	0	0	1.21148	0	0	0	0	0	0	0	0	1.42957	0	0.990059
MSTRG.11245.1	MSTRG.11245	17:25127240-25162064	34824	+	16.0743	0	0	0	0	0	0	0	2.38077	0	0	0	0	0	0	0
MSTRG.11245.2	MSTRG.11245	17:25127260-25162104	34844	+	3.08982	0	0	3.69356	3.38275	3.27369	0	0	0	8.58477	0	0	0.268057	4.21803	0	0
MSTRG.11245.3	MSTRG.11245	17:25127266-25162074	34808	+	3.11218	0	0	0	0	0	0	0	0	0	0	0	0	0	3.42587	0
MSTRG.11250.1	MSTRG.11250	17:25188635-25188843	208	+	100	0	0.802988	0.224659	0	0.570284	0	0	0	0	0.627349	0	1.99817	0	0	1.0573
MSTRG.11251.1	MSTRG.11251	17:25225853-25226098	245	.	100	2.10802	0	0	0	0.201879	1.12495	1.11433	0.758766	0	0.463703	0.48074	0.201291	0.555663	0.60357	0.299426
MSTRG.11252.1	MSTRG.11252	17:25230883-25231144	261	+	100	0	0	0.179212	0	0.454921	0	0	0	0	0	0	0	0	0	0
MSTRG.11253.1	MSTRG.11253	17:25231179-25231561	382	.	100	0	0	0.245189	0.217974	0	0	0	0	0	0	0	0	0	0	0
MSTRG.11254.3	MSTRG.11254	17:25234370-25240139	5769	-	22.7761	7.2729	18.3456	0.982356	0.468746	0.111909	11.7591	11.6762	5.4642	1.77909	5.55691	1.42335	1.29672	6.18872	2.62394	4.69471
MSTRG.11254.4	MSTRG.11254	17:25234400-25235310	910	-	7.30159	4.91135	2.77096	0.231404	1.2685	4.49308	13.3647	13.4273	0.350472	1.21795	2.99175	0.366744	1.07032	6.43481	0.314314	0.31344
MSTRG.11255.1	MSTRG.11255	17:25240135-25242798	2663	+	39.2389	3.75176	6.11836	0	0	1.16501	4.932	4.90909	6.16582	4.32816	0	3.21883	3.00569	2.58638	2.75895	2.28388
MSTRG.11255.3	MSTRG.11255	17:25240198-25242799	2601	+	0.0878735	3.47116	4.20526	7.34481	0	6.08215	8.49951	5.06559	0	0	3.68965	0	3.48326	0	2.33977	3.85425
MSTRG.11260.1	MSTRG.11260	17:25260364-25274026	13662	-	53.8511	1.19524	4.97515	0.021498	1.9774	0.295495	1.21702	1.19891	0.534083	1.99066	1.19606	0.525862	0	0	0.528968	0.171794
MSTRG.11261.1	MSTRG.11261	17:25665719-25666312	593	.	100	1.99547	2.01022	0.977443	0.791922	0.560806	1.53354	1.51907	0.655154	1.09326	0.768154	0.776986	0.617689	0.343764	0.433964	1.14952
MSTRG.11262.1	MSTRG.11262	17:25666939-25667462	523	.	100	0.940162	1.50369	0.565209	0.257365	0.377643	0.388326	0.384661	0.112017	0.800413	0.492936	0.306295	0.244787	0.58292	1.86936	0.565093
MSTRG.11265.7	MSTRG.11265	17:25385007-25433278	48271	-	0.579929	0	1.1783	0	0	0	0	0	0	0	0.00254	0	0	0	0	0.009483
MSTRG.11266.1	MSTRG.11266	17:25727708-25731451	3743	+	2.77957	4.17719	3.63693	1.97409	1.61909	0.64259	3.62591	3.84645	3.64595	4.76677	4.14202	4.17707	0.49812	2.94073	2.87066	2.93073
MSTRG.11266.2	MSTRG.11266	17:25727708-25731451	3743	+	3.69949	1.14953	3.94142	2.38677	3.59745	0.276099	2.82198	2.94078	0.426575	0.231169	0.617518	0.474166	0	1.38448	0.463694	1.81783
MSTRG.11268.3	MSTRG.11268	17:25718928-25727413	8485	-	0	2.45424	10.57	0	0	0	3.5741	3.56314	0	0	0.889124	0	0	0	0	0
MSTRG.11269.1	MSTRG.11269	17:24886588-24891459	4871	+	25.2969	0	0	0	0	0	1.42563	1.3494	1.49192	0	0	0	0.539376	0	0	0
MSTRG.11270.1	MSTRG.11270	17:24887922-24897313	9391	-	12.8034	0.990967	2.86546	0	0	0	0.627911	0.621984	0	0.278689	0.377094	0	0	0.001602	0	0
MSTRG.11270.22	MSTRG.11270	17:24900485-24937395	36910	-	11.3927	9.02185	14.0257	7.48393	6.04131	3.61447	0.225936	0.221433	9.48551	1.96839	1.8635	7.86492	4.37582	6.44858	4.49284	9.4634
MSTRG.11270.23	MSTRG.11270	17:24900485-24937303	36818	-	6.48722	3.61933	7.05633	0	0.369922	2.2274	0.670701	0.629991	2.12666	3.73757	1.00599	5.08347	2.63396	1.53583	2.9347	5.12542
MSTRG.11270.24	MSTRG.11270	17:24900485-24937022	36537	-	1.63389	6.73361	7.20306	0	0	0.006832	15.8059	16.2107	6.94328	2.45653	1.29009	1.49809	5.26818	3.23124	1.99659	1.8785
MSTRG.11270.25	MSTRG.11270	17:24900497-24936970	36473	-	1.77045	0	0.823064	0	0	6.98372	0	0	0.100085	0	13.3361	0.554544	0	0	0	0.112579
MSTRG.11270.26	MSTRG.11270	17:24900499-24937395	36896	-	7.97862	4.82921	2.75438	0	0	1.72597	4.79717	4.67932	2.70241	4.3861	2.14034	2.19173	1.92801	1.55787	4.02622	1.63761
MSTRG.11271.1	MSTRG.11271	17:24895081-24897525	2444	+	2.06859	1.4947	1.85771	0.740126	0	0.544384	0	0	4.43913	0	1.94453	0	0	0	1.05868	0
MSTRG.11271.2	MSTRG.11271	17:24895081-24897582	2501	+	4.91973	6.33538	8.47201	11.6197	5.8299	3.47615	6.80209	6.67338	5.42322	8.44131	6.63446	3.81922	5.32638	5.03542	4.62065	3.0607
MSTRG.11271.4	MSTRG.11271	17:24895120-24897528	2408	+	1.06275	2.42805	1.78655	0	1.88634	0.271343	3.41053	3.3624	0.507683	1.29933	1.30318	1.46474	0.406766	0.612821	0	0.335786
MSTRG.11271.5	MSTRG.11271	17:24895120-24897523	2403	+	0.0568182	1.99	2.27191	0	0	0.282328	0	0	0	0	0.780639	0	0	0	0	0
MSTRG.11276.1	MSTRG.11276	17:26114564-26115267	703	.	100	0.428286	1.3159	0.666956	0.826679	0.531785	2.02327	2.00417	1.07472	2.82888	2.14367	3.49062	2.46605	1.43827	1.50857	1.81427
MSTRG.11277.1	MSTRG.11277	17:26115322-26116339	1017	.	100	1.60026	1.71863	0.461234	0.380865	0.550134	1.8456	1.82818	2.13166	1.73933	3.37063	3.54548	3.33755	2.21473	2.26224	2.35954
MSTRG.11278.1	MSTRG.11278	17:26123505-26126659	3154	+	5.47576	0	86.4063	0	42.3696	25.7838	43.6524	43.8658	0	0	58.2891	64.942	65.2817	53.1584	56.4911	54.07
MSTRG.11278.3	MSTRG.11278	17:26123524-26126612	3088	+	22.2552	0	4.62782	0	11.7713	21.8352	14.5353	14.6412	49.8119	0	0	0.701013	1.5555	0	1.46606	0
MSTRG.11279.1	MSTRG.11279	17:25988785-26069504	80719	-	6.57795	0	0	3.24156	4.03727	3.38979	0	0	0.052004	0	0	3.00576	1.57641	2.69542	4.21782	2.8251
MSTRG.11280.1	MSTRG.11280	17:26058685-26095517	36832	-	43.8409	7.57888	0	9.11238	0	0	3.85092	3.44526	0	2.74529	0	1.63047	0	1.33117	0	0
MSTRG.11280.3	MSTRG.11280	17:26081211-26095488	14277	-	15.9377	0	1.08325	0	3.21781	0.028321	0.061051	0.077408	0	0	0	0	0	0	0	0
MSTRG.11280.8	MSTRG.11280	17:26091121-26095517	4396	-	42.5586	6.55348	7.01067	1.03383	1.47692	0.626851	1.0911	1.11418	8.74346	0.887987	5.90316	5.52114	1.58149	4.42597	1.25163	0.244118
MSTRG.11281.2	MSTRG.11281	17:26138716-26195751	57035	+	0	0	3.62391	0	0	0	0	0	0	0	0.161873	0	0	0	0	0
MSTRG.11281.5	MSTRG.11281	17:26139189-26195754	56565	+	3.24598	1.17396	0	0.198256	1.874	0	0	0	0.029493	1.93231	0	0	0	0	0.011327	0
MSTRG.11281.6	MSTRG.11281	17:26139211-26195788	56577	+	2.50216	1.54736	0	0	2.61525	0	0	0	0	1.50284	0	0	0	0	0	0
MSTRG.11281.7	MSTRG.11281	17:26139292-26195811	56519	+	0.451671	0	0	4.3967	0	2.05599	0	0	0	0	0	0	0	0	0	0
MSTRG.11283.11	MSTRG.11283	17:26203293-26211317	8024	+	2.13943	0	0	0	0	0	0	0	0	0	0	1.7944	0	0	0	0
MSTRG.11283.14	MSTRG.11283	17:26210616-26211304	688	+	0.436047	0.339049	0.001337	0	0	0	0	0	0	0.017413	0.006608	0.02634	0.551898	0.466839	0.007339	0.247326
MSTRG.11283.6	MSTRG.11283	17:26202968-26211417	8449	+	5.35651	0	0.104216	0.150472	0	0	0.497696	0.492998	3.79134	1.77818	0	0.399741	0	0.59314	1.82314	0.465542
MSTRG.11284.10	MSTRG.11284	17:26218628-26244231	25603	-	4.00517	0.740285	6.00177	7.36576	7.1978	8.49077	5.12661	5.07131	3.53482	6.69813	7.22687	7.68406	5.49393	6.97997	4.52858	1.47777
MSTRG.11284.11	MSTRG.11284	17:26218630-26244235	25605	-	4.96241	4.63565	10.7928	13.8291	5.55362	10.3114	7.73704	7.70373	7.33595	11.1103	11.088	11.1962	7.58896	6.00491	4.18635	5.02325
MSTRG.11284.12	MSTRG.11284	17:26218630-26244235	25605	-	2.27273	2.98477	0	0	0	0	0	0	4.28936	0	0	0	0	0	0	5.20149
MSTRG.11284.2	MSTRG.11284	17:26212061-26216958	4897	-	0	0	0.663472	0	12.0399	13.46	3.48568	3.46292	8.79983	3.82914	4.29647	4.10042	7.41989	0.419567	0.004993	2.93462
MSTRG.11284.3	MSTRG.11284	17:26212675-26244210	31535	-	0	8.95178	23.5505	0	0	0	0	0	0	0	0	0	0	10.6455	0	0
MSTRG.11284.4	MSTRG.11284	17:26212704-26244195	31491	-	0	10.9527	0	0	0	0	0	0	0	0	0	0	0	0	0	0
MSTRG.11284.7	MSTRG.11284	17:26213544-26244210	30666	-	1	0	0	0	0	0	0	0	0.289525	0	0	0	0	0	0	0.238604
MSTRG.11287.1	MSTRG.11287	17:26439558-26439807	249	.	100	0	0	2.62941	1.39997	2.5427	0	0	0	0	0	0	0	0	0	0
MSTRG.11288.1	MSTRG.11288	17:26540577-26541008	431	.	100	4.80161	2.71549	4.93895	10.6576	12.6911	11.6155	11.5058	2.58158	4.68931	1.51755	0.355526	3.03823	1.57168	0.716041	1.02304
MSTRG.11289.2	MSTRG.11289	17:26542917-26543481	564	+	17.1986	21.2239	26.5852	0	0	0	19.4751	19.6163	6.71239	15.9736	15.9709	9.95727	10.8964	12.1939	9.50344	12.5836
MSTRG.11291.1	MSTRG.11291	17:26508563-26513699	5136	-	100	0.144212	0.21268	0	0	0	0.31689	0.313899	0	0	0	0.108058	0	0	0	0
MSTRG.11292.1	MSTRG.11292	17:26513816-26515197	1381	.	100	0.191906	0.275659	0.475653	0.302041	0.580488	0.245397	0.243081	2.1661	0.619616	0	1.2297	0.686821	1.53615	1.07288	0
MSTRG.11293.1	MSTRG.11293	17:26252828-26285608	32780	+	3.61727	0	0	0	0	0	0	0	0	0	0	0	0	4.82175	0	0
MSTRG.11295.1	MSTRG.11295	17:26663218-26663441	223	.	100	0	0.374608	0.41923	0.559047	0.177365	0.908406	0.899831	1.81332	0	0	1.19647	0	2.00901	0.225553	0.657668
MSTRG.11301.1	MSTRG.11301	17:26656991-26658771	1780	.	100	0	0	2.26728	2.74218	0	0	0	0	0	0	0	0	0	0	0
MSTRG.11302.3	MSTRG.11302	17:26715655-26776585	60930	+	0	0	0	0	0	0	0.714793	0.741621	0	4.17815	0	2.21599	0	0	0	0
MSTRG.11302.6	MSTRG.11302	17:26734714-26776456	41742	+	0.983243	0	4.39201	0	0.131495	0	0	0	0	0	0	0	0	0.006629	0	0
MSTRG.11302.9	MSTRG.11302	17:26771196-26776535	5339	+	1.79809	4.1343	0.573122	0.008793	0	0	0.493611	0.289788	0.018686	0.010604	0.000491	0.000432	2.70595	3.25515	0	2.68155
MSTRG.11304.1	MSTRG.11304	17:26916983-26932509	15526	+	32.3195	2.53029	4.53526	0	0	1.87483	3.40208	3.38984	1.37089	0	1.73629	1.63192	1.29191	0.000446	0.708396	0.385649
MSTRG.11304.3	MSTRG.11304	17:26917131-26932715	15584	+	36.394	0	6.13977	1.86895	0	0.021552	1.69876	1.69388	0	0	0	0.315743	0.101461	0.711742	0.01503	0.274199
MSTRG.11306.1	MSTRG.11306	17:26931439-26931647	208	.	100	0.733731	1.93118	0	0.199723	0	3.12202	3.09255	0.561694	0.474937	1.88205	0	0	0	0	0
MSTRG.11307.1	MSTRG.11307	17:26939898-26940506	608	.	100	0.193416	1.24008	0.203128	0.479794	0.306115	2.89687	2.86953	0.884792	0.67607	0.430594	1.39716	0.195927	0.248471	0.16931	0
MSTRG.11308.1	MSTRG.11308	17:26933126-26937828	4702	+	0.0432152	0	3.16696	0	0	0	0	0	0	2.59664	0	0	0	0	0	0
MSTRG.11308.3	MSTRG.11308	17:26933135-26937842	4707	+	0	0	2.81185	0	0	0	0.652987	0.62799	0	1.77881	0	0	0	0	1.36055	2.97599
MSTRG.11308.4	MSTRG.11308	17:26934065-26937815	3750	+	8.52381	0.281953	0.177789	3.16114	3.09971	0	0	0	0	0.136759	0	6.77312	3.49224	0	0	0.130168
MSTRG.1131.1	MSTRG.1131	1:107037781-107038180	399	.	100	0	0	0	0	0	8.13931	8.06249	2.49462	0	0	0	0	0	0	0
MSTRG.11314.1	MSTRG.11314	17:27204584-27204997	413	.	100	1.03249	2.43224	0.767731	0.343197	0.634849	2.05776	2.03834	0.952763	1.13803	0.666665	0.623252	1.00874	0.766336	0.56287	0.35584
MSTRG.11315.1	MSTRG.11315	17:26941096-26973014	31918	+	36.6004	1.62639	1.61166	0	0	0	5.75244	5.55242	1.24612	0.200097	1.99397	1.91098	0	0.139204	0	0
MSTRG.11317.1	MSTRG.11317	17:26949384-26950150	766	.	100	0.328395	0.980253	0.673391	0.208271	0.207195	1.68906	1.84568	1.9132	1.4582	0.630792	0.50061	0.329801	1.00183	0.239962	0
MSTRG.11318.1	MSTRG.11318	17:26963877-26964282	405	.	100	1.89037	1.44676	1.33293	0.385549	0.056456	1.35488	1.34209	0.102648	0.798888	0.621671	2.26976	0.790565	0.414272	0.209521	0.685789
MSTRG.11319.3	MSTRG.11319	17:26977769-26979036	1267	+	100	0	0	0.666535	0	0.469989	1.49777	1.58961	2.40806	0	0	0	0	0.798534	0.731852	0.522815
MSTRG.11319.4	MSTRG.11319	17:27018012-27036378	18366	+	0.0432152	0.812053	1.00466	1.1568	0.812186	1.00597	3.535	3.53761	3.54933	2.48468	3.64112	0.615447	1.57344	2.41434	1.93658	0.909717
MSTRG.1132.1	MSTRG.1132	1:107038315-107038760	445	.	100	0	0	0	0	0	0	0	0	2.66445	0	0	0	0	0	0
MSTRG.11320.1	MSTRG.11320	17:26976430-26977665	1235	.	100	0	0	0.837694	0.775889	0	0	0	0	0	0	0	0	0	0	0
MSTRG.11321.1	MSTRG.11321	17:26979692-26980062	370	.	100	2.34826	2.71414	0.506239	0.242335	0.745499	2.85388	2.82694	1.98083	1.21906	0.484175	1.30197	0.734892	0.770247	0.894916	1.54465
MSTRG.11322.1	MSTRG.11322	17:27005984-27006795	811	+	100	0	0	0	0	0	0	0	0	0	0	0.662014	0	0	1.77649	0
MSTRG.11325.1	MSTRG.11325	17:27199451-27203081	3630	+	61.1019	0	0	1.20261	0	0	0	0	0	0	2.36522	2.43218	0	0	0	1.82575
MSTRG.11327.1	MSTRG.11327	17:27439155-27440352	1197	-	100	0	0	0	0.139373	0	0.905878	1.00949	1.86184	1.63379	0	0	0	0	0	0
MSTRG.11328.1	MSTRG.11328	17:27442380-27442872	492	.	100	0	0	0	0.08467	0	0.537943	0.532865	0.728652	2.41044	1.32579	1.42216	0.847095	0.917381	1.13358	1.37905
MSTRG.11329.1	MSTRG.11329	17:27443232-27443572	340	.	100	0	0	0.137694	0	0	0	0	2.58198	1.36526	1.06123	2.87582	1.81604	1.63148	1.37127	1.18372
MSTRG.11330.1	MSTRG.11330	17:27444442-27445159	717	.	100	0.206357	0	0	0	0	0.98624	0.976931	2.53427	1.26565	1.73391	3.06319	2.58996	2.11926	2.29987	1.6763
MSTRG.11334.2	MSTRG.11334	17:27579403-27623446	44043	-	0	0	0	0	0	0	9.39801	9.38953	0	0	0	0	0	0	0	1.7363
MSTRG.11335.1	MSTRG.11335	17:27630418-27635500	5082	-	17.2414	0	0	0	0	0	355.316	356.408	0	0	0	0	0	0	0	268.564
MSTRG.11338.1	MSTRG.11338	17:27695462-27695679	217	.	100	0	0	0	0	0	0	0	1.07028	1.92393	0.801431	0	0	0	0	0
MSTRG.11339.1	MSTRG.11339	17:25786236-25788471	2235	+	94.4072	0	2.47684	0.040584	0.242687	0.355364	0.270178	0.267627	0.91445	0.500511	0.04046	0.309097	0.16209	0.120001	0	0.076755
MSTRG.1134.2	MSTRG.1134	1:106769399-106796739	27340	-	0.907323	4.5197	9.03548	0	2.76555	0	3.06527	3.06698	0	0	0.939787	1.48213	0	1.43911	0	1.3455
MSTRG.11340.1	MSTRG.11340	17:25790485-25797082	6597	-	49.7386	4.29964	0.443541	0	0	0	7.21594	7.21981	0	3.53165	0	2.16895	4.05847	0	1.20503	0
MSTRG.11340.2	MSTRG.11340	17:25790485-25797136	6651	-	53.0444	0	0	0	0	0	0	0	0	0	0	0	0	0	0	0
MSTRG.11340.3	MSTRG.11340	17:25790492-25797082	6590	-	60.2838	9.51957	4.14788	2.55327	5.11301	2.71592	15.2933	15.4294	5.44445	4.72387	11.1878	4.27119	3.56317	5.08125	3.76937	5.18154
MSTRG.11340.4	MSTRG.11340	17:25790499-25796184	5685	-	72.9858	1.09778	5.01589	3.47092	0	2.22184	1.17469	1.17806	2.6371	1.23015	2.7041	0.964246	3.09897	3.54891	0.855085	3.45865
MSTRG.11341.1	MSTRG.11341	17:25791678-25796864	5186	+	63.6136	1.69929	0	0	0	0	4.92966	4.96136	0	0	0	2.44954	0	0	0	0
MSTRG.11342.1	MSTRG.11342	17:25809079-25821108	12029	+	0.328653	0	0	0	0	0	0	0	0	0	0	0	0	0	0	2.34065
MSTRG.11343.3	MSTRG.11343	17:25823651-25831941	8290	+	14.0997	0	3.94162	0	0	0	2.28934	2.33154	2.36047	0	4.44789	0	0	4.3318	2.19192	1.78403
MSTRG.11344.1	MSTRG.11344	17:25830631-25832951	2320	-	0	3.31167	0	0	0	0	6.57403	6.57113	0	4.42727	5.87414	0	5.84504	0	52.4637	0
MSTRG.11345.1	MSTRG.11345	17:25834388-25861511	27123	-	4.62253	0	0	0	0	0	0	0	0	0	0	0	0	0	0	0
MSTRG.11345.4	MSTRG.11345	17:25834552-25861501	26949	-	21.4065	0	0.799406	4.35382	3.4687	0	5.68258	5.4296	0.599488	0	0	0	0.000791	0	0	0
MSTRG.11347.6	MSTRG.11347	17:25885283-25886107	824	+	94.5388	0	0	0.626049	0	0	0	0	0	0	0	0	0	0	0	0
MSTRG.11349.1	MSTRG.11349	17:25879330-25879556	226	-	100	0	0	0.206845	0.183886	0.175021	0	0	0	0	0	2.02979	0	0	0	0
MSTRG.1135.1	MSTRG.1135	1:106767746-106768127	381	.	100	0.76603	2.19665	0.122916	0.218545	0.410018	1.20208	1.19073	0.448679	0.517866	0.427328	0.321648	0.306108	0.294515	0.400833	0.219819
MSTRG.11351.1	MSTRG.11351	17:25886431-25889099	2668	.	100	0.794112	0	0.328163	0.271889	0.386168	2.43966	2.41663	1.77367	1.39727	0	1.94271	1.21108	1.12273	1.11416	1.18147
MSTRG.11354.1	MSTRG.11354	17:25921975-25923404	1429	.	100	1.65778	2.10485	1.39485	1.16761	1.16154	0.959547	0.95049	0.820527	1.08031	1.46703	0.989724	1.46813	1.2403	0.962239	0.806126
MSTRG.11356.1	MSTRG.11356	17:25932258-25932693	435	+	100	0	0	0	0	0	0	0	0	0	0	0	0	0	0	0.135454
MSTRG.11358.2	MSTRG.11358	17:25958319-25959559	1240	+	93.2258	0	0	0	0	0	0	0	0	0	0	5.35837	0	0	0	0
MSTRG.11358.3	MSTRG.11358	17:25959661-25960245	584	+	20.3767	0	0	0	0	0	0	0	0	0	0	0	0	0	0	0
MSTRG.11359.1	MSTRG.11359	17:25959331-25985754	26423	-	8.21203	5.77703	14.4188	2.34723	2.08403	2.52282	0	0	3.65071	4.49754	6.30014	4.38655	3.91123	0.124608	2.43298	3.9888
MSTRG.11361.4	MSTRG.11361	17:27895876-27900042	4166	+	0.192031	0.546518	1.29671	0.000867	2.8584	2.79	1.96754	1.83387	0	0.808234	2.3563	1.65405	0.396936	0.263746	0.425031	0.488997
MSTRG.11362.1	MSTRG.11362	17:27826334-27851964	25630	+	4.31894	0	0	0	0	0	0	0	16.9801	0	0	0	0	0	0	7.25116
MSTRG.11363.2	MSTRG.11363	17:27751236-27820569	69333	-	0.314106	5.39522	7.84087	6.67785	5.76396	7.17586	6.92583	6.81489	8.68374	3.60525	4.08194	6.48781	0.992187	3.37155	4.01291	4.62308
MSTRG.11365.1	MSTRG.11365	17:27901101-27909249	8148	-	1.74107	2.8813	8.49848	2.12126	9.7119	4.32411	0	0	0	8.16673	5.07673	7.07135	2.85086	3.18538	1.17017	0
MSTRG.11365.4	MSTRG.11365	17:27901128-27909193	8065	-	2.63158	0	0	2.95825	0	0	0	0	0	0	0	0	0	0	0	0
MSTRG.11365.5	MSTRG.11365	17:27901128-27909303	8175	-	2.98289	4.9611	0	3.15184	0	1.0875	9.72539	9.71464	0	0	0	0	2.97454	0.946141	0	0
MSTRG.11365.7	MSTRG.11365	17:27908654-27909233	579	-	21.9344	1.01716	0	2.75401	0.712969	0.67183	0	0	0	0	0	1.35647	1.57575	2.17191	0.115554	0
MSTRG.11366.1	MSTRG.11366	17:27909256-28066709	157453	+	43.1556	1.5011	2.11171	0.579678	0.549468	1.37191	1.85121	2.00227	0.892108	1.40836	1.51092	1.92166	0	0.447202	0.567925	0.406245
MSTRG.11366.6	MSTRG.11366	17:28040786-28062974	22188	+	31.249	0.147212	1.59123	0	0	0	0	0	0.036415	0	0.070188	0	0	0	0	0.41418
MSTRG.11366.7	MSTRG.11366	17:28040786-28062974	22188	+	18.9209	0	3.02272	0	0	0	0.2094	0.274089	0	0	0	0.306304	0	0	0	0
MSTRG.11366.8	MSTRG.11366	17:28058711-28063657	4946	+	32.8825	0.007693	0	0	0	0.07569	0.029245	0.026198	0.030121	0	0	0	0.032474	0	0	0.02242
MSTRG.11369.7	MSTRG.11369	17:28079955-28080311	356	-	1.68539	1.06369	0	0	1.4031	0	1.94208	1.92375	0.34692	0.248673	0.17425	0	0	1.89084	0	0
MSTRG.11371.1	MSTRG.11371	17:28078973-28079674	701	.	100	0.347193	1.0507	0.334428	0.297308	0.11319	1.8899	1.87206	0.841156	0.667163	0.743364	0.765748	0.509912	0	0.244555	1.88869
MSTRG.11373.16	MSTRG.11373	17:28318703-28319450	747	+	84.3373	0	0	0	0	0.159344	2.35764	2.33539	0	1.02798	0	0	0	0	0	0
MSTRG.11373.7	MSTRG.11373	17:28316117-28322812	6695	+	5.94203	0.415641	0.24864	0	0.439658	0.661916	0.146677	0.157747	0.625012	0	0.680407	0.501176	0.99421	0	1.03474	0.607072
MSTRG.11374.1	MSTRG.11374	17:28323666-28324381	715	+	100	0.724265	2.69433	0.524623	0	0.443908	0.761743	0.754553	0.983749	0	1.37159	2.07214	2.08309	0.785647	0	0.925879
MSTRG.11375.1	MSTRG.11375	17:28324480-28324972	492	.	100	1.00679	1.73271	0.641044	0.286574	0.418436	0	0	0.21431	0.554401	1.32978	1.40191	0	0.912817	1.5707	1.94232
MSTRG.11376.1	MSTRG.11376	17:28325074-28325871	797	+	100	0	0	0	0	0.748714	0	0	0	0	2.38243	3.27191	0	1.33934	0	2.30761
MSTRG.11377.1	MSTRG.11377	17:28331356-28331570	214	-	100	1.0337	0	0	0	0.184789	0	0	0	0	0	0.357179	0	0	0	0.342599
MSTRG.11378.1	MSTRG.11378	17:28141892-28205885	63993	+	37.7793	1.48121	0	1.8524	2.40125	0.634057	6.10837	6.12391	0	4.92607	0.961578	0.355636	3.69798	3.17776	3.44057	0
MSTRG.11378.14	MSTRG.11378	17:28195114-28205878	10764	+	18.7033	0.078176	6.86557	0.72875	0	0	6.37007	6.81956	0.571699	1.90679	3.17237	0	0.857982	2.09609	2.46459	5.19754
MSTRG.11378.2	MSTRG.11378	17:28142040-28205881	63841	+	23.0373	0.290969	0	0	0.240827	1.36756	0	0	0	0	0	0.070755	0	0	0	0.189757
MSTRG.11378.3	MSTRG.11378	17:28142063-28170238	28175	+	7.0083	3.1628	4.77162	0.352704	2.49805	0.552634	0.025847	0.024867	0.055896	0.300911	0.703061	0.503225	0.19197	0.750577	0.126152	0
MSTRG.11378.4	MSTRG.11378	17:28142097-28167707	25610	+	7.70313	0	1.01737	0	0	0	0	0	0	0	0	0	0	0.625895	0	0
MSTRG.11379.2	MSTRG.11379	17:28328506-28331087	2581	+	6.54762	79.3128	38.2195	40.3359	36.4059	30.5945	0.785951	0.781684	15.6349	29.5906	0.232252	0.315098	1.9952	9.70996	3.6557	1.95846
MSTRG.1138.1	MSTRG.1138	1:113903971-113904276	305	.	100	0.484196	0	18.5875	10.6951	14.1857	0.540848	0.535743	0	0	0.430626	0.250959	0	0.183831	0.320112	0
MSTRG.11381.1	MSTRG.11381	17:28337210-28339101	1891	.	100	0.819522	1.77404	0.223352	0.198562	0.209988	1.46984	1.45596	2.606	1.0345	1.55926	0.811771	0.977512	1.24873	1.17034	0.778634
MSTRG.11382.1	MSTRG.11382	17:28339155-28339566	411	.	100	0.713848	1.01835	0.105199	0.031174	0.06676	1.61502	1.59978	2.42196	1.69667	0	0.307547	0.868831	1.50052	0.336609	1.25148
MSTRG.11383.1	MSTRG.11383	17:28339642-28340082	440	.	100	0	1.71249	0.085996	0.232992	0.36036	0	0	0	0	0	0.34827	1.1242	0.241081	1.63666	2.5054
MSTRG.11384.1	MSTRG.11384	17:28348017-28348265	248	.	100	2.08263	0	0.322744	0.335278	0.159557	0.64014	0.634098	0	0.075798	0.107947	0.925224	0	0.187508	1.45555	0
MSTRG.11385.4	MSTRG.11385	17:28351525-28365206	13681	-	1.17359	0	0	0	0	0	0	0	0.028068	0	0	0	0	3.76581	11.7468	23.1089
MSTRG.11385.5	MSTRG.11385	17:28351532-28352032	500	-	6	1.03508	2.17736	0	0	0	0	0	0	0	0	0	0.016671	0	0	0
MSTRG.11386.2	MSTRG.11386	17:28399096-28428629	29533	-	0	0	0	0	0	0	0	0	6.60308	0	0	0	0	0	0	0
MSTRG.11389.1	MSTRG.11389	17:28726289-28726876	587	.	100	0.12599	0.657884	0	56.623	53.0895	0.649438	0.643308	0.52408	0	0.296572	0.914209	0.369322	0.184638	0.439269	0.058877
MSTRG.11392.7	MSTRG.11392	17:28952688-28969518	16830	+	0	1.49228	0.00762	4.08731	0.011149	1.02855	0.006885	0.00682	1.55106	1.68157	3.66958	0.561419	1.94484	0	1.83103	1.42585
MSTRG.11393.11	MSTRG.11393	17:28817471-28838499	21028	+	0.516987	0	5.44349	0.652419	0.087784	0	1.5518	1.79378	0.587018	0	0	0	0.004656	0.394293	0.362445	0
MSTRG.11393.12	MSTRG.11393	17:28817471-28838499	21028	+	38.8142	2.75396	6.23887	1.78935	0.80357	1.28446	4.90196	6.29327	0	3.47064	4.57597	0.032362	1.55984	0.05482	0.073393	2.00891
MSTRG.11393.2	MSTRG.11393	17:28801703-28817194	15491	+	4.07555	0.091012	5.87996	0	0	0	3.03735	3.01419	0.016879	0	1.85467	0	0	0.013812	0.032936	0.048061
MSTRG.11393.4	MSTRG.11393	17:28802258-28817194	14936	+	8.53954	0.127678	9.82354	2.85017	0	0	0	0	0.088458	0.033835	5.97525	10.0177	0	0.072061	0.08528	0.065363
MSTRG.11393.5	MSTRG.11393	17:28803772-28817195	13423	+	7.59804	0	0.048608	0	0	0.001868	11.6956	11.604	0	0.043685	0.146407	0.053879	0	0.004676	0.002017	0
MSTRG.11393.9	MSTRG.11393	17:28814434-28838542	24108	+	0	1.88135	1.65866	0.023023	1.7835	0	0.40666	0.399591	0	2.29414	0	0	0.65846	0.245452	0.234603	0
MSTRG.11394.1	MSTRG.11394	17:29056412-29057027	615	.	100	0.432947	0.544885	1.14335	1.91431	3.03133	0.269769	0.267222	0.476437	0.226957	0	0	0.090071	0.182637	0	0
MSTRG.11402.1	MSTRG.11402	17:29358236-29358496	260	.	100	0.190172	0	1.55013	2.39856	1.60301	0.519752	0.514846	2.24893	1.07131	0.50236	0	2.74298	2.58416	0.395057	0.564436
MSTRG.11403.1	MSTRG.11403	17:29446860-29447124	264	.	100	1.11822	1.42492	1.38794	3.28161	3.3358	1.27977	1.26769	0	0	0	0.579574	0.450262	0.849092	0	0.7894
MSTRG.11405.2	MSTRG.11405	17:29491080-29491978	898	-	16.7038	0.240498	0.959864	0	0	0.097954	2.00798	2.06474	0.737362	0.279895	0.203006	0	0	0.149618	0.172041	0.739808
MSTRG.11407.2	MSTRG.11407	17:29332073-29347814	15741	-	0	2.11159	2.84618	2.11396	3.91143	3.75784	5.32924	5.29175	3.5086	2.14502	3.47503	0.703752	2.62556	1.48628	3.30374	1.34779
MSTRG.11407.3	MSTRG.11407	17:29332074-29347769	15695	-	0	0	28.7603	5.23934	3.27624	2.72689	0	0	3.80613	0.752236	0.558159	0.685415	5.42569	4.16251	2.74988	2.25275
MSTRG.11407.5	MSTRG.11407	17:29332081-29347771	15690	-	0	7.35405	11.5415	1.70954	2.45609	2.88313	9.80498	9.78167	3.06652	3.97549	10.3707	11.7281	22.8539	4.11963	7.55063	4.85821
MSTRG.11408.1	MSTRG.11408	17:29979317-29982376	3059	+	100	0.601044	0.863961	0.543866	0.119842	0.824998	0.698354	0.864702	0.633538	1.68504	2.32786	0.671557	1.83401	0.187508	1.16928	2.42711
MSTRG.1141.2	MSTRG.1141	1:118294784-118311309	16525	-	0	0	0	0	0	0	12.4705	12.4885	0	0	0	0	0	0	0	0
MSTRG.1141.3	MSTRG.1141	1:118294784-118311739	16955	-	0.568622	0.540858	0.700454	0.672434	7.06621	5.76456	17.2509	17.2353	10.551	4.20601	0.826438	13.3216	2.56922	0	0	3.48941
MSTRG.1141.4	MSTRG.1141	1:118294835-118311340	16505	-	0	0	3.13973	0.782148	0	0	0	0	6.03866	4.18208	0	0	0	0	9.49839	0
MSTRG.11410.1	MSTRG.11410	17:29835469-29835839	370	.	100	0	2.26179	0	0.144968	0	0.082271	0.081494	0.316426	0.146966	0.706825	0	0.321616	0.2335	0	0
MSTRG.11411.1	MSTRG.11411	17:29841271-29841892	621	.	100	0	2.29342	0.075488	0.067109	0	1.46342	1.44961	0	0	0.421595	0.802505	0.287748	0.090438	0.165771	0.188292
MSTRG.11412.1	MSTRG.11412	17:29848812-29849072	260	.	100	0	0	0	0	0	0	0	0	0.267827	0.344117	2.64805	0	0.543126	0	0
MSTRG.11414.1	MSTRG.11414	17:30581891-30582147	256	.	100	2.0178	0.538736	0.365398	0.721523	0.309181	0.197941	0.196072	0.628081	0.271995	1.09178	0	0	0.218881	0	0.315271
MSTRG.11415.16	MSTRG.11415	17:29678802-29705927	27125	+	0.993468	0	0	0	0	0	1.45425	1.46029	0	0	0	0	0	0	0	0
MSTRG.11415.6	MSTRG.11415	17:29614822-29705927	91105	+	0.0762029	0	0	0	0	0	0	0	0	0	0	0	0	0	0	0
MSTRG.11418.2	MSTRG.11418	17:29689975-29716997	27022	-	0	4.98813	0	0	0	0	0	0	0	0	0	0	0	0	0	0
MSTRG.11418.3	MSTRG.11418	17:29697214-29717011	19797	-	10.3885	0.191803	1.09156	0	0	0	1.63106	1.69933	1.34817	0	0	0	0	2.5258	1.14276	1.30975
MSTRG.11419.1	MSTRG.11419	17:30004739-30210747	206008	+	30.7381	2.72524	10.3094	13.3604	8.41118	7.5446	2.02419	1.99562	3.1828	5.01513	5.56846	4.66495	5.50303	2.79942	6.13631	6.19999
MSTRG.11419.2	MSTRG.11419	17:30004739-30210825	206086	+	31.8277	9.21485	24.3556	19.6459	14.0704	9.24804	20.2132	20.5444	3.21861	19.2637	5.03788	7.07395	6.06801	3.92975	11.5006	11.9189
MSTRG.11419.4	MSTRG.11419	17:30005112-30210024	204912	+	0.196002	3.59574	4.11335	10.2279	16.728	13.8589	3.48093	3.47832	21.2373	1.31528	2.86845	4.2259	7.16138	2.86713	1.34416	2.25562
MSTRG.11424.1	MSTRG.11424	17:30395579-30396058	479	.	100	12.8645	11.3066	170.97	211.991	167.995	6.29101	7.21145	6.11305	4.66018	2.86816	3.57463	5.13737	4.63027	3.9214	3.96428
MSTRG.11426.1	MSTRG.11426	17:30505313-30506443	1130	.	100	0.332746	0.901445	4.45437	4.53794	3.25452	1.10947	1.099	0	0	0	0.237646	0	0.547105	0	0
MSTRG.11427.1	MSTRG.11427	17:30576305-30577810	1505	-	100	5.50941	9.13897	0	0	5.11841	0	0	3.19599	0	4.7449	0	0	0	0	0
MSTRG.11429.3	MSTRG.11429	17:31114052-31116550	2498	+	31.1449	0.000889	0.002686	0	0	1.43252	0.467362	0.462951	1.11106	0.068861	0	1.9667	0.10316	0.000675	0.282223	0.974393
MSTRG.1143.1	MSTRG.1143	1:119430451-119430651	200	.	100	0	0	0	0	0	0	0	0.143092	0.208664	0.531639	0.309467	0	0.839587	0.802821	2.56523
MSTRG.11431.1	MSTRG.11431	17:31116742-31117910	1168	.	100	0.570349	0.717812	0.883645	0.785566	0.722204	2.32088	2.52887	1.24976	0.358782	1.43229	0.404661	0.612418	0.862792	0.573323	1.00816
MSTRG.11433.3	MSTRG.11433	17:31349778-31350669	891	+	0.448934	0.317921	0.502309	0.585099	0.982418	2.23386	0	0	0.286466	1.48896	0.251355	0.947006	0.675519	0.202748	0.288985	0.825771
MSTRG.11436.15	MSTRG.11436	17:31512818-31517633	4815	-	100	0.023417	0.022835	0	0.000914	0	0	0	0.707323	0.039891	0.007823	0	0	0	0	0.05262
MSTRG.11436.16	MSTRG.11436	17:31519615-31519943	328	-	71.3415	0	0.137638	0	0.214713	0.362277	0.071895	0.07121	1.549	0.14718	0	0	0.221231	0.046165	0.354146	0.612207
MSTRG.11436.3	MSTRG.11436	17:31494323-31520024	25701	-	8.88228	1.0891	0	0	0	0	1.50436	1.51158	1.96269	1.15894	0	0	0	0.033781	0	1.0238
MSTRG.11436.4	MSTRG.11436	17:31494324-31520024	25700	-	1.16198	2.33195	5.68378	0	0	0	0.617572	0.609599	0.477259	0	0.03476	0	0	0.282179	0.300225	0
MSTRG.11436.5	MSTRG.11436	17:31494325-31508820	14495	-	2.44969	0	0	0.448926	0	2.52649	0	0	0	0	0	0	0	0	0	0
MSTRG.11436.7	MSTRG.11436	17:31494393-31519960	25567	-	7.87451	0	0.252514	0	0	0	0.285788	0.284412	1.76425	0.370517	0	0	0	0	0	0
MSTRG.11437.2	MSTRG.11437	17:31849464-31855781	6317	-	4.67433	0	0.043365	0.032947	0	0	0	0	0	0	0	0	0	0	0	0
MSTRG.11438.1	MSTRG.11438	17:32064399-32064648	249	.	100	2.0743	1.06401	0.346735	0.150914	0.03973	0.542621	0.537499	0.521229	0.766134	0	0	0	0.094504	0	0
MSTRG.11439.1	MSTRG.11439	17:32073401-32075870	2469	.	100	2.93928	1.16152	1.4886	1.23075	1.35515	0.49429	0.489625	1.40707	0.708083	0.791473	0.808975	0.593941	0.628796	0.125235	0.178928
MSTRG.1144.2	MSTRG.1144	1:119470349-119502845	32496	-	0.638507	0	0	0	0	0	0	0	0	0	0	2.89908	0	0	0	0
MSTRG.11440.1	MSTRG.11440	17:32112312-32113124	812	.	100	1.03605	0.412852	1.60555	3.12575	3.23995	1.16884	1.1578	1.42808	2.57944	0.339482	0.188914	0.857838	0.415146	0.507306	0.181202
MSTRG.11442.1	MSTRG.11442	17:32053412-32053634	222	.	100	0	2.0169	0.60737	0.374369	0.890801	0.304159	0.301288	0.042115	0.473332	0.587964	2.0662	0	0.522163	0.226564	0
MSTRG.11444.1	MSTRG.11444	17:32080558-32081153	595	.	100	2.01488	1.46706	2.28466	1.26067	1.41269	0.889953	0.881553	0.656895	0.703718	0.597282	0.818186	0.300301	0.100046	0.076121	0.788495
MSTRG.11445.1	MSTRG.11445	17:32089521-32090107	586	-	100	0	0	0	0	0	0	0	0	0	0	0	0	0	0	0
MSTRG.11447.1	MSTRG.11447	17:32117900-32118366	466	.	100	1.58475	1.22185	0.318064	0.41082	0.538259	1.01814	1.00853	0.330563	1.35839	0.735597	1.97328	1.35416	1.24911	1.09623	1.25867
MSTRG.11448.1	MSTRG.11448	17:32118407-32118727	320	.	100	0.84698	0.261408	1.04923	0.195057	0.495074	1.28893	1.27677	0.182856	0.692494	0	0.239232	2.04441	0.275128	0.772521	0.458933
MSTRG.11449.1	MSTRG.11449	17:32119271-32119599	328	.	100	2.38233	0.510105	0.815131	0.253751	0.88247	0.513346	0.5085	0.469219	0.849881	1.04016	2.33415	0.453341	0.526617	0.648746	0.488074
MSTRG.11450.1	MSTRG.11450	17:32120820-32122891	2071	-	1.49686	0	2.37943	0	0	2.40325	0.618803	0.625932	0.3056	0	0	0	0.244743	0	0	0.290459
MSTRG.11451.1	MSTRG.11451	17:32126919-32130764	3845	+	100	0	0	0	0	0	0	0	0	0	0	0	1.87697	0	0	0
MSTRG.11452.1	MSTRG.11452	17:32163369-32163584	215	.	100	2.16415	3.86929	2.82592	0.773002	0.343107	4.41822	4.37651	4.92946	2.34303	2.57072	3.99255	1.29539	2.77355	2.08368	1.25834
MSTRG.11453.1	MSTRG.11453	17:32195116-32284755	89639	-	17.0338	2.93317	6.26597	5.04913	4.04488	1.32179	10.2553	10.1861	2.89941	1.0776	2.07893	2.56754	1.82674	0	1.77847	0.702596
MSTRG.11453.10	MSTRG.11453	17:32196288-32284115	87827	-	0	2.41878	2.54977	8.95854	0	12.064	0	0	1.28492	1.74363	1.78202	1.74182	0	0.542096	3.96273	0
MSTRG.11453.11	MSTRG.11453	17:32196288-32284677	88389	-	0	0	13.5766	0	0	0	0	0	2.17771	2.78966	2.73858	1.85177	0	0.726433	0	0
MSTRG.11453.2	MSTRG.11453	17:32195116-32284755	89639	-	16.655	4.99449	5.84	0	0	0	3.55334	3.47503	0.891114	1.6868	0.465059	1.25631	0	3.51363	0.005678	1.18422
MSTRG.11453.3	MSTRG.11453	17:32196055-32283911	87856	-	4.42305	0	0	0	0	0	0	0	0	0	0.710482	0	0	0.267595	0	0
MSTRG.11453.4	MSTRG.11453	17:32196059-32284683	88624	-	3.53909	0	0	0	0	0	0	0	0	2.33242	0	0	0	0	0	0
MSTRG.11453.5	MSTRG.11453	17:32196077-32284685	88608	-	6.37339	0.808696	0	0	0	0	5.90125	6.06398	0.682677	0	0	0	0	0	0	0
MSTRG.11453.6	MSTRG.11453	17:32196269-32273862	77593	-	0.526584	0	0	0	0	0	0	0	0	0	0	2.69777	0	0	0	0
MSTRG.11454.2	MSTRG.11454	17:32284804-32285916	1112	+	7.19424	0	1.96021	1.2656	0.862595	0	0	0	1.05475	0	0	1.03495	1.12458	0.909741	0	2.38183
MSTRG.11455.1	MSTRG.11455	17:32289143-32289403	260	.	100	0.462657	0.643006	1.84697	1.90052	1.83427	0.330042	0.326927	0.789374	0.50887	0.18085	0.220671	0.484593	0	0.288392	0.079021
MSTRG.11458.1	MSTRG.11458	17:31565208-31568841	3633	+	100	3.87289	0	3.83744	3.30879	0	8.45512	8.52322	2.55237	4.05874	7.16213	8.20005	7.94571	0	6.76683	0
MSTRG.1146.1	MSTRG.1146	1:118834082-118982539	148457	-	1.27166	0.637585	0	0	3.43428	3.15349	0	0	0	0.014045	0.181855	0	1.92545	3.32544	0	0
MSTRG.1146.3	MSTRG.1146	1:118834164-118982450	148286	-	0.192616	0	0	0	0.009771	0	1.34392	1.3212	0	0	0.000367	1.58322	0	0	0	0
MSTRG.1146.4	MSTRG.1146	1:118834171-118982588	148417	-	0	1.35533	2.57582	0.022596	0.024953	0	0	0	3.06893	0.041087	4.16954	3.24603	0.541189	0	0.00827	0.045943
MSTRG.11460.1	MSTRG.11460	17:31643844-31644725	881	+	100	5.16376	4.90281	0	11.8821	11.4557	1.88166	1.84059	3.30753	1.13388	2.61637	0.81218	2.7047	3.21883	2.37756	1.72038
MSTRG.11461.1	MSTRG.11461	17:31647080-31659445	12365	-	29.6006	91.8172	0	37.4019	42.5209	38.7624	106.593	106.274	0	3.38357	0	0	0	0	0	0
MSTRG.11462.1	MSTRG.11462	17:31670826-31671197	371	.	100	0.593452	0.451141	0.864119	0.22442	0.776356	0.364664	0.361222	0.631151	1.3041	0.858246	2.06434	0.497164	0.192044	0.365873	0
MSTRG.11463.1	MSTRG.11463	17:31677333-31681831	4498	+	35.6813	0	0	13860.4	0	0	0	0	0	0	0	0	0	0	0	0
MSTRG.11464.1	MSTRG.11464	17:31682549-31683523	974	-	100	0	0	0	0	2.58753	2.01744	1.99839	0	0	0.739629	0	0.367137	0	0.634522	1.20876
MSTRG.11465.1	MSTRG.11465	17:31683717-31692998	9281	+	100	0.44695	0.244089	0	0	0	0.467676	0.463262	3.25666	0	0.261328	0.157194	0.192824	0.357501	0.133359	0.1111
MSTRG.11466.1	MSTRG.11466	17:31693060-31699597	6537	+	100	0.062321	0.051338	0.041295	0	0.018231	0.067434	0.066797	4.03254	0	0.105286	0.070474	0.031938	0	0.019714	0.028166
MSTRG.11467.1	MSTRG.11467	17:31726420-31726703	283	.	100	0.782556	0	0.49599	0.293958	0.979254	1.19415	1.18288	0.37409	0.583343	1.00415	2.1632	0.686927	0.453584	0.557302	0.277518
MSTRG.11468.2	MSTRG.11468	17:32518496-32529187	10691	+	65.4545	1.92007	1.86671	0	0	0	0.680518	0.668565	3.65368	0.162857	2.07898	2.33638	1.40673	1.4176	1.4683	0.874023
MSTRG.11469.10	MSTRG.11469	17:32303694-32350677	46983	-	33.55	2.07014	4.36569	0	0	0	2.13302	1.95589	1.85983	0.857202	0.876117	2.56888	0.838747	1.36895	0	2.75247
MSTRG.11469.11	MSTRG.11469	17:32321349-32338522	17173	-	4.56026	0	0	2.18484	1.06257	0	0	0	0.367647	0.931707	0.737823	0.407921	0	0	4.30683	0
MSTRG.11469.2	MSTRG.11469	17:32303676-32350677	47001	-	2.10963	0	0	0	0	0	0	0	0.018461	0	0.530556	0	0	0	0	0
MSTRG.11469.3	MSTRG.11469	17:32303677-32321322	17645	-	29.563	0	0	0	0	0	0	0	5.54653	0	0	0	0	0	0	0
MSTRG.11469.4	MSTRG.11469	17:32303677-32350597	46920	-	52.0795	4.49316	1.43285	1.21767	1.67213	0	2.01442	2.7916	1.06895	0	0.278456	1.51173	0	1.11017	0	0.83575
MSTRG.11469.5	MSTRG.11469	17:32303677-32350597	46920	-	42.9993	6.61357	1.73086	2.71538	1.91818	7.18133	4.47961	4.88119	1.59659	0	0.690838	1.88394	0.82948	5.35498	0	4.12783
MSTRG.11469.6	MSTRG.11469	17:32303677-32350597	46920	-	38.8474	2.15838	3.72866	0	0	0	10.6081	10.7932	1.82008	0.46731	0.908328	2.99819	4.76855	2.0879	0	4.15876
MSTRG.11469.7	MSTRG.11469	17:32303677-32350597	46920	-	16.2038	7.5799	1.9482	0	0	7.55967	2.58804	1.62352	2.60731	1.05398	1.4365	1.22684	2.03279	3.63355	0	2.01913
MSTRG.11469.8	MSTRG.11469	17:32303677-32350677	47000	-	33.0219	3.53647	2.18917	0	0	0	3.22006	2.63098	4.30692	1.44602	4.12742	1.53851	1.68201	1.61545	0	1.84714
MSTRG.11469.9	MSTRG.11469	17:32303686-32320683	16997	-	5.87774	0.349102	0.782328	0.632996	0.570671	0.554096	0.594149	0.591303	0	20.499	12.2211	0.822189	0	0.863223	15.6531	1.21492
MSTRG.11470.1	MSTRG.11470	17:32326967-32328309	1342	+	100	0	3.18654	0	0	0	0	0	0	0	0	0	0	0	0	0
MSTRG.11475.1	MSTRG.11475	17:32802146-32804779	2633	.	100	0	0	0.324433	0.446898	0.263902	2.9343	2.90661	1.2038	0.902313	0	0.681929	0.730005	0	0	0.950518
MSTRG.11477.10	MSTRG.11477	17:32551051-32551734	683	+	0.732064	0.001083	0	0.012406	0	0	0	0	7.9e-05	0.003334	0.001933	1.13703	0	0	0	4.95366
MSTRG.11478.1	MSTRG.11478	17:32537658-32538448	790	.	100	2.24775	0.742586	0.2968	0.211085	0.125568	2.42113	2.39827	0.961711	1.19833	1.05589	1.00676	0.880943	0.640039	0.46797	0.372485
MSTRG.11479.1	MSTRG.11479	17:32539034-32539480	446	.	100	1.6656	1.50929	0.715092	0.280148	0.355523	2.05455	2.03516	0.920506	1.02117	0.633581	2.06157	0.512513	1.11498	0.930757	1.06945
MSTRG.11480.1	MSTRG.11480	17:32539768-32540239	471	+	100	0	0	0	0	0.252519	0	0	0	0	0	0	0	0	0	0
MSTRG.11481.1	MSTRG.11481	17:32541581-32542548	967	.	100	1.13725	0	0.263984	0.17083	0.280199	0	0	1.52988	0	1.89698	0	0	0	0	1.20228
MSTRG.11482.1	MSTRG.11482	17:32852133-32852604	471	.	100	0.627813	0.592601	56.0823	60.0615	55.165	1.72443	1.70815	0.186537	0.987326	1.01717	0.921957	0.75965	0.418317	1.09227	0.624227
MSTRG.11483.1	MSTRG.11483	17:32852665-32852901	236	.	100	2.44856	2.12436	106.946	103.812	109.772	1.86025	1.84269	2.26739	2.18409	0.998584	2.68453	1.9295	1.33945	2.04915	1.38926
MSTRG.11484.1	MSTRG.11484	17:32354004-32364479	10475	-	1.58392	0	7.17446	3.19058	0	0	7.50186	7.77956	0	2.07063	0.360087	0	0	0.303272	0	1.33861
MSTRG.11484.13	MSTRG.11484	17:32369651-32389397	19746	-	68.1458	0.948121	5.2956	0.009491	0.380068	0.275699	0	0	0.087114	0.131665	0.86564	0	0.055764	0.592001	0.402995	0.065115
MSTRG.11485.1	MSTRG.11485	17:32363517-32364150	633	.	100	0.91025	0.794122	0.740594	0.263357	0.250661	0.853729	0.845671	2.96263	0.706745	1.07954	1.02351	0.276655	0	0.291115	0.375265
MSTRG.11489.1	MSTRG.11489	17:32812097-32815391	3294	-	100	1.61879	0	0	0	0	0	0	0.249218	0.678873	1.19338	0	1.19519	0.68271	1.06396	1.09538
MSTRG.1149.1	MSTRG.1149	1:119521638-119521922	284	.	100	0.259937	0	0.16475	0.146463	0.058978	0.785372	0.777959	0.158585	0	2.53031	1.33109	0.334932	0.329619	0.868294	0
MSTRG.11491.1	MSTRG.11491	17:32878745-32891625	12880	-	11.5199	3.13412	3.51458	1.72893	0	1.59312	4.20143	4.18397	2.00607	0.366336	2.21748	1.27599	1.7899	1.0059	0.83608	1.88876
MSTRG.11493.1	MSTRG.11493	17:32955561-32955830	269	.	100	0.823133	1.23071	0.130427	0.463801	0.430122	0	0	0.339138	0.776697	0	0.474983	0	0	2.10039	0.27281
MSTRG.11495.2	MSTRG.11495	17:32977156-32979047	1891	+	0.158646	0.852739	1.87898	0	0	0	0.001076	0.001066	0.235442	0.547251	0.755926	2.67884	1.02071	1.10542	0.84785	2.42116
MSTRG.11499.1	MSTRG.11499	17:33098371-33098593	222	.	100	1.99324	0	0.04454	0	0	0.349784	0.346482	1.07129	0	0.479191	0	0	0	0	0
MSTRG.115.1	MSTRG.115	1:15067034-15067369	335	.	100	3.30723	3.21164	0	39.7544	36.4392	3.01994	3.29138	2.18454	4.36892	2.635	2.40094	3.37006	3.01352	1.84125	2.8499
MSTRG.11500.1	MSTRG.11500	17:33107288-33108594	1306	.	100	3.01372	3.5889	1.45219	1.25538	1.91856	1.88329	1.86552	0.583826	1.46919	1.35831	2.23213	1.25253	0.473432	1.15851	1.70988
MSTRG.11501.1	MSTRG.11501	17:33108746-33109357	611	.	100	1.93678	3.01782	1.46804	1.49529	0.546808	1.40643	1.39315	0.47955	1.17761	0.775556	1.49948	0.989455	0.551493	0.90895	0.694463
MSTRG.11502.1	MSTRG.11502	17:33109493-33110695	1202	.	100	1.65776	2.03538	1.77063	1.69155	1.98153	2.30603	2.28426	0.385459	0.418371	1.1444	1.29777	0.825219	0.916497	0.941531	0.778837
MSTRG.11507.1	MSTRG.11507	17:33305756-33307214	1458	-	100	4.13848	0	0	0	0	0	0	0	0	0	0	0	0	0	0
MSTRG.1151.1	MSTRG.1151	1:119901334-119901539	205	.	100	0.100694	0	0.341896	0	0	0.464257	0.459875	0	0.359693	0.741506	2.23671	0	0	0	0
MSTRG.11511.1	MSTRG.11511	17:33523917-33553738	29821	+	5.50652	0.537422	1.84156	2.9729	3.19419	0	2.90114	3.11578	1.25962	0.812302	1.36902	0.57045	1.37791	0.913727	0	0.26662
MSTRG.11511.2	MSTRG.11511	17:33524015-33553782	29767	+	3.6635	0.71492	1.42181	0	0	0	2.5854	2.25552	1.33973	1.32212	1.94343	0	0.843393	0.38412	0	0.553873
MSTRG.11512.9	MSTRG.11512	17:33637540-33638305	765	+	84.183	0	0.109546	0.183891	0.054494	0	0	0	0	2.19016	0.634349	0.447103	0.10125	0	0	0.621677
MSTRG.11513.1	MSTRG.11513	17:33634981-33636166	1185	.	100	2.12377	1.41151	0.615929	0.6342	0.336922	2.36768	2.34533	1.24818	0.943038	1.61242	1.01334	0.416511	0.759359	0.725073	1.13035
MSTRG.11514.1	MSTRG.11514	17:33636714-33636921	207	.	100	1.07917	1.31113	0.065117	0	0.191008	2.36418	2.92653	1.35737	1.27707	1.21976	1.12606	2.00778	0.143335	0.24786	1.45901
MSTRG.11515.1	MSTRG.11515	17:33639686-33640024	338	.	100	0.874123	0	0.277013	0.108925	0.351591	1.50861	1.49437	0.519443	0.859865	0	0	0.351975	0.755009	0	0.53017
MSTRG.11516.1	MSTRG.11516	17:33640078-33640448	370	+	100	0	0	0	0.225025	0.214176	0	0	0	0	2.12047	0	0	0	0	0
MSTRG.11519.1	MSTRG.11519	17:33753469-33758595	5126	.	100	1.55808	3.4398	0.638779	0.443875	0.45839	4.23767	4.22388	3.90684	1.49922	2.08821	2.33197	1.0823	1.645	1.22175	1.26083
MSTRG.1152.1	MSTRG.1152	1:119545035-119549222	4187	-	0.69262	0.327646	0	0	0	3.65816	0	0	0	0	0	0	0	0	0	0
MSTRG.1152.3	MSTRG.1152	1:119545068-119648461	103393	-	0	0.631754	0.184124	0	0	0	0	0	0	0	0	0	3.038	0	0	0
MSTRG.11520.1	MSTRG.11520	17:33758751-33759892	1141	.	100	1.39536	3.50859	0.464392	0.657932	0.709842	4.20507	4.28305	3.03302	0.803086	2.12403	2.15116	1.42253	1.53536	1.90193	1.7415
MSTRG.11524.1	MSTRG.11524	17:33870537-33871512	975	.	100	1.15627	0	0	0	0	0.850161	0.842137	0	2.12478	2.5144	2.83008	0	3.37744	2.95279	0
MSTRG.11525.5	MSTRG.11525	17:33810537-33822868	12331	+	0	0	1.55516	0	0	0	0	0	0	0	2.58693	0	0	1.43852	0.567354	0
MSTRG.11526.1	MSTRG.11526	17:33818992-33819484	492	-	61.1789	0	0	0	0.756948	0.765941	0	0	0	0	0	0	0	1.48333	0.418296	0
MSTRG.11529.1	MSTRG.11529	17:33646228-33688285	42057	-	1.32414	0.00018	0	0	0	0	0	0	0	0	0	0	0	0	3.47132	0
MSTRG.11529.15	MSTRG.11529	17:33689962-33718673	28711	-	50.7171	1.61614	0.614401	0.013735	1.20538	0.263596	2.70117	2.73184	0.837523	1.04288	0.558081	2.15779	0.307748	1.64792	0.796665	0
MSTRG.11529.2	MSTRG.11529	17:33646231-33685388	39157	-	0.870322	0.307385	0	0	0	0	0	0	0.486511	0	58.6382	0.12115	0	1.56758	0	0
MSTRG.11529.8	MSTRG.11529	17:33646240-33685394	39154	-	1.02084	0	122.592	0	0	0	0	0	0	0	0	0	0	0	0	0
MSTRG.11533.4	MSTRG.11533	17:33909498-33915576	6078	+	0	0.883417	0	0	0.006106	2.45657	0	0	0.253385	1.93273	0	1.08475	0	0	0	0
MSTRG.11537.1	MSTRG.11537	17:33915831-33929421	13590	+	10.8445	0	0	0	0	0	0	0	0	0	0	0.155825	0	0	0	0
MSTRG.11537.13	MSTRG.11537	17:33929516-33937685	8169	+	30.6097	0	0	0.000998	0	0	0.046478	0.048337	0	0	2.70868	0	0	0	0	0
MSTRG.11537.4	MSTRG.11537	17:33915930-33929284	13354	+	7.36513	0	0	0	0.317983	0.003375	1.05384	1.04619	0.097547	0.246746	0	0	0	0	0	0
MSTRG.11537.6	MSTRG.11537	17:33916171-33937687	21516	+	12.8046	0	8.48579	2.44796	1.15371	1.54053	9.40889	9.62272	5.17175	4.55798	4.439	0	2.73712	2.83995	3.05044	1.0452
MSTRG.11537.7	MSTRG.11537	17:33916209-33929448	13239	+	9.95556	0	0	0	0.424258	0	0	0	0	0	0	0	0.17057	0	0.221678	0
MSTRG.11537.8	MSTRG.11537	17:33919315-33937685	18370	+	14.9143	5.51492	1.61179	0.605794	2.59253	1.78714	0.673383	0.693589	1.47811	0.824046	7.57054	7.20471	6.43033	2.78027	4.13398	0.575543
MSTRG.11543.1	MSTRG.11543	17:33974633-33985345	10712	-	83.557	0	0.064172	0.261362	0	0.353325	0	0	0	0	0	0	0	0	0	0.555172
MSTRG.11543.2	MSTRG.11543	17:33974642-33983239	8597	-	81.3894	0	0	0	0	0	0	0	0.341354	0	0.863402	0.000114	0.742254	1.43028	2.70181	1.49068
MSTRG.11543.3	MSTRG.11543	17:33974655-33983170	8515	-	82.666	0	0	0	0	0	0	0	2.46502	0	1.90426	3.97546	2.76449	1.38576	1.42379	2.21773
MSTRG.11544.1	MSTRG.11544	17:33981485-33985249	3764	+	100	2.06583	0.451321	0	1.63318	0	0	0	0	0.032139	0	0	0	0	0	0
MSTRG.11544.2	MSTRG.11544	17:33981489-33985459	3970	+	100	0	2.19749	0	0	0	0	0	0	0.481146	0	0	0	0	0	0
MSTRG.11546.1	MSTRG.11546	17:34122854-34123203	349	.	100	1.03503	0.239749	1.99424	1.33942	2.15457	1.58717	1.57218	0	0.451372	0	0.157975	0.511369	0	0	0.540866
MSTRG.11547.1	MSTRG.11547	17:34129483-34129743	260	.	100	0.499557	2.25052	0.754193	0.159932	0.4391	0.504159	0.4994	0.384566	0.131235	0.25118	0.294228	0.51888	0.318979	0.237034	0
MSTRG.11549.1	MSTRG.11549	17:34025986-34031806	5820	-	5.51817	1.13661	9.44756	2.52764	7.48326	2.9532	37.6257	37.5876	33.5665	3.30709	1.81542	26.2392	11.6892	4.42769	6.8458	24.266
MSTRG.11549.7	MSTRG.11549	17:34026054-34028060	2006	-	0	2.98166	0.060229	0	1.65726	0	0.880394	0.875358	0.006342	0.689866	0.431907	0.48339	0.43276	2.83455	0.652957	0.274395
MSTRG.11554.1	MSTRG.11554	17:34538240-34538502	262	.	100	0.701384	0	0	4.76146	0	1.99872	1.97986	0	1.59474	0.604479	0	0	0.534718	0	0
MSTRG.11555.1	MSTRG.11555	17:34538836-34539782	946	.	100	3.47254	5.75955	0	0	0	0	0	0	0	2.35372	2.3922	0	0	1.76931	2.52789
MSTRG.11556.1	MSTRG.11556	17:34539866-34540307	441	.	100	0	0	0	0	10.0007	0	0	0	1.71436	0.796485	1.44379	2.56456	0	0	1.19987
MSTRG.11562.1	MSTRG.11562	17:34453570-34453886	316	.	100	0.441688	1.10912	0.395934	0.319067	0.262712	2.31726	2.29539	1.39058	1.98462	0.461181	0.959314	1.23836	0	0.318763	0.820239
MSTRG.11565.1	MSTRG.11565	17:34588638-34588940	302	+	100	0	0	0	0	0	0	0	0	0	1.94727	0	0	0.185651	0	0
MSTRG.11566.1	MSTRG.11566	17:34111972-34121928	9956	-	1.15515	0	0	12.8941	0	0	3.2497	3.25515	1.20682	0.690995	0	0.706079	3.7419	0	1.46651	0
MSTRG.11566.15	MSTRG.11566	17:34114350-34121950	7600	-	0	0	0	9.00926	0	0	2.99898	2.94148	0.427069	1.22181	0	0.902496	1.248	0	0.946387	0
MSTRG.11566.4	MSTRG.11566	17:34112028-34122055	10027	-	1.23776	0	0	0	0	10.6274	0	0	0.858654	0.445833	0	3.35924	2.16996	0	0	4.572
MSTRG.11566.5	MSTRG.11566	17:34112028-34122590	10562	-	3.43678	9.46917	20.2378	0	0	2.95371	14.7399	14.7803	5.7992	8.86536	0	6.13189	4.83196	5.22102	0	0
MSTRG.11566.7	MSTRG.11566	17:34112037-34121877	9840	-	0.237079	0	0	0	0.060443	0	6.60869	6.50957	0	0	0.610856	0	0.123412	0	0	0
MSTRG.11566.8	MSTRG.11566	17:34112056-34122055	9999	-	1.22352	0	0	0	0	5.75702	0	0	2.45782	0.944262	0	4.78553	3.33222	0	0	9.08861
MSTRG.11569.5	MSTRG.11569	17:34592232-34600137	7905	+	12.704	0	0	0	0	0	2.20536	2.19136	1.95169	0	0	0	0	2.14345	0.029841	2.11072
MSTRG.11573.1	MSTRG.11573	17:34647118-34655080	7962	+	1.88679	6.26092	10.8563	0	5.44057	0	0.850665	0.862488	0	3.4396	0	6.93572	0	3.19446	0.130368	0
MSTRG.11575.5	MSTRG.11575	17:34613777-34628932	15155	-	20.4785	0	0	0	0.19673	0	1.64768	1.73656	0	0.106282	0	0.281756	0.640261	0.230376	0.110154	0.319238
MSTRG.1158.1	MSTRG.1158	1:119689187-119689512	325	.	100	0.181796	0	5.98001	6.78629	5.8861	0.185173	0.183426	0	0	0	0	0	0.345106	0	0
MSTRG.11580.2	MSTRG.11580	17:34837019-34839189	2170	+	0	0	0.57466	2.19209	0	0	1.12206	1.0843	0.22294	0	0	0	0.795585	0	0	0
MSTRG.11581.1	MSTRG.11581	17:34837779-34850187	12408	-	1.06647	6.03499	0.6335	3.02255	0.686108	2.91142	1.97952	2.04492	1.00391	4.99963	1.34722	1.48337	0	1.07424	0	0.539491
MSTRG.11581.2	MSTRG.11581	17:34839220-34847324	8104	-	3.7417	0	0	0	0	0	0	0	0	0	0	0	0	0	0	0
MSTRG.11581.6	MSTRG.11581	17:34839252-34850195	10943	-	0	0	0	0	0	0	0	0	0	0	0	0.067661	0	0	0	0
MSTRG.11581.7	MSTRG.11581	17:34839263-34846995	7732	-	0	0	0.318437	0	0	3.12438	0	0	0.657236	0	0	0	0	0	0	1.61298
MSTRG.11585.3	MSTRG.11585	17:34950241-34952459	2218	-	0	3.37272	3.90737	1.5532	2.19032	0.79338	0	0	0.034841	0	0.336061	0.55585	0.142681	0	0	0.841956
MSTRG.11589.2	MSTRG.11589	17:34979309-34981886	2577	-	86.5735	1.38171	0	0	0.878398	0	0.054021	0.052026	2.02662	1.49106	0	1.83241	0	0.981906	0.021252	1.34289
MSTRG.11591.1	MSTRG.11591	17:34996478-35000783	4305	-	100	0.528164	2.70031	1.29694	1.88771	0	11.0744	11.0306	0	0	0.76013	0.562398	0	1.22399	0	0
MSTRG.11591.2	MSTRG.11591	17:34996478-35000804	4326	-	100	11.8179	3.06885	4.95625	4.9967	5.68922	17.9717	17.8932	7.39752	7.46823	11.3787	8.16366	5.96548	3.28011	3.56737	3.15313
MSTRG.11594.11	MSTRG.11594	17:34856841-34857485	644	-	60.2484	0	2.50254	0	0	0	0	0	0	0	0	0	0	0	0	0
MSTRG.11594.12	MSTRG.11594	17:34857972-34859712	1740	-	92.1264	2.42543	2.43238	0	0	0	0.149938	0.151677	3.23659	0	0.611539	0.281013	1.88471	0	0	1.26925
MSTRG.11596.2	MSTRG.11596	17:34894479-34897734	3255	+	33.8456	0	7.43678	2.79056	0	3.39152	2.89993	2.47703	0	0	0	0	0	0	0	0
MSTRG.11596.3	MSTRG.11596	17:34894547-34897469	2922	+	28.1781	2.19479	16.1559	0	0	0	1.24635	0.980506	0	0	0	0	1.17642	0	0	0
MSTRG.11597.10	MSTRG.11597	17:34899692-34914038	14346	+	0	0.609844	40.5951	0.104439	0.116411	0	0.600926	0.564266	0.152249	0.444675	0.485677	2.5196	0.160382	4.3332	0.724393	0.213321
MSTRG.11597.12	MSTRG.11597	17:34902353-34914038	11685	+	12.108	3.80329	0	0	0	0	0	0	0	0	0.037751	0	0	0	0	0
MSTRG.11597.13	MSTRG.11597	17:34905196-34914033	8837	+	0	2.96443	6.35084	0.148718	0.082926	0	3.95927	3.76922	0.459095	0.184979	0.102298	2.58521	0	0.476469	2.50518	0.399978
MSTRG.11597.2	MSTRG.11597	17:34898487-34914070	15583	+	0.451581	3.47082	6.52089	2.75965	1.25626	0.97055	3.81096	3.68619	0.790902	2.28432	3.63108	2.40734	2.41225	1.17772	1.73514	2.23216
MSTRG.11597.21	MSTRG.11597	17:34907400-34914033	6633	+	0	0	0	0	0	0	0	0	0	0	0	0	0	0	0	0
MSTRG.11597.6	MSTRG.11597	17:34899036-34914044	15008	+	0	0	0	0	0	0	2.53516	2.25707	0	0	0	0	0.926946	0	0	0
MSTRG.11597.7	MSTRG.11597	17:34899660-34914054	14394	+	11.4835	0	0.043992	0	0	0	0.978072	0.941989	0.093561	0	0	0	2.45888	3.84272	0	0.54595
MSTRG.11597.8	MSTRG.11597	17:34899660-34914018	14358	+	11.0641	0	0	0	0	0	0	0	0	0	0	0	2.26549	3.34054	0.568492	0
MSTRG.11597.9	MSTRG.11597	17:34899692-34914054	14362	+	0.0529942	0	0	0	0	0	4.45922	4.434	1.20506	0	0	0	0	0	0	0
MSTRG.11603.3	MSTRG.11603	17:35025968-35027918	1950	-	0	1.02091	1.57474	3.12306	0.934653	4.08892	0.707057	0.700686	1.78533	5.73852	0.830362	1.23073	6.00053	0.770131	0.452414	1.33059
MSTRG.11603.4	MSTRG.11603	17:35025968-35027910	1942	-	0	0	0	0	1.64223	0	13.6719	13.639	5.57789	0	1.08896	0	8.62609	0	0	5.52023
MSTRG.11603.5	MSTRG.11603	17:35025968-35027956	1988	-	0	14.9217	1.99532	34.4235	36.3089	3.84286	5.97451	5.94344	1.91318	11.3802	5.24884	26.3483	27.9167	10.5703	2.81118	1.74261
MSTRG.11603.6	MSTRG.11603	17:35025970-35027956	1986	-	0	6.55106	1.51809	20.3506	13.7546	4.55779	1.15612	1.15015	1.11206	8.03325	1.9644	12.7611	1.26584	6.43332	2.72581	10.2164
MSTRG.11603.7	MSTRG.11603	17:35025970-35027956	1986	-	0	5.05916	18.5372	3.88467	8.5291	7.33089	28.6847	28.6833	11.287	2.72858	38.0144	6.79884	3.63159	3.56908	23.8623	1.30458
MSTRG.11604.7	MSTRG.11604	17:35033174-35033521	347	-	79.2507	0.702684	0.917729	0	0.435967	0.143805	1.11877	1.10821	1.41092	0.430963	2.07538	1.40568	0.773255	0.35939	0.217775	0.228596
MSTRG.11605.1	MSTRG.11605	17:35034498-35035380	882	.	100	0.802065	2.37577	0.478577	0.61455	0.480225	2.15082	2.13052	1.2331	0.981647	0.593957	1.20887	0.608759	0.318529	0.085828	0.231904
MSTRG.11606.1	MSTRG.11606	17:35035484-35036054	570	.	100	1.16767	1.64738	0.205577	0.214156	0.515689	2.07878	2.29449	1.54195	1.10179	1.26294	1.07592	0	1.47773	0.180578	0.515998
MSTRG.11607.1	MSTRG.11607	17:35042855-35043122	267	.	100	0	1.88176	0	0	2.16932	3.79632	3.76049	4.38037	0	1.42369	0.816648	2.22611	2.27108	1.88714	0
MSTRG.11609.1	MSTRG.11609	17:35049624-35058725	9101	+	1.75115	0	0.260338	0	0	0.437664	0	0	0	0	0.582038	0	0	0	0	0
MSTRG.11609.3	MSTRG.11609	17:35049966-35062157	12191	+	18.5891	2.98986	9.59536	59.8295	60.6271	8.49047	42.2585	42.528	59.2505	48.2506	3.81661	53.7133	13.1731	3.13985	30.5373	33.5219
MSTRG.11610.1	MSTRG.11610	17:35061007-35065606	4599	-	0	0	0	0	0	0	14.4493	14.3536	0	0	0	0	0	0	0	0
MSTRG.11612.6	MSTRG.11612	17:35171178-35176001	4823	-	1.5448	0	0	0	0	0	0	0	0	0	0	0	0	0	0	0.52775
MSTRG.11618.1	MSTRG.11618	17:35148772-35149052	280	.	100	0.113364	0	0.822622	0.508493	0.9598	1.99621	1.97737	2.29775	0	0.648581	0	0.248405	0.120112	0	0.524262
MSTRG.11619.2	MSTRG.11619	17:35149079-35164945	15866	-	0.695753	20.7661	7.43455	21.8128	17.8202	29.572	39.488	39.9151	17.3249	3.53139	20.6851	17.9214	15.2362	11.1847	1.70318	10.83
MSTRG.11622.1	MSTRG.11622	17:35133638-35147305	13667	+	39.7511	0.150199	1.21142	0	0.212729	0.068962	0.339274	0.293065	0.301113	0.542203	0	0	0.323411	0.112626	0.179127	0.210082
MSTRG.11622.10	MSTRG.11622	17:35135206-35147305	12099	+	0	0.273448	6.89021	6.69441	8.52009	6.24249	14.3267	0.587481	11.4047	0.925063	0.629689	14.5835	0.17966	0.563242	5.87064	0.27815
MSTRG.11622.11	MSTRG.11622	17:35135206-35147308	12102	+	0	0.119979	6.41752	14.5122	6.62737	13.5471	13.7627	0.564512	9.04653	0.742086	0.761898	13.0749	0.308555	0.2027	9.35367	0.260091
MSTRG.11622.12	MSTRG.11622	17:35135212-35147308	12096	+	3.98578	0.146968	2.9785	6.63786	8.25935	7.78497	14.6508	27.9346	5.56214	9.43508	0.44227	3.61725	10.5998	5.82791	2.01085	18.0814
MSTRG.11622.13	MSTRG.11622	17:35135214-35147320	12106	+	0	8.64266	2.33006	5.47086	6.94039	6.8913	2.09823	2.26449	2.67651	4.07829	0.920323	9.82533	1.96575	15.8745	6.85448	4.58427
MSTRG.11622.14	MSTRG.11622	17:35135215-35147313	12098	+	0	9.24088	2.72303	5.96035	5.51287	6.36069	2.2141	2.34709	3.75867	5.9691	1.12997	11.7104	2.68531	16.7574	6.24178	4.46283
MSTRG.11622.17	MSTRG.11622	17:35135487-35143937	8450	+	10.111	1.07606	0.088363	0	0	0	0.223769	3.03761	0.419869	0	14.447	6.57412	0.007515	2.02334	0.059422	4.40577
MSTRG.11622.2	MSTRG.11622	17:35133638-35147313	13675	+	30.1689	0.09835	2.19371	9.06178	14.4127	13.076	0.250535	0.201479	3.52978	9.4883	0.307519	0.257728	6.22582	0.103967	0.420404	0.123501
MSTRG.11622.21	MSTRG.11622	17:35135730-35147319	11589	+	0	0.621886	1.67545	0.403427	0.883338	0.70793	3.32255	2.71761	2.7649	3.81168	3.89949	5.32257	2.05962	5.63109	3.94839	1.93538
MSTRG.11622.3	MSTRG.11622	17:35134006-35147321	13315	+	25.9621	0.122869	1.73151	5.78151	4.42238	4.98986	0.336567	0.35484	0.886433	2.32891	0.350949	0.301311	1.62212	0.089222	0.480159	0.138998
MSTRG.11622.4	MSTRG.11622	17:35134364-35147311	12947	+	20.2587	0.086445	2.33817	6.14892	3.29561	4.40172	0.300594	0.265348	2.17024	4.52068	0.561826	0.248664	9.14284	0.028599	0.251136	0.124146
MSTRG.11622.5	MSTRG.11622	17:35134952-35147320	12368	+	5.43139	0.15549	7.84324	17.1574	8.72206	9.96145	0.506749	0.402074	8.30406	0.75752	0.522918	0.726437	0.169455	0.104156	0.468823	0.229754
MSTRG.11622.6	MSTRG.11622	17:35135140-35147320	12180	+	0.992945	0.271599	2.35803	7.39734	5.84847	6.34762	0.756994	0.635577	1.70663	0.78911	0.605452	0.645541	0.231432	0.183532	0.521813	0.257731
MSTRG.11623.1	MSTRG.11623	17:35220055-35236508	16453	-	17.0809	3.45074	3.12838	0	0	1.18998	3.64225	3.70241	0.273532	0	2.73848	2.12925	0.680988	0	0	0
MSTRG.11625.3	MSTRG.11625	17:35235100-35235381	281	+	43.7722	1.0943	0.961029	0	0	0	1.17711	1.18897	0.783086	0.90229	2.01316	1.77519	0.574774	2.53776	0.722597	4.2511
MSTRG.11625.4	MSTRG.11625	17:35235784-35238750	2966	+	44.9427	0.383466	1.55229	0	0	0.730276	0.706804	0.704918	0.919355	0.627378	0.92396	1.27269	0.517147	1.36601	0.894623	0.146896
MSTRG.11630.2	MSTRG.11630	17:35400838-35401765	927	+	0.107875	0.119745	0.075352	0	3.62123	4.01007	0	0	0	0	0	0	0	0	0	0
MSTRG.11630.3	MSTRG.11630	17:35403148-35403798	650	+	12.3077	0.056899	0.193346	2.74077	0	2.17669	0.156285	0.15481	0.150274	0	0.100704	0	0	0.043205	0.079194	0
MSTRG.11632.1	MSTRG.11632	17:35241716-35253702	11986	+	39.3149	0.727482	41.8775	10.3627	0	8.55741	0.284957	0.27893	27.646	6.67327	0.244529	24.3594	10.207	14.4629	16.0157	17.9521
MSTRG.11632.2	MSTRG.11632	17:35241716-35253731	12015	+	40.8259	0.37721	1.6983	12.1349	6.99059	2.45962	0.488233	0.472227	1.04486	0.913757	0.251321	0.848007	0.692026	0.059427	0.238416	0.617573
MSTRG.11635.2	MSTRG.11635	17:35512734-35516872	4138	-	2.88983	3.72366	6.46134	1.5224	0	0	10.3385	10.0621	1.69013	0.347784	2.71453	1.81032	2.66129	2.23695	0.604725	0.203678
MSTRG.11636.1	MSTRG.11636	17:35561512-35561738	226	.	100	0.221919	0	23.9669	25.1318	25.3673	0.2988	0.29598	0	0	0.464971	0.845744	0	0.495615	0	0
MSTRG.1164.2	MSTRG.1164	1:121304359-121327688	23329	-	0	0	2.22666	0	0	0	0	0	2.98712	0	0	1.68779	0	0	0.655773	0
MSTRG.11640.1	MSTRG.11640	17:35648749-35648990	241	.	100	0.612247	0	3.10438	5.00216	4.59683	1.68168	1.6658	0	0.577708	0	0	0.493055	0	0	0
MSTRG.11641.1	MSTRG.11641	17:35517053-35531147	14094	+	8.44245	2.41335	3.99784	1.58129	0	0	3.49758	3.59468	0.882399	0.047837	2.56228	0	0	1.97993	0.989808	0
MSTRG.11641.7	MSTRG.11641	17:35523841-35531147	7306	+	61.5678	0.280483	0.110198	0.024378	0.856201	0.150101	3.29405	3.21313	0.363297	0.642854	0.39668	1.60989	0.047852	0.448661	0.167271	0
MSTRG.11643.7	MSTRG.11643	17:35658806-35667549	8743	-	12.6853	1.28213	3.69651	0.015748	0	3.8121	4.99862	5.03085	0	3.2345	0	2.63842	0	2.4284	0.230367	0.940375
MSTRG.11645.1	MSTRG.11645	17:35681504-35700551	19047	-	1.7284	0.395073	1.13961	3.5503	0.777237	2.02849	1.97827	1.86952	1.5653	1.06445	2.80665	2.79865	2.64618	0.993397	4.18837	3.4717
MSTRG.11645.12	MSTRG.11645	17:35681596-35702994	21398	-	15.6532	0.184768	0.273571	0.883517	0.664184	0.254191	4.10644	3.81418	0.801811	1.52461	5.15108	0.51645	5.37693	4.97659	1.23826	2.42333
MSTRG.11645.2	MSTRG.11645	17:35681504-35704710	23206	-	4.10367	0.226968	3.63186	5.04066	3.06455	0.99721	4.51006	4.32322	1.17071	2.24838	3.23994	0.478304	1.49022	2.148	2.21074	2.52196
MSTRG.11645.3	MSTRG.11645	17:35681504-35702471	20967	-	11.5807	0.021843	0.703777	0.52694	0	0.283822	3.94164	3.9614	0.019629	0.959451	0.839538	1.18774	1.79566	1.34223	3.70528	1.58868
MSTRG.11645.4	MSTRG.11645	17:35681506-35702410	20904	-	10.5353	0	0.644171	0.797655	0	0.269739	4.50276	4.46917	0	1.21751	1.04768	0.644386	1.86958	1.75171	1.23258	2.10503
MSTRG.11645.5	MSTRG.11645	17:35681506-35703383	21877	-	22.9345	0.470763	0.223392	0.751518	0.525837	0.295332	1.542	1.46191	0.507301	0.595195	2.52929	0.775081	2.06122	1.25333	1.96753	1.96426
MSTRG.11645.6	MSTRG.11645	17:35681566-35704624	23058	-	0.109111	0.637774	4.17249	2.45434	3.28207	1.19291	8.53429	8.26236	1.82953	5.7428	8.87648	1.21334	2.04746	3.04036	4.80582	6.4508
MSTRG.11648.1	MSTRG.11648	17:35705375-35705672	297	.	100	0.596633	0	2.1271	4.64508	2.66386	0.455219	0.450922	0	0.469146	0.439987	0	0.670671	0.377532	0	0
MSTRG.11649.2	MSTRG.11649	17:35861352-35862104	752	-	62.8989	0.209869	0	0	0.407365	0	0	0	0	0.258195	1.84996	0	0	0	0.205398	0.617316
MSTRG.11651.2	MSTRG.11651	17:35865593-35875596	10003	+	9.00352	0	7.2502	0	0	0	0	0	0	0	0	0	0	0	0	0
MSTRG.11653.1	MSTRG.11653	17:35789060-35838238	49178	-	1.69492	0	0	0.025985	0.053828	0.025056	78.6149	78.0735	0	0.10021	0	0	0	0	0	0.022639
MSTRG.11656.1	MSTRG.11656	17:35835302-35859676	24374	+	1.22945	0	0	0	0	0	14.4981	14.433	0	0	0	0	0	0	0	0
MSTRG.11656.3	MSTRG.11656	17:35841538-35859663	18125	+	0	7.34942	15.2466	3.28846	0	0	7.25624	7.31651	2.17688	2.78117	3.54827	4.25185	0	0	0	0
MSTRG.11656.5	MSTRG.11656	17:35841902-35859618	17716	+	0.86568	0	1.95646	0	0	0	0.024957	0.025127	0	0.007717	0.549363	0.013303	0	2.99426	0	0
MSTRG.1166.1	MSTRG.1166	1:118388336-118388863	527	.	100	0.42092	0	0.619072	1.01558	0.44858	2.69769	2.67223	0.222337	0	1.6613	0.942467	0.451968	0.639231	0	0.830057
MSTRG.11662.1	MSTRG.11662	17:35969901-35972539	2638	+	100	0	0.168627	1.48188	0.875709	0.837147	0.324534	0.321471	0	2.35545	0	2.24869	0.448162	0	0	1.09255
MSTRG.11664.1	MSTRG.11664	17:35974933-35975227	294	-	100	0	2.43463	0	0.282997	0	0	0	0	0	0	0	2.02236	0	0	0
MSTRG.11665.1	MSTRG.11665	17:35975794-35977675	1881	.	100	1.92723	0	0.80316	0.545108	0.785306	0	0	0	1.85714	0	0	0	0	0	0
MSTRG.11667.1	MSTRG.11667	17:36231257-36231604	347	.	100	0	0	64.8987	27.4682	44.068	0	0	0	0	0	0	0	0	0	0
MSTRG.1167.1	MSTRG.1167	1:118388876-118548031	159155	+	4.98249	0.000594	2.16027	0	0	0	0.382446	0.392432	0	0	1.64942	0	0.455305	0.178785	0	0
MSTRG.1167.24	MSTRG.1167	1:118481987-118546951	64964	+	2.58621	0	0	0	0	0	0	0	4.2909	0	0	0	0	0	0	4.86079
MSTRG.1167.28	MSTRG.1167	1:118523225-118612665	89440	+	1.18329	0.575789	1.50323	0	0	0	4.46573	4.4181	0	0	2.14731	0	0.005621	0	0.368702	0
MSTRG.1167.7	MSTRG.1167	1:118389422-118546951	157529	+	0.0656814	0	0	0	0	0	0	0	4.97018	0	3.97715	0	0	0	0.447767	5.41846
MSTRG.11674.1	MSTRG.11674	17:36179910-36180170	260	.	100	2.27071	1.44676	0	0	0	2.03829	2.01905	1.79727	0	0	0	1.86675	0	0	0
MSTRG.11675.1	MSTRG.11675	17:36180246-36180520	274	-	100	11.5388	10.8323	0	38.9037	38.3755	12.2789	12.4073	17.4597	12.8579	8.602	8.21458	10.6664	11.1891	11.1234	0
MSTRG.11676.1	MSTRG.11676	17:36180750-36181078	328	+	100	0.33776	0.382578	19.2191	18.8757	17.9898	0.206163	0.204217	0	0.106235	0.498161	0	0.362673	0.370456	0.156702	0.559717
MSTRG.11678.1	MSTRG.11678	17:35892651-35910045	17394	-	45.8592	1.86487	5.87263	0.13666	0.956229	0	7.40262	7.04347	2.22578	2.90264	2.03952	1.77413	1.82888	1.12482	0.1043	2.88027
MSTRG.11678.17	MSTRG.11678	17:35898257-35910052	11795	-	0	0	0.60186	0.694386	0.090537	0.359398	0	0	0.765438	0.517479	0	0.119767	0.190577	0	0	0
MSTRG.11678.4	MSTRG.11678	17:35892677-35910062	17385	-	14.0424	5.87893	4.31997	7.08856	9.99621	11.8383	1.27097	1.50016	0.677532	4.41284	3.99245	5.5952	3.63572	1.71275	0.660312	4.05346
MSTRG.11679.2	MSTRG.11679	17:35904174-35904536	362	+	58.5635	0	0	0.517396	0	0	0	0	0	0	0.323275	0	0	0	0	0
MSTRG.11679.3	MSTRG.11679	17:35909370-35910087	717	+	6.69456	0	0	0	0.131799	0.475026	0	0	0.498612	1.34376	0	0	1.05139	0.993274	0	0.638436
MSTRG.11681.1	MSTRG.11681	17:35916362-35932262	15900	+	4.72664	0	0	0	0	0	0	0	1.04249	0	0	0	0	0	0	0
MSTRG.11681.2	MSTRG.11681	17:35916392-35932299	15907	+	8.40232	6.36058	14.8196	0	5.96141	6.15864	3.77618	4.83932	1.91124	0	2.00582	3.19338	7.56092	5.29518	4.03408	2.2124
MSTRG.11681.7	MSTRG.11681	17:35916994-35927647	10653	+	22.9354	0.51504	0	0	0	0	1.3646	0.817443	0	0	0	0	0.000823	0	0	0
MSTRG.11682.1	MSTRG.11682	17:36273035-36277721	4686	.	100	0.903146	1.74628	0.596063	0.437042	0.37323	2.26666	2.3026	0.76618	1.16375	1.55943	1.80228	1.33639	1.27735	1.38165	1.60974
MSTRG.11683.1	MSTRG.11683	17:36277865-36281318	3453	.	100	1.47049	1.84466	0.961514	0.966812	0.79102	2.69072	2.70422	1.20657	1.75506	2.46725	2.46789	1.93436	1.55077	1.79114	2.02594
MSTRG.11684.1	MSTRG.11684	17:36314783-36318412	3629	+	100	2.08966	0.308673	0.882601	0.897535	0.50694	0	0	0	0.997504	0	0.696014	0.231396	0.51314	0.259592	0.700333
MSTRG.11685.4	MSTRG.11685	17:36255667-36272978	17311	-	21.6605	7.03363	6.7449	3.56266	0.802306	2.07764	11.8637	11.9942	5.04662	4.47938	6.24014	4.45018	2.40434	3.68879	1.58717	4.49871
MSTRG.11688.1	MSTRG.11688	17:36837092-36859425	22333	+	2.82671	0	0	0	0	0.243588	0	0	0	0	0	0	0	0	0.050292	0
MSTRG.11688.2	MSTRG.11688	17:36837092-36859653	22561	+	8.49057	0	2.14057	2.00123	0	4.99171	1.04773	1.03417	3.18228	3.6253	6.43997	6.72752	2.29681	4.9072	5.71825	4.05823
MSTRG.11690.1	MSTRG.11690	17:36990733-36991539	806	.	100	1.19339	2.49553	0.116366	0.2069	0	2.85767	2.83069	0.436409	0.213953	1.13	1.35317	0.737799	0.557644	0.255539	0.932829
MSTRG.11691.1	MSTRG.11691	17:36993970-36994216	246	.	100	0.566862	0.339725	0	0	0.13301	1.74649	1.73001	2.13876	0	0.796251	0	0.241537	0	0.208724	0.918499
MSTRG.11692.1	MSTRG.11692	17:36994289-36996397	2108	-	100	0.468942	2.24162	0.147653	0	0	0.299679	0.29685	0.646036	0	0.714224	0.603723	0.396413	0.81902	0.322623	0.882226
MSTRG.11693.1	MSTRG.11693	17:36996879-36997241	362	.	100	2.04082	1.47944	0	0.114992	0.109449	3.75948	4.27926	0.447908	0.288854	0.409963	0.503495	0.328704	0.26809	0	0.986176
MSTRG.11695.1	MSTRG.11695	17:36958335-36965669	7334	+	4.68594	0	0	0	0	7.28676	0	0	0	3.97836	0	0	0	0	3.71578	3.27959
MSTRG.11695.5	MSTRG.11695	17:36963669-36965663	1994	+	38.6202	0.105156	1.68601	2.77027	0.029626	0.112246	4.67012	4.62604	2.25406	0.221693	2.64675	0	0.572039	0.926502	0	0.156832
MSTRG.11698.1	MSTRG.11698	17:35994646-36005270	10624	+	100	1.70218	2.40956	0.075126	0	1.13058	0	0	2.05155	0	0	0	0	2.76656	0	0
MSTRG.11699.1	MSTRG.11699	17:35995439-36009887	14448	-	92.428	2.4762	3.23414	1.55781	0	1.43354	2.92212	2.93174	2.63368	2.48621	3.07651	1.18152	0.8197	3.67763	0	0.895029
MSTRG.117.1	MSTRG.117	1:15844430-15844797	367	.	100	0.769002	2.28022	1.13851	1.11685	1.18757	0.685649	0.679177	1.85183	1.92802	2.85035	0.640642	0.162119	0.785698	1.00308	0.400319
MSTRG.11700.1	MSTRG.11700	17:36012159-36013251	1092	+	100	1.68317	0	0.040811	0.053467	0.018175	0	0	0	0	2.9693	1.17099	3.23862	1.03961	1.90245	1.10073
MSTRG.11703.2	MSTRG.11703	17:37002410-37003450	1040	+	68.75	0.118637	4.98925	0	0.240589	0	0.011064	0.01096	0.00988	2.88743	0.16768	0	0	0	0	0
MSTRG.11704.1	MSTRG.11704	17:37078227-37078650	423	.	100	1.83283	0.435394	0.508977	0.393794	0.187404	2.55953	2.85229	1.36498	0.494595	0.927707	0.362234	0.671172	0.31841	0.249263	0.046905
MSTRG.11705.1	MSTRG.11705	17:37078752-37079783	1031	.	100	0.656113	1.64979	0.363982	0.283134	0.461973	2.4318	2.40885	1.92927	0.406411	0.998616	1.46592	0.746325	0.753301	0.54952	0.421825
MSTRG.11706.1	MSTRG.11706	17:37079941-37082590	2649	.	100	0.698048	1.27167	0.391303	0.330282	0.217678	2.22679	2.20577	1.04348	0.64416	0.704316	0.608553	0.585566	0.551273	0.348239	0.889465
MSTRG.11708.1	MSTRG.11708	17:37713100-37713426	326	.	100	7.80919	0	0	0	0	0	0	0	4.17065	3.17231	3.16333	0	4.55351	3.70029	0
MSTRG.11709.1	MSTRG.11709	17:39621463-39637143	15680	-	100	0	0	0	0	0	41.2084	41.4432	0	0	0	0	0	0	8.16957	0
MSTRG.11709.2	MSTRG.11709	17:39636629-39637143	514	-	100	35.9883	59.9606	79.7836	92.3957	0	7.50186	7.54482	21.3557	15.8016	18.0167	13.4753	12.444	10.7193	0.001335	9.02309
MSTRG.1171.1	MSTRG.1171	1:118518211-118519575	1364	-	100	1.90497	1.51969	0.464594	0.978109	0.915703	0.398623	0.39486	0.629603	0.798888	0	0.21941	0.07841	0.321442	0.063339	0.683098
MSTRG.11710.1	MSTRG.11710	17:39842992-39858434	15442	+	3.59212	0	0	27.4828	0	0	0	0	0	0	0	0	0	0	0	0
MSTRG.11713.1	MSTRG.11713	17:40921430-40921927	497	.	100	1.70775	2.19048	0.282854	0.502917	0.684254	1.17404	1.16296	1.09261	0.661128	1.13344	0.738637	0.935628	0.370497	0.292973	0.874144
MSTRG.11714.1	MSTRG.11714	17:37045933-37077849	31916	+	34.7092	0.701016	0.888359	0	0	0	3.08943	3.06151	0.216118	0.047349	1.26805	1.68505	0.500534	0.177977	0.130091	0.408719
MSTRG.11714.2	MSTRG.11714	17:37045947-37075190	29243	+	17.1243	0	0.064373	0	0	0.038259	1.9394	1.84233	0	0	1.04559	0	0.548297	0	0	0
MSTRG.11714.6	MSTRG.11714	17:37046028-37075052	29024	+	13.4194	0	0	0	0	0.031261	0.001582	0.002977	0	0	0.011895	0	0.863395	0.232633	0.096734	0
MSTRG.11717.1	MSTRG.11717	17:43149408-43150742	1334	.	100	0.610413	1.29985	0.079135	0.25014	0.11904	3.15005	3.12031	0.439678	0.712118	0.829419	0.920372	0.089378	0.421366	0.378842	0.331051
MSTRG.11718.2	MSTRG.11718	17:42793003-42876659	83656	-	4.25109	2.25357	2.42783	2.29663	0.067739	0	2.26733	2.28006	3.03934	1.91309	1.1396	5.53079	0.874245	2.33681	0.960186	1.47673
MSTRG.11720.1	MSTRG.11720	17:43522934-43523206	272	.	100	0	0	0	0.399896	0.215496	0	0	2.7951	0.85778	0.926937	0.931087	0.113637	0.206052	0.056654	0
MSTRG.11722.1	MSTRG.11722	17:43412264-43412546	282	.	100	1.96854	1.18604	0	0	0	3.5951	3.56117	0	3.70509	1.45015	0	0	1.78894	0	0.520557
MSTRG.11728.1	MSTRG.11728	17:43639718-43667260	27542	-	69.8078	0.402187	2.32429	1.17839	1.20734	0.049599	9.65891	9.80756	0	0	0.124433	0	3.52958	2.29963	0	1.16995
MSTRG.11728.3	MSTRG.11728	17:43641921-43667160	25239	-	71.7059	0.014836	0.127951	0.160886	0.011232	0	1.76402	1.76171	0.195391	0.394973	1.67894	0.336926	0.247482	0.04367	0.131399	0.893886
MSTRG.11728.4	MSTRG.11728	17:43641921-43667160	25239	-	53.9409	1.86015	3.41844	0	0	0.502092	0.773667	0.767892	1.7756	2.21163	2.76563	2.845	0	0.801565	1.90448	1.26109
MSTRG.11729.2	MSTRG.11729	17:43534177-43535115	938	-	1.38593	4.89146	2.50217	11.4538	0	13.0748	3.82839	3.79226	3.05237	8.44044	0	0	3.81276	0	1.92164	1.88265
MSTRG.11729.3	MSTRG.11729	17:43534284-43539004	4720	-	0	0	0	0	0	0	0	0	3.20806	0	0	0	0	0	0	0
MSTRG.11730.1	MSTRG.11730	17:43555053-43556222	1169	-	100	0	0.502039	3.25064	0	0	0.985529	0.976227	0	1.55399	0.22413	0.853262	0.968834	0.192315	0.176256	0
MSTRG.11731.1	MSTRG.11731	17:43567976-43612244	44268	+	7.70308	0	0	0	0	0	0	0	0	0	6.88788	0	0	0	0	0
MSTRG.11731.4	MSTRG.11731	17:43568471-43612191	43720	+	0	51.4045	0	15.1001	0	28.083	0	0	89.5311	0	0	0	0	0	0	0
MSTRG.11733.1	MSTRG.11733	17:44123430-44123659	229	.	100	0.563667	0.729671	0	0.233839	0.172738	0	0	0.094426	0.12157	0.715437	2.00331	0	0	0.065004	0.320256
MSTRG.11735.1	MSTRG.11735	17:44188556-44252599	64043	+	75.3799	0	0	0	0.016576	0	0	0	0.391168	0.79744	3.31762	4.33438	8.92704	7.7766	11.749	11.4713
MSTRG.11737.1	MSTRG.11737	17:45337975-45338225	250	.	100	0.295147	0	0	0.140718	0.316572	0.264825	0.262325	0.657126	0.676747	0.522375	1.08918	1.90151	0.190496	0.355339	1.62871
MSTRG.11744.2	MSTRG.11744	17:44736110-45119284	383174	+	0	0.050089	0.037157	0	0	0	0	0	0	3.1539	0	0	0	0	0	0
MSTRG.11744.4	MSTRG.11744	17:44777218-45119282	342064	+	0	2.01099	0	0.646647	1.58156	0.852297	2.14167	2.05238	2.36769	0.917574	1.98142	3.32994	1.67835	4.02243	1.19616	2.61138
MSTRG.11747.1	MSTRG.11747	17:45506827-45520798	13971	+	9.57265	0	0.801096	0	0	0	2.23921	1.87398	0	0	0	0	0	0	0.774461	0
MSTRG.11748.1	MSTRG.11748	17:45573939-45574242	303	-	100	0	0.276027	0	0.145231	0.13069	0	0	0	0	0	2.02088	0.196249	0	0	0
MSTRG.11749.1	MSTRG.11749	17:45577074-45577865	791	.	100	0.560291	0.211899	0.184695	0.367919	0.300983	0.847845	0.839842	0.074113	0.205942	1.07691	1.72592	0.427863	0.588093	0.975768	1.20812
MSTRG.1175.13	MSTRG.1175	1:125435282-125435718	436	-	39.9083	0.548803	0.20825	37.0165	0	31.9103	0.003602	0.003493	1.28944	8.90283	0.247114	0.150481	0	0.177547	0.111919	0.155878
MSTRG.11750.1	MSTRG.11750	17:45577996-45579449	1453	.	100	0.610386	0.46169	0.290635	0.167466	0.173055	1.11584	1.10531	0.161477	0.535088	2.02716	1.68587	0.89982	0.765635	0.815518	0.292811
MSTRG.11751.1	MSTRG.11751	17:45579793-45580787	994	.	100	0.510011	0.306975	0.529976	0.041952	0.239576	0.670778	0.664446	0.353952	0.421524	2.04251	1.31822	0.929373	0.903429	0.673582	0.84393
MSTRG.11752.1	MSTRG.11752	17:45582007-45582242	235	.	100	0	0.078223	0.198956	0	0	0	0	0	0	0.372236	1.95563	0.2351	0	0	0.312114
MSTRG.11754.1	MSTRG.11754	17:45433611-45442784	9173	+	43.4401	0	0.570705	0	0	0	0	0	3.17811	3.85298	3.9079	1.56444	0	0	0	2.83622
MSTRG.11756.1	MSTRG.11756	17:45563912-45566256	2344	+	58.8128	4.8406	4.31464	2.54639	2.67678	0.777015	3.15412	3.16418	1.88707	1.03263	2.28522	2.13301	1.85027	2.20337	1.52254	1.34732
MSTRG.11756.2	MSTRG.11756	17:45563912-45567772	3860	+	7.88403	5.45054	36.6916	28.0517	17.7012	2.27288	27.2136	27.3973	16.5303	4.7241	15.6214	20.7941	3.33809	3.19757	11.849	3.98821
MSTRG.11758.1	MSTRG.11758	17:45585190-45595565	10375	-	0.480077	3.08866	11.058	0	0.313092	0.187344	4.71605	4.87381	2.44354	2.73851	1.76101	2.43024	0.252167	0.362965	2.27941	0.396478
MSTRG.11758.8	MSTRG.11758	17:45585247-45595602	10355	-	0	3.45723	5.02141	0	0	0	6.93461	6.53164	0	0	1.30914	1.33598	1.52494	0.472219	0	0.656528
MSTRG.11761.1	MSTRG.11761	17:45763804-45764109	305	.	100	2.66308	2.74223	5.64672	6.09955	4.55723	3.54654	3.51307	0	1.59908	2.78514	1.75672	0	0.919156	2.51541	1.40578
MSTRG.11762.1	MSTRG.11762	17:45941700-45948476	6776	-	100	5.08979	1.53313	2.90857	2.08599	2.75795	1.25021	1.16672	0.844376	0.567583	0.780189	0.071334	0.369871	0.399234	0.051264	0.173694
MSTRG.11762.2	MSTRG.11762	17:45941765-45948569	6804	-	100	2.88214	1.05577	1.2763	0	0	0.761401	0.755331	0.932135	0.826569	1.45996	0.891336	0.22295	0.375562	0	0
MSTRG.11762.3	MSTRG.11762	17:45941977-45948474	6497	-	100	0	2.44523	1.07489	5.46577	2.93377	2.86247	3.02692	1.67257	4.23212	0.487306	0.249934	1.67739	1.33543	2.30817	2.28896
MSTRG.11763.2	MSTRG.11763	17:45660182-45686534	26352	-	4.38898	7.46601	10.4081	7.91672	2.90839	3.75777	7.7708	7.39042	1.37685	3.77501	2.30427	2.33948	9.64296	2.27922	3.05461	2.39872
MSTRG.11763.3	MSTRG.11763	17:45660233-45686219	25986	-	27.1997	0	4.72852	0	0	0	1.88223	1.91017	6.36014	0	0	1.89192	1.80034	3.44794	0.558733	0
MSTRG.11763.4	MSTRG.11763	17:45660241-45686887	26646	-	26.81	0	0	0	0.156589	0.261849	0	0	0	0.364206	0	0	0	0	0	0
MSTRG.11763.5	MSTRG.11763	17:45660251-45686242	25991	-	3.12128	5.61252	2.32379	0	1.55404	1.64989	2.51242	2.58277	1.5374	5.34195	5.0646	15.5949	0	0	1.48948	15.1635
MSTRG.11763.6	MSTRG.11763	17:45660281-45686534	26253	-	30.8814	4.26766	3.75515	0	0.822536	0.356726	6.90123	7.10659	1.75201	0	6.19363	1.73803	0.034023	0	3.8983	0.966712
MSTRG.11764.1	MSTRG.11764	17:45663420-45664131	711	+	27.5668	0	0	0	1.37935	2.20423	0	0	0	0	0	0	0	0	0	0
MSTRG.11768.1	MSTRG.11768	17:46121763-46122239	476	-	65.1261	0	0.351833	0.196871	0.525058	0.208227	2.27514	2.25366	0	0	0	0	0.250146	0	0	0
MSTRG.11769.1	MSTRG.11769	17:46016991-46030074	13083	-	45.1452	2.192	0	4.85427	2.93504	0	0	0	0	3.35889	0.86525	0.472767	0.81932	1.222	0.142335	0
MSTRG.11769.3	MSTRG.11769	17:46016993-46032386	15393	-	19.1758	2.84605	8.23042	4.04526	8.58538	3.31032	2.85622	2.98625	2.82942	2.31308	3.74124	2.24018	1.38793	2.03048	1.48994	1.93756
MSTRG.11769.6	MSTRG.11769	17:46017050-46032375	15325	-	14.2444	0	0	0	0	0	0	0	0	0	0	0	0	0	0	3.40345
MSTRG.11769.7	MSTRG.11769	17:46017050-46030074	13024	-	39.2734	0.902866	0.211677	0	0	0.951467	0	0	0.056241	7.85423	0	0.047418	1.19136	0.906428	0.132285	4.07746
MSTRG.11769.8	MSTRG.11769	17:46017050-46032386	15336	-	15.1953	0	0	0	0	0	1.00651	1.02375	0	0	0	0	0	0	0	0
MSTRG.11771.6	MSTRG.11771	17:46161125-46169245	8120	+	14.2488	0.004196	0.029717	0	0	0	2.40666	2.39427	0	0	1.12196	2.12696	0.019733	0	0	4.30052
MSTRG.11777.1	MSTRG.11777	17:46248050-46252020	3970	+	1.91083	6.14029	6.09047	1.90414	13.1424	4.13868	6.45488	6.40954	4.08788	4.5115	7.3784	3.86668	0.873385	4.64705	3.64844	5.70059
MSTRG.11778.4	MSTRG.11778	17:46257852-46283016	25164	-	0	2.21206	3.19074	1.54049	5.91481	2.76233	5.15761	5.13789	1.31994	0.31964	1.46547	0.556306	1.46295	1.1779	0.954556	0.813201
MSTRG.11778.5	MSTRG.11778	17:46257856-46283048	25192	-	0.846805	3.46504	4.0816	5.98676	1.38526	2.24701	2.83651	2.82467	2.05263	3.90439	2.39385	4.04494	3.46565	2.09751	1.38511	1.01736
MSTRG.11778.6	MSTRG.11778	17:46257873-46283053	25180	-	2.14149	0.934123	3.41262	0.047324	0	0	1.17437	1.16945	1.20227	0.978814	1.02117	0	0.498415	0.248066	0.967709	0
MSTRG.11778.7	MSTRG.11778	17:46257875-46283010	25135	-	3.6405	0.544662	2.24794	0.072608	0.22334	2.41784	0.619477	0.617852	0	0.686197	1.63963	1.16939	0	1e-06	1.36554	0.606373
MSTRG.11778.8	MSTRG.11778	17:46257880-46283013	25133	-	29.5858	0.076927	1.72253	0.108313	0	0.174747	0.058609	0.058155	0.167217	0	0	0	0.004345	0.15116	0	0
MSTRG.11778.9	MSTRG.11778	17:46257880-46283016	25136	-	22.6603	1.54305	5.34197	0	0.543273	0.338798	2.59229	2.57915	0.781178	1.04337	2.14547	2.75402	1.48879	1.6562	0.389592	1.87511
MSTRG.11782.1	MSTRG.11782	17:46317294-46318154	860	.	100	1.00898	2.32635	0	0	0.101516	2.66098	2.63586	1.31926	2.27326	0.717635	0.22833	0.754581	0.674244	0.769991	0
MSTRG.11783.1	MSTRG.11783	17:46318939-46319183	244	.	100	0.123974	0.253449	0	0	0	2.97611	2.94802	1.49977	0.952959	1.1961	0.362549	1.41925	0	0.62655	2.40519
MSTRG.11784.1	MSTRG.11784	17:46441170-46442311	1141	.	100	0.324352	0.888353	0.222181	0.328966	0.208738	2.31517	2.29331	0	0	0.099313	0	0.104483	0.098515	0.090289	0.268964
MSTRG.11788.1	MSTRG.11788	17:46419606-46419960	354	.	100	0.417363	0	0.264528	0.117584	0.559573	1.72339	2.08565	0	0	0	0.21632	0.327709	0.33276	0.29045	1.86741
MSTRG.11789.2	MSTRG.11789	17:46890637-46897488	6851	+	7.4604	0	0	0	0	0	0.034623	0.034296	0	0	0	0	0	0	6.26344	0
MSTRG.11792.5	MSTRG.11792	17:47184528-47327109	142581	+	2.28339	2.9464	0	0	0	0	0	0	0	0	0	0	0	0	0	0
MSTRG.11794.1	MSTRG.11794	17:47331873-47332341	468	.	100	0.154798	0.661994	0.100114	0.166024	0.060275	0.432419	0.428338	1.13514	0.149047	0	0.163739	0.176817	0.479764	0.329776	2.04171
MSTRG.11795.1	MSTRG.11795	17:47336336-47336560	224	.	100	0.329253	0.451261	0.417366	0	0.353153	1.34751	1.33479	0	0	0.46619	0	0.485232	0	0.352865	1.96423
MSTRG.11796.3	MSTRG.11796	17:46928310-46981100	52790	-	31.3438	1.74001	1.06936	0.418507	0.308501	0.217638	4.4967	4.2556	3.73236	1.06067	0.665421	1.13769	0.772762	0.834327	0.487712	2.06003
MSTRG.118.1	MSTRG.118	1:15846503-15847139	636	.	100	0	0.802238	0.457006	0.346549	0.218295	1.50137	1.48719	1.81343	0.628795	0.417842	0	0.797961	0.742672	1.24719	1.85014
MSTRG.1180.2	MSTRG.1180	1:125560597-125595148	34551	+	0	18.8776	0	0	15.3263	0	0	0	0	0	0	0	13.7495	0	11.9307	0
MSTRG.11800.1	MSTRG.11800	17:47410896-47411911	1015	+	100	36.7497	49.2253	0	171.167	152.291	46.8331	46.9862	30.8509	31.6833	21.1331	28.7598	30.9467	26.9911	24.2805	25.0139
MSTRG.11803.1	MSTRG.11803	17:47483818-47502265	18447	-	2.05392	0.713909	0	0.785631	6.06385	0	1.22792	1.21595	0	0	0.997643	0	0	0.595332	0	0
MSTRG.11804.18	MSTRG.11804	17:47594313-47599690	5377	+	0	6.89914	1.19831	10.9555	5.19523	2.42316	3.05668	2.86607	4.0688	3.09755	1.10894	1.30759	1.16083	2.15179	0.594491	0
MSTRG.11806.4	MSTRG.11806	17:47738813-47792411	53598	+	2.81778	0.841669	1.01164	1.37683	3.03028	3.08785	1.19693	1.19131	1.54497	2.95617	0	2.49791	2.04445	1.14608	1.23341	0
MSTRG.11806.8	MSTRG.11806	17:47759175-47792399	33224	+	0	0	0	0	0	0	0	0	1.13969	0	1.91952	0	0	0	0	0
MSTRG.11807.4	MSTRG.11807	17:47815433-47816169	736	-	0.679348	0	0	0	0	3.20541	0	0	0	0.316199	0	0	0	0	0	0
MSTRG.11808.10	MSTRG.11808	17:47629911-47630942	1031	+	78.1765	0	0	0	2.09609	0.019989	0	0	0	0.361638	0	0	0.2534	0.457759	0	0.346525
MSTRG.11808.2	MSTRG.11808	17:47611584-47624353	12769	+	0	0	0	0.097938	2.04608	0	0	0	0	0.902972	0.089489	0	0	0.526787	0	0
MSTRG.11808.6	MSTRG.11808	17:47611606-47624355	12749	+	0	0	0	2.50783	0	0	0.100213	0.098335	1.42098	0.870628	1.05576	0	0.13614	1.60422	0.895882	0
MSTRG.11810.1	MSTRG.11810	17:47662738-47663547	809	.	100	1.12403	1.24314	2.3187	2.57667	2.2223	1.45118	1.43748	0.362327	0.1726	0.323743	0.379227	0.220962	0.146534	0.254592	0
MSTRG.11811.1	MSTRG.11811	17:47680358-47680644	286	+	100	0	0	0	0	0	0	0	0	2.43563	0	0	0	0	0	0
MSTRG.11812.1	MSTRG.11812	17:47686644-47691445	4801	-	0.0730727	0	0	0	64.5184	0	0	0	0	0	0	0	0	0	0	0
MSTRG.11814.4	MSTRG.11814	17:47701346-47701707	361	-	74.2382	0	0	0	0.249448	0.871999	0	0	0.684868	0.193101	2.17319	0	0	0	0.458064	0.449471
MSTRG.11815.1	MSTRG.11815	17:47927253-47928414	1161	+	100	2.13698	0.63741	0.761334	0.60205	0.764033	0.192396	0.19058	0.155208	0	0.315183	0.084916	0	0	0.49572	0.303539
MSTRG.11816.1	MSTRG.11816	17:47937259-47937488	229	.	100	3.54305	0.729671	19.339	25.6756	24.3095	2.35922	2.33695	1.53123	1.51962	1.71021	0	1.29695	1.9566	0.892124	0.640511
MSTRG.11818.1	MSTRG.11818	17:47879214-47880174	960	.	100	1.09774	0	0.928325	0.893781	0.661473	0	0	0	0.78486	0	2.55712	0	0.604083	0	0.996425
MSTRG.11822.1	MSTRG.11822	17:46455018-46455505	487	.	100	0.341567	0.555402	1.81701	1.8703	1.56564	2.50184	2.47822	0	0.286486	0	0.629455	0	0.461085	0	0.30188
MSTRG.11823.1	MSTRG.11823	17:46455614-46460579	4965	-	100	0	2.75444	0.718583	0	0	2.26688	2.27255	0.933763	0	0.581124	0	0.300581	0.294515	0	0.607693
MSTRG.11826.1	MSTRG.11826	17:46499628-46500097	469	.	100	0	0	3.99606	0	3.46578	0	0	0	0.594917	0	0	0	0	0	0
MSTRG.11827.12	MSTRG.11827	17:46538194-46538601	407	-	7.61671	0	0	0	0	1.94754	0	0	0	0	0	0	0	0	0	0
MSTRG.11828.1	MSTRG.11828	17:46505033-46505424	391	.	100	1.36447	1.56907	0.608113	0.436179	0.405405	2.19921	2.17845	2.23109	0.847036	2.34136	1.45947	0.873589	2.05493	0.979806	1.33413
MSTRG.11829.1	MSTRG.11829	17:46506451-46507681	1230	.	100	0.933396	0.973409	0.305142	0.159112	0.220334	3.06905	3.14924	1.49961	0.395793	1.39956	2.30817	1.52372	1.8996	1.91185	2.23011
MSTRG.11830.1	MSTRG.11830	17:46546839-46556240	9401	-	1.96325	0	1.1261	1.14254	1.70813	2.30212	0.645545	0.643073	0	0.18644	1.06757	1.66018	0	0	0	0.869982
MSTRG.11832.1	MSTRG.11832	17:46556266-46557828	1562	.	100	0	0	0.399773	0.774486	0.533796	2.47356	2.45021	0.938852	0	0.880818	0	0.7634	0.575839	0.230892	0.539599
MSTRG.11834.1	MSTRG.11834	17:46630527-46646130	15603	-	10.3517	4.10497	12.3082	7.45556	6.47626	4.00354	5.28879	5.23262	3.61386	4.15306	2.03778	1.76783	1.7839	2.61369	0.820685	0.815129
MSTRG.11834.2	MSTRG.11834	17:46630591-46646130	15539	-	8.12749	4.09617	6.80046	1.99552	1.30391	2.52068	1.76674	1.76547	1.51535	1.07348	5.93536	2.11801	4.14981	3.02441	2.49544	6.40962
MSTRG.11834.4	MSTRG.11834	17:46630631-46646209	15578	-	9.54438	6.31436	8.16484	0	0	2.05846	7.16048	7.17814	1.88747	2.59901	0	0	3.392	0	0	0
MSTRG.11835.1	MSTRG.11835	17:46645279-46645781	502	-	100	0	0	0	0	0	0	0	0	0	0	3.05342	0	0	0	0
MSTRG.11836.1	MSTRG.11836	17:46646151-46669270	23119	+	24.9584	0	0	0	0	0	0	0	0	0	9.62442	0	0	0	0	0
MSTRG.11838.1	MSTRG.11838	17:46666995-46681025	14030	-	23.6993	2.42306	4.51064	1.16637	0	0.483271	3.02977	3.03006	7.64519	3.56498	6.42664	3.33766	1.78667	2.25493	3.21991	1.41411
MSTRG.11838.2	MSTRG.11838	17:46667157-46680981	13824	-	17.8526	18.9468	14.0305	1.20164	1.31583	2.16736	13.0442	12.8891	13.8123	13.8625	10.0754	9.20289	8.32375	10.9219	7.53264	12.289
MSTRG.11838.3	MSTRG.11838	17:46667285-46681025	13740	-	20.974	5.25526	8.79112	0	0	0	0	0	0	3.53407	0.000216	0	1.74746	0	0	0.544383
MSTRG.11838.4	MSTRG.11838	17:46667285-46681025	13740	-	16.4779	0	8.22032	0	0	0	0	0	0.194042	0	0	0	0	0	0	0
MSTRG.11838.6	MSTRG.11838	17:46674504-46680972	6468	-	17.4863	4.39358	0	0	0.835287	1.1729	1.79607	1.79778	0	0	2.34113	1.37041	0	1.51	0	0
MSTRG.11838.7	MSTRG.11838	17:46674548-46680972	6424	-	11.659	0	0	0	5.34513	0	2.6176	2.58742	0	0	0	0	0	0	0	0
MSTRG.11839.1	MSTRG.11839	17:46681048-46684059	3011	+	16.9072	0	0	0	0	0	0	0	0	0	0	37.7834	0	0	0	0
MSTRG.11843.1	MSTRG.11843	17:46727422-46727700	278	.	100	1.06211	0	1.83342	2.3449	1.78137	3.40354	3.37141	0	1.00219	0	0.550492	1.05848	1.20394	0.848162	0
MSTRG.11847.1	MSTRG.11847	17:46773868-46782592	8724	-	7.97414	7.00207	0	0	0	0	1.72593	1.72166	0	0	7.49744	0	0	0	0	0
MSTRG.11848.1	MSTRG.11848	17:46791656-46791944	288	.	100	0.256339	0	2.59951	7.63846	4.94374	0	0	0	0	0	0.531444	0	0	0	0
MSTRG.11849.2	MSTRG.11849	17:46798118-46858517	60399	-	1.30016	4.36018	4.30295	0.013742	0.009042	0.020306	5.47401	5.48576	1.83976	1.7597	2.17044	0.00358	2.35236	2.80547	2.89637	4.02209
MSTRG.11850.1	MSTRG.11850	17:46851853-46857826	5973	-	100	2.18228	3.04817	2.66065	2.56224	1.97758	6.58543	6.602	0	2.36375	4.12618	4.78077	4.14442	2.34454	3.20151	3.9701
MSTRG.11852.4	MSTRG.11852	17:48386937-48400584	13647	-	0.115841	0.906788	0	2.36414	0	0	0	0	0	0	0	0.884599	1.04984	0.364928	0	0
MSTRG.11853.1	MSTRG.11853	17:48409944-48415394	5450	+	15.1927	14.8903	10.4029	8.14294	9.28943	2.52624	18.5322	13.6448	4.75903	9.27006	6.90646	10.0664	8.36651	0.468175	4.15103	3.0095
MSTRG.11853.2	MSTRG.11853	17:48409999-48417757	7758	+	67.7198	0	7.18684	0	0	4.70004	8.07888	4.54883	3.0503	3.04123	3.09652	1.13895	0.382773	2.96386	1.53062	0.268029
MSTRG.11853.5	MSTRG.11853	17:48416448-48417272	824	+	13.1343	7.72723	0	0	0	0	0	0	0	0	0	0.752776	0	0	0	0
MSTRG.11855.1	MSTRG.11855	17:50508927-50688539	179612	+	5.77819	2.13734	0	1.85958	3.07211	0	0	0	0	0	2.33992	1.98281	0	0	0	1.16269
MSTRG.11860.1	MSTRG.11860	17:50733008-51179499	446491	-	4.6587	3.491	5.3831	3.82798	2.77586	0	4.10976	4.1025	2.70556	0.9569	3.05343	3.50111	2.349	2.28108	1.83124	2.16637
MSTRG.11860.3	MSTRG.11860	17:50733170-51179296	446126	-	1.24101	0	1.1447	0.01891	0	3.16222	0	0	0.026369	1.67628	0	0	0	0	0	0
MSTRG.11862.1	MSTRG.11862	17:53196695-53196903	208	.	100	0	0	11.0457	6.97033	6.8434	0	0	0	0.234124	0	0	0	0	0	0
MSTRG.11863.1	MSTRG.11863	17:53198045-53198375	330	.	100	0	0	0	4.87088	0	0	0	0	0	0	0	0	0	0	0
MSTRG.11864.1	MSTRG.11864	17:53304044-53304353	309	.	100	1.11521	0	18.6553	0	0	1.23986	1.22816	0.99848	1.0523	0.70281	0	1.34395	1.0452	1.05161	1.18329
MSTRG.11865.1	MSTRG.11865	17:53354501-53355098	597	.	100	0.92045	1.12257	27.271	26.8553	0	1.54219	1.60254	1.04928	0.779294	0.766671	0.342446	0.565337	0.768217	0.536527	0.697993
MSTRG.11866.1	MSTRG.11866	17:53360548-53360841	293	.	100	1.47996	1.8552	0	2.13061	0	1.46114	1.9044	0	0.62215	0.668959	0	0.478901	0	0.467618	0
MSTRG.11867.1	MSTRG.11867	17:53361512-53361788	276	.	100	0.66861	0.569512	2.45787	2.15994	1.97674	0	0	0.406853	0.421435	0	0	0.366143	0.389908	0	0.499922
MSTRG.11871.7	MSTRG.11871	17:49435312-49435790	478	+	54.6025	0.423767	0	0.392098	0.261432	0.165886	0.141602	0	0	2.33495	0.154882	0	0.249101	0.469748	0	0
MSTRG.11872.1	MSTRG.11872	17:49453506-49453711	205	.	100	0.640126	0	0.22793	0	0.192863	0.64535	0.639258	1.56715	1.26232	0	0	0	0.625329	2.00213	0.564956
MSTRG.11873.1	MSTRG.11873	17:49455475-49489903	34428	-	47.4617	0.509016	0.726676	6.79373	0.848692	0	0.195645	0.18928	0.691651	3.90705	2.65145	1.40019	4.80719	1.46901	0	6.8331
MSTRG.11873.2	MSTRG.11873	17:49455699-49564702	109003	-	10.4814	6.91714	5.11305	3.75495	4.81182	9.45903	11.9043	11.6951	14.0083	12.4779	9.11914	11.4173	13.5719	11.5741	8.29136	5.25115
MSTRG.11873.3	MSTRG.11873	17:49456020-49489597	33577	-	19.6244	0.577399	0	0	2.77822	0.071164	0	0	1.19602	1.76628	1.51925	0	1.38194	1.43079	1.98328	3.75421
MSTRG.11873.5	MSTRG.11873	17:49456027-49564702	108675	-	37.6672	2.21129	2.40229	0.010333	0.951222	0.014667	2.6168	2.30367	8.19153	3.48477	9.06155	5.97149	3.39915	7.17904	6.77567	6.06196
MSTRG.11873.6	MSTRG.11873	17:49456081-49564487	108406	-	38.2041	0	0	0	0	0	2.79121	2.67311	0	0	0	0	0	0	0	0
MSTRG.11873.7	MSTRG.11873	17:49456081-49524394	68313	-	1.85602	0	0.009868	0	0.005838	0	1.64266	2.35767	0.024255	0.002479	0	0	0.010468	0.00147	0.004291	0
MSTRG.11880.1	MSTRG.11880	17:53700704-53701340	636	-	100	2.61671	3.35912	0	0	0	0	0	3.65512	4.00541	3.89368	5.02313	0	2.97348	2.79222	3.9701
MSTRG.11881.1	MSTRG.11881	17:53701995-53702280	285	.	100	0.384656	0	37.8421	34.8094	0	0.706735	0.700064	0	0	0	0.534333	0.417201	0	0	0
MSTRG.11887.1	MSTRG.11887	17:54346023-54346310	287	.	100	1.11466	0	0	7.4643	0	0	0	0	0	0	0	0	0	0	0
MSTRG.11888.1	MSTRG.11888	17:54419597-54419854	257	.	100	3.4428	6.17633	8.54133	6.46231	6.39063	3.94084	3.64322	1.13754	0.812822	3.55741	0.29765	0.693718	0	0.599476	2.28399
MSTRG.11891.1	MSTRG.11891	17:55491290-55492881	1591	.	100	3.37347	3.18861	0	0	0	0	0	3.7423	2.81016	2.8206	0	3.12876	3.03823	2.785	0
MSTRG.11892.1	MSTRG.11892	17:55857756-55864872	7116	.	100	0	0	0	1.37234	1.22114	0	0	0	0	0	0	3.1602	0	0	0
MSTRG.11894.2	MSTRG.11894	17:55892503-55898823	6320	+	11.0845	0.222429	0.372398	1.57618	0.090681	0.025675	3.65744	3.8124	0.033359	0.082302	0.101012	1.02421	1.18042	2.0493	0.100828	0.03526
MSTRG.11896.1	MSTRG.11896	17:55650900-55651973	1073	.	100	1.31058	3.12366	0.823086	1.089	0.700719	0	0	0.655286	1.29066	1.23547	1.14547	0.833237	1.02972	0.192011	0.548669
MSTRG.11897.1	MSTRG.11897	17:55652021-55712638	60617	-	30.2137	0	2.17689	0.908849	0.381277	0	3.24607	3.24163	0.392951	1.48009	0.947853	0.55626	0.212279	1.75622	0.187115	0
MSTRG.11897.2	MSTRG.11897	17:55652023-55712641	60618	-	30.1407	1.60378	2.00743	0.068992	0.062718	0.019827	3.1058	3.14715	0.278824	1.25118	0.430432	0.997789	0.132386	0.002139	0.182627	0.621767
MSTRG.11897.4	MSTRG.11897	17:55652049-55712612	60563	-	0	0	2.86133	0	0	0	2.2387	2.22269	0.601702	0.96685	2.40164	1.30951	1.38074	0	2.04084	0.296486
MSTRG.11900.1	MSTRG.11900	17:55970463-55976578	6115	+	0.265957	5.52776	10.7394	0	0	0	8.41015	8.3331	2.94017	0	2.37587	2.00652	2.20086	0	0	1.19931
MSTRG.11904.2	MSTRG.11904	17:55958867-55959415	548	-	54.927	1.61928	2.29268	0	0	2.15997	0	0	1.06916	0.381982	1.43296	0	0.10867	0.30739	0.375628	0.670845
MSTRG.11906.2	MSTRG.11906	17:56009154-56018566	9412	+	5.82822	0	0	0	0	0	0	0	35.4701	0	0	0	0	0	0	1.08238
MSTRG.11910.2	MSTRG.11910	17:56068239-56074580	6341	-	1.93208	0.675258	0.356445	0	2.3445	3.56631	0.462468	0.468498	1.5486	4.6818	0	0.985013	3.56332	5.1435	1.60952	0.734632
MSTRG.11912.1	MSTRG.11912	17:56264039-56264393	354	.	100	0.208681	2.36372	0.882608	1.02207	0.22383	0.191064	0.18926	0	0.185095	0.18467	0.475904	0.339472	0	0.271571	0.145243
MSTRG.11914.1	MSTRG.11914	17:56278525-56278837	312	-	100	0	0	0	0	0.126932	0.866806	0.858624	1.12518	0.446663	0.209451	0	0	0	0	0
MSTRG.11916.2	MSTRG.11916	17:56186699-56218596	31897	-	31.8079	4.80712	5.82399	1.46145	2.46137	1.33568	5.06388	5.46915	2.23395	3.14509	4.14668	3.15777	3.12702	2.47944	2.23238	2.45646
MSTRG.11917.1	MSTRG.11917	17:56079622-56100606	20984	+	3.125	9.22001	16.1507	6.80136	9.18182	10.9711	0.919761	0.929214	0.720093	6.64466	7.42175	7.08823	4.65233	4.65965	3.02803	6.94017
MSTRG.11917.2	MSTRG.11917	17:56079623-56100605	20982	+	3.03688	12.919	17.8317	9.70051	13.7326	15.8519	31.8543	33.7342	19.2926	7.13984	8.62304	6.85961	5.66294	8.27755	7.03011	7.71147
MSTRG.11917.3	MSTRG.11917	17:56079623-56100606	20983	+	1.93322	9.55716	18.4789	4.07519	10.5237	0	0	0	0	9.51642	7.47487	10.8605	4.96357	0	5.9154	0
MSTRG.11917.5	MSTRG.11917	17:56081444-56100602	19158	+	31.5844	1.51617	1.88585	0	1.0239	4.24057	16.2404	16.1496	12.2535	1.1105	1.44974	0.167901	0.640526	1.25667	2.47456	0.606311
MSTRG.11917.6	MSTRG.11917	17:56081452-56100578	19126	+	11.4484	1.74152	3.19011	0	3.03064	0	0	0	0	0.708579	1.64604	0.738425	0.731163	0	1.32981	0
MSTRG.1192.7	MSTRG.1192	1:127774174-127808124	33950	+	0.900901	11.4959	13.6722	0.751907	5.63648	7.39076	6.8852	6.87425	3.13876	2.82468	5.24322	7.27613	0.833722	7.71667	2.0784	2.12764
MSTRG.11921.1	MSTRG.11921	17:56298922-56323484	24562	+	2.83998	0	0	0	0	0	15.3885	15.5046	0	0	0	0	0	0	0.003106	0
MSTRG.11921.2	MSTRG.11921	17:56298922-56323486	24564	+	2.83147	0	0	0	0	0	13.4159	12.9058	0	0	0	0	0	0	0	0
MSTRG.11922.1	MSTRG.11922	17:56326059-56403810	77751	+	21.7713	0	4.12263	0	0	0	3.12227	2.96466	1.18649	0	1.09862	0	0	0	0.413071	0.491144
MSTRG.11922.4	MSTRG.11922	17:56326074-56402883	76809	+	0.285589	3.77813	3.61613	0	0	2.13896	6.56316	6.50456	1.11353	2.63384	3.2961	1.5131	1.50024	1.68918	1.25196	2.21289
MSTRG.11922.7	MSTRG.11922	17:56389223-56402884	13661	+	1.5124	0.368363	1.0937	0.343269	3.09153	0	1.04231	1.00627	0.120596	0	0.404006	0	0	0.200405	0.119153	0.216572
MSTRG.11923.1	MSTRG.11923	17:56551432-56558865	7433	-	100	1.62329	2.16343	0.546099	0.350664	0	1.98653	2.01397	0.475242	1.1012	0.225913	0.147494	0.503673	1.05576	0.200032	0.23294
MSTRG.11924.1	MSTRG.11924	17:56559151-56559729	578	.	100	1.15153	0.918831	1.10413	1.21727	0.548943	2.31364	2.2918	2.25259	3.01825	0.78579	0	0.515196	1.88188	0.43185	0
MSTRG.11925.1	MSTRG.11925	17:56559938-56560664	726	.	100	2.03802	1.73134	1.00605	0.972113	0.707282	2.23915	2.21801	1.11823	0.673066	1.35264	0.845046	0.656503	0.837208	0.425488	0.708219
MSTRG.11926.1	MSTRG.11926	17:56412417-56442115	29698	-	22.377	0	0.397674	0	0.075051	0	1.23751	1.24869	0	0	0	0	0	0	0	0
MSTRG.11926.10	MSTRG.11926	17:56412432-56462212	49780	-	22.5629	0.00031	0	0	0	0	0	0	0	0	1.3393	0	0	0	0	0
MSTRG.11926.11	MSTRG.11926	17:56412432-56476477	64045	-	51.716	4.52671	22.5537	0.053352	0.001355	0	4.31912	4.35162	0	1.33911	0.634384	4.3e-05	0.053168	0	0	1.28868
MSTRG.11926.2	MSTRG.11926	17:56412417-56476477	64060	-	15.776	2.57276	6.29814	0	0	11.3756	5.40439	6.45271	0	1.13105	0.880106	0	0	0	0	0.806023
MSTRG.11926.3	MSTRG.11926	17:56412417-56476477	64060	-	17.6589	6.42033	15.1354	0	0	0	17.8076	18.5174	2.59868	4.79456	10.8422	2.29561	5.97145	2.55865	2.71239	1.88888
MSTRG.11926.4	MSTRG.11926	17:56412417-56462374	49957	-	2.46949	4.21392	13.6848	23.5809	0	0	0.739973	0.718807	8.28496	5.92921	6.7573	11.2151	1.65422	7.40382	6.67141	9.34388
MSTRG.11926.5	MSTRG.11926	17:56412428-56461964	49536	-	5.68888	3.32121	0.458334	2.87112	0	7.25909	0	0	0.932333	0	0	0.838819	0.199895	0.438333	0.496107	0
MSTRG.11926.6	MSTRG.11926	17:56412428-56462222	49794	-	6.71496	4.09718	14.2155	0	0	0	30.0311	28.0539	4.01078	4.97425	4.51016	7.28456	1.82268	6.42681	6.24566	3.04014
MSTRG.11926.8	MSTRG.11926	17:56412432-56426829	14397	-	14.8148	0.471888	3.47617	0	0	0	5.00859	4.86644	4.57959	0	0	1.12241	0	0.105376	0	0
MSTRG.11926.9	MSTRG.11926	17:56412432-56429256	16824	-	24.0506	0	0	0	0	0	2.90223	2.74318	0.681048	0.85755	0.143991	0.942742	0	0	0	0
MSTRG.11929.1	MSTRG.11929	17:56609835-56611138	1303	+	100	0	0	0	2.88097	2.31554	0	0	0	0	3.82036	3.35677	0	0	0	0
MSTRG.1193.1	MSTRG.1193	1:127799897-127801513	1616	+	100	0	0	0.958238	0	0.614251	0	0	0	0	0	0	0	1.30773	0.75971	0
MSTRG.11930.2	MSTRG.11930	17:56657620-56658660	1040	+	92.5	0	2.6681	0	0.240589	0.190825	0.458374	0.454048	0	0.134299	0.188928	0	0	0.012428	0	0.283031
MSTRG.11933.2	MSTRG.11933	17:56673240-56711800	38560	+	8.52084	11.0904	22.5655	4.92565	4.58269	8.94144	7.51869	7.51719	1.95248	8.0417	6.79878	7.15372	6.44424	2.54553	6.17552	4.32445
MSTRG.11933.3	MSTRG.11933	17:56673299-56711766	38467	+	8.12678	0.643959	1.68705	0	4.12975	0	0	0	0	0	0	0	0	0	0	0
MSTRG.11934.3	MSTRG.11934	17:56713944-56715860	1916	-	2.24426	0.43514	0	3.74748	0	0.000399	0.499564	0.444047	0.335178	0	0	0	0.402796	0	0	0.451836
MSTRG.11936.3	MSTRG.11936	17:56775927-56831039	55112	-	0.97761	1.74708	6.25695	0	0	0	2.40244	3.25365	1.28123	0	1.73221	0	0	0	0	0
MSTRG.11937.1	MSTRG.11937	17:56764723-56770124	5401	+	29.2191	0	3.31149	0	0	0	0	0	1.54682	0	0	1.5957	0	0.705324	0	0
MSTRG.11937.2	MSTRG.11937	17:56764723-56770124	5401	+	19.1708	5.19436	3.61631	0	0	0	3.53516	3.59088	0	3.10839	0	0	0	0	2.93906	5.13291
MSTRG.11937.3	MSTRG.11937	17:56764723-56772212	7489	+	13.4845	0	0	0	0	6.46993	0	0	3.78301	4.81377	0	0	2.65914	2.97181	0	0
MSTRG.11939.3	MSTRG.11939	17:56888125-56891151	3026	+	91.1765	1.19224	3.65948	0.721291	0.496437	0.367503	3.47317	3.44039	3.47547	0	0	0	1.41906	1.09643	0	0
MSTRG.1194.2	MSTRG.1194	1:127954203-127972958	18755	-	0	0	0	0	0.222999	0	0	0	0	0	0	0	0	0	0	0
MSTRG.11940.1	MSTRG.11940	17:56887105-56888052	947	.	100	0.801773	1.23921	0.889621	1.14567	0.887342	0.694732	0.688175	2.04325	0.51616	0.968156	0.567041	0.56639	0.534041	0.543828	0.155398
MSTRG.11941.1	MSTRG.11941	17:56891198-56935452	44254	-	29.8646	3.74973	9.19978	3.65579	3.30162	0.956127	9.87411	10.5524	1.3581	0	3.81787	1.08131	3.90247	1.4964	1.29616	0
MSTRG.11944.19	MSTRG.11944	17:56576236-56584804	8568	-	9.98563	0	4.00629	0	0	0	0	0	0	0	0	0	0	0	0	0
MSTRG.11944.3	MSTRG.11944	17:56560975-56584684	23709	-	16.0284	4.05007	6.30632	1.41835	1.53178	1.17194	5.20979	5.19868	3.40873	0.660467	3.35408	3.04794	3.34971	2.48669	1.10262	4.75353
MSTRG.11944.4	MSTRG.11944	17:56561040-56585176	24136	-	0	0	2.27184	0.208705	0	0	0	0	0.283998	0.177991	0	0	0.050408	0.065664	0.505522	0.020611
MSTRG.11944.5	MSTRG.11944	17:56561040-56584804	23764	-	15.5829	0.072363	4.28047	0	0	0	0	0	0	0.033333	0	0	0	0	0.278454	0.047128
MSTRG.11944.8	MSTRG.11944	17:56562939-56585176	22237	-	29.6517	0.451281	0	0.144711	0.482826	0.073842	0	0	0	0	0.260409	0	0.110892	0	0.042524	0.032824
MSTRG.11945.1	MSTRG.11945	17:56584624-56606294	21670	+	2.00768	0	0	0	0	0	0.433007	0.342238	0	0	0	0	0	0	0	0
MSTRG.11945.2	MSTRG.11945	17:56584759-56606284	21525	+	2.35798	0.255441	3.36321	0	1.21205	0.450514	3.43679	0.971937	0.719976	1.64864	0.42202	1.26788	0.375771	1.73272	0.7821	2.49305
MSTRG.11948.2	MSTRG.11948	17:57043712-57059886	16174	-	0.713842	0	0	0	0	3.9448	12.503	12.6089	1.51357	0	1.93616	2.99533	0	0	1.14928	0
MSTRG.1195.2	MSTRG.1195	1:127965192-127967024	1832	+	25.3275	0	0	0	0.387133	0.227168	0	0	0	0	0	0	0	0	0	0
MSTRG.11950.2	MSTRG.11950	17:57080078-57098732	18654	-	10.2613	0	0	0.549115	0	0	0	0	17.424	0.340165	0	0	0	0	0	0
MSTRG.11950.3	MSTRG.11950	17:57091951-57105938	13987	-	10.8871	0	0.404504	0	1.43919	1.00261	0.339376	0.274367	0.106186	0	2.73565	0	0.439903	1.80854	0.571116	0.35222
MSTRG.11950.5	MSTRG.11950	17:57092058-57105917	13859	-	2.58342	2.57897	0	0	0	0	2.09494	1.62107	0	0	0	0.978645	0.385634	0	0.83572	0.250044
MSTRG.11951.2	MSTRG.11951	17:57106938-57107691	753	+	13.6786	0	1.06571	0	0	0	0	0	0.307186	0.163941	0.096511	2.24066	0.303178	1.04447	1.91451	0.400434
MSTRG.11952.1	MSTRG.11952	17:57249444-57253554	4110	+	1.56951	0	0	0	0	3.8984	0	0	0	0	0	0	0	0	1.75611	0
MSTRG.11952.3	MSTRG.11952	17:57249465-57263655	14190	+	0	0.966838	7.15312	2.15085	1.8804	0	5.49156	5.57932	0	1.87938	3.85893	3.19357	3.59818	1.80272	0	2.14196
MSTRG.11953.1	MSTRG.11953	17:57234739-57247327	12588	-	30.849	0	4.12244	0.953812	0	0	2.78963	2.82196	1.27879	0.451349	0	0	0.95727	0	0.129723	0
MSTRG.11953.2	MSTRG.11953	17:57234908-57247669	12761	-	10.4484	0.743139	4.93356	2.5522	0	0.404696	4.43883	4.39267	1.03972	2.37646	2.48661	1.51018	0.277661	3.12219	0.854368	0.706983
MSTRG.11953.4	MSTRG.11953	17:57234916-57247678	12762	-	1.76864	6.85272	4.05762	3.33033	1.66773	3.85711	4.65331	3.46648	2.06561	5.3015	5.01297	3.11923	4.30025	3.18027	4.5604	2.66106
MSTRG.11953.5	MSTRG.11953	17:57237935-57243137	5202	-	5.9081	0	0	0.004479	3.87335	0.003616	0.005008	0.004938	0	0	0	0	0	0	0	0
MSTRG.11955.3	MSTRG.11955	17:57358734-57445151	86417	+	0	0	0	0	0	0	0	0	0	0	0	2.78121	0	0	0	0
MSTRG.11958.1	MSTRG.11958	17:58347234-58349696	2462	-	100	0.306758	0.347463	1.2702	1.20992	1.80964	2.27918	2.25766	1.27359	2.00012	1.06413	1.0567	1.04092	1.84596	1.16625	2.42022
MSTRG.1196.1	MSTRG.1196	1:127978077-127978743	666	-	100	0	1.76128	0.070395	0.250327	0.11913	0	0	1.84803	1.15282	0	0	0.894449	0.590354	0.154587	0.662598
MSTRG.11961.1	MSTRG.11961	17:62885478-62885897	419	.	100	0	2.1977	0.335384	0.49693	0.567567	0.957661	0.948622	0.981079	0.66574	0.312181	0.330943	0.295458	0	0.245499	0.350756
MSTRG.11962.1	MSTRG.11962	17:63046015-63048295	2280	.	100	1.03929	1.31589	0.967085	0.958634	0.940555	2.69169	2.78411	1.23776	0.49033	1.43158	1.23018	0.903396	0.887805	1.0598	1.22711
MSTRG.11963.1	MSTRG.11963	17:63049174-63049633	459	.	100	0	0.364836	0.316035	0.438013	0.345476	0.909774	1.19331	1.46232	0.910255	1.99524	0.861423	0.51878	0.611439	1.12076	0.927141
MSTRG.11964.1	MSTRG.11964	17:62603004-62882950	279946	-	39.9583	0	0	0	0	0.209315	0	0	3.25119	0	0	0	0	0	0	0
MSTRG.11964.4	MSTRG.11964	17:62881721-62882963	1242	-	100	0	0	0	0	0.136836	0	0	0.088857	0	0	0	0	0	0	0
MSTRG.11965.1	MSTRG.11965	17:63052083-63057245	5162	.	100	1.18878	0	1.68328	1.29479	1.05325	0	0	0	1.98823	1.56562	0	0	1.60052	0	0
MSTRG.11966.1	MSTRG.11966	17:63627441-63627798	357	.	100	0	0.234392	39.535	42.193	42.2593	0	0	0	0.195259	0	0.214507	0	0	0.288016	0
MSTRG.11967.1	MSTRG.11967	17:63500140-63500345	205	.	100	2.15773	1.75971	1.95933	1.41842	0.912389	5.0278	4.98035	1.34205	2.036	0	0	0.860143	0.466949	1.28137	1.68057
MSTRG.11968.1	MSTRG.11968	17:63500406-63502329	1923	+	100	2.57978	5.49442	2.66006	0	1.98236	9.97672	10.0921	5.12531	3.70513	4.9407	5.3085	4.34176	2.66029	2.57239	3.86709
MSTRG.11969.1	MSTRG.11969	17:63862261-63863256	995	.	100	2.30651	0	1.57927	1.67639	1.54954	2.15945	2.27398	0	0	0	1.15653	0	0	0	0
MSTRG.11977.1	MSTRG.11977	17:63474413-63478705	4292	.	100	1.81935	3.69483	1.31131	1.11107	1.1534	4.2967	4.31874	1.15275	0.862834	1.28795	1.16273	0.9928	0.558592	0.792118	0.510104
MSTRG.11978.1	MSTRG.11978	17:63480619-63481080	461	-	100	0	0	0	0	0	0	0	0	0	0	2.32708	0	0.121758	0.111591	0.637739
MSTRG.1198.1	MSTRG.1198	1:128005480-128005754	274	.	100	0	5.84538	0	0	0	0	0	0	0	0	0	0	0	4.87428	0
MSTRG.11982.1	MSTRG.11982	17:65437705-65438042	337	.	100	0	0	0	5.06339	0	0	0	0	0	0	0	0	0	0	0
MSTRG.11983.1	MSTRG.11983	17:65438180-65438662	482	.	100	0.306758	0.694925	4.18014	3.75938	5.18214	0	0	0	0.114334	0.271462	0.208281	0.557071	0	0.320217	0.152502
MSTRG.11989.1	MSTRG.11989	17:65661292-65661726	434	.	100	0	1.43905	8.14874	5.82058	6.84995	2.57277	2.54849	2.29121	3.7185	1.2034	1.67534	0	0.840552	1.64383	0.592657
MSTRG.1199.1	MSTRG.1199	1:128005858-128006397	539	.	100	10.5864	7.51066	0	0	0	8.85527	8.8339	11.522	10.0108	8.86247	9.27093	8.26766	8.68091	6.06343	7.95697
MSTRG.11990.1	MSTRG.11990	17:63863991-64146529	282538	+	70.3638	2.28718	3.39816	2.32592	2.26303	1.97968	3.95337	3.95745	0.500816	0.883078	0.854908	2.88591	1.91824	1.7309	1.23822	2.13689
MSTRG.11990.2	MSTRG.11990	17:63864007-64146529	282522	+	70.3376	2.15517	3.73006	0.853597	0.428891	0.636861	3.41315	3.42628	0.363997	0.928797	0.632509	1.11234	0.962516	0.962174	1.28839	0.313213
MSTRG.11991.1	MSTRG.11991	17:65889020-65889361	341	.	100	0.580525	0.848937	1.02969	1.6618	2.49763	0.991631	0.982271	0.657338	0.349514	0.147601	0	0.709985	0	0.195969	0.430753
MSTRG.11993.1	MSTRG.11993	17:65848433-65885797	37364	-	1.04634	0	0	0	0	0	17.0321	17.0743	0	0	0	0	0	0	0	0
MSTRG.11994.1	MSTRG.11994	17:65965711-65965911	200	.	100	0.368567	0.417473	1.05569	2.61986	1.15175	1.25869	1.24681	1.17686	0.396463	1.95696	0	0.178088	0.173515	0.402693	0
MSTRG.11995.1	MSTRG.11995	17:65967437-65987692	20255	-	1.90452	2.37895	0	0	0	0	0	0	0.304818	0.556289	0	0	0	0	0	1.97001
MSTRG.11995.7	MSTRG.11995	17:66027373-66076425	49052	-	4.9635	2.73014	0	0	0	0	0	0	0	0	0.332468	0	0	0	0	0
MSTRG.11996.1	MSTRG.11996	17:66022243-66022839	596	.	100	0.24818	0.281113	0.511221	0.57146	0.366019	0.814613	0.806924	2.16304	0	0	0	0.599595	0	0	0
MSTRG.11997.1	MSTRG.11997	17:65782354-65841857	59503	+	5.55133	0.74077	0	0.103831	0	0	0	0	0	0	4.12245	0	0.671645	0	0	0
MSTRG.11997.11	MSTRG.11997	17:65783391-65841852	58461	+	0.0527704	3.9256	7.20459	0.59357	0	0.785022	3.14163	3.18027	5.70034	0.886551	5.64788	4.79953	6.67388	3.12411	3.07826	2.62794
MSTRG.11997.14	MSTRG.11997	17:65783624-65841859	58235	+	0.0528402	0	4.40364	0	0	0	0	0	6.63049	0	1.95635	0	0	0	0	2.7565
MSTRG.11997.16	MSTRG.11997	17:65800120-65816051	15931	+	0.0980392	0	0	2.17523	0.117072	0	0	0	0.02058	0	0	0	0	0	0	0
MSTRG.11997.2	MSTRG.11997	17:65782498-65841977	59479	+	7.82241	0.362933	3.0058	0.551723	0	3.71215	1.35801	1.31215	0	1.84563	0.070441	4.50906	0.834585	0.840576	0	1.13037
MSTRG.11997.3	MSTRG.11997	17:65782498-65841871	59373	+	6.56951	3.23391	2.66176	0.224302	0	0.111193	3.24365	3.01756	0.677088	2.84147	0.282012	3.46601	0.200275	1.45123	0	0.182105
MSTRG.11997.5	MSTRG.11997	17:65782573-65841963	59390	+	0.974026	0	0	0	1.52299	0	0	0	0	0	1.89056	0	0	0	0	0
MSTRG.11997.6	MSTRG.11997	17:65782725-65841859	59134	+	1.2824	1.78442	0	0	0	0	0	0	0	0.072006	0	0	0	0	0	3.17451
MSTRG.11997.7	MSTRG.11997	17:65782761-65842057	59296	+	3.63636	3.89849	1.62697	0.700674	0	0	3.38738	3.07779	0	8.66928	0.192584	3.39847	0.197157	0.891885	0	0.413842
MSTRG.12.1	MSTRG.12	1:3199747-3671533	471786	-	56.8695	0.977245	0.081979	0.725623	0.754437	0.316851	4.47398	4.46725	2.32739	1.9137	0.13877	0.804007	1.50216	0.032058	1.43616	0.071669
MSTRG.120.1	MSTRG.120	1:15839721-15840013	292	.	100	1.10491	1.24866	0.480754	0	0	1.70842	1.6923	0.795314	1.63186	3.13246	1.41269	0.610851	1.06553	0.953678	0.251395
MSTRG.12000.1	MSTRG.12000	17:66242157-66242370	213	.	100	1.59588	0	0.438819	1.17034	1.61732	0.944515	0.9356	2.09554	0.976678	1.13654	0.545449	1.67549	1.04619	1.64542	2.05143
MSTRG.12001.3	MSTRG.12001	17:66111663-66120505	8842	+	5.67657	3.05093	0.027594	4.06911	0	4.31485	1.9869	2.12192	0.07552	1.20134	0	5.52483	0.05672	3.3738	0.918745	2.81004
MSTRG.12002.2	MSTRG.12002	17:66123522-66152283	28761	+	4.49699	4.35146	11.4452	0	1.45429	1.35318	8.6352	8.70494	0	0	3.60435	0	0	0	0	0
MSTRG.12002.3	MSTRG.12002	17:66149033-66153615	4582	+	1.27208	0	0	0	0	0	0	0	0	1.65691	0	0	0	0	0	0
MSTRG.12002.4	MSTRG.12002	17:66150796-66152130	1334	+	0.524738	0.004971	0	0	0.00902	0.59641	0	0	0.000879	0	0	2.18588	0.244895	0	0	0
MSTRG.12003.3	MSTRG.12003	17:66494519-66519238	24719	-	15.6561	2.41881	0	0	0	0	0	0	1.43096	0	0	0	0	0	0	0
MSTRG.12003.4	MSTRG.12003	17:66494546-66519596	25050	-	0	0	0	0	0	0	5.13022	5.26277	0	0.351402	8.76346	0	0	0	0	0
MSTRG.12004.1	MSTRG.12004	17:66336903-66378861	41958	-	1.55604	0	0	0.701042	7.79424	0	0.595936	0.61075	0.709862	0	0.146132	0	0	0.70197	0	2.69313
MSTRG.12004.2	MSTRG.12004	17:66336979-66374664	37685	-	0.0727273	0	0	0	0.157377	0	0	0	0	0	0	0	0	0	0	0
MSTRG.12004.4	MSTRG.12004	17:66336983-66378863	41880	-	0	0	1.7481	0	0	0	1.38367	1.35751	0	0	0.382801	0	0	0.218526	0	0
MSTRG.12006.2	MSTRG.12006	17:66697684-66809622	111938	-	3.2368	0	0.048201	2.92473	0.03007	0.057287	0.886817	0.966654	0	0.013285	0	0.018936	0	2.04115	0	0.724639
MSTRG.12008.1	MSTRG.12008	17:68837107-68837695	588	+	32.483	0	0	0.876895	0	0	0.115157	0.11407	0	0	2.22608	0	0	0	0	0
MSTRG.1201.1	MSTRG.1201	1:128061177-128061524	347	.	100	0	0	0	0	0	0.403458	0.399649	0.634198	0	0	1.98604	0.051431	0	0	0
MSTRG.12011.2	MSTRG.12011	17:67842715-67845868	3153	-	1.61751	0.372994	0	0	3.56101	3.64284	0	0	3.20098	0.862191	1.35906	0	3.00796	0	0	0
MSTRG.12013.2	MSTRG.12013	17:67716931-67822640	105709	+	3.79387	0	0.368442	33.8768	0.291993	0	0	0	21.2302	0	11.0832	23.8447	17.3407	0.596555	0	0.210426
MSTRG.12014.4	MSTRG.12014	17:69387311-69390531	3220	+	0.0310559	0	0	0	0	5.42323	0	0	0	1.30962	0	0	0	0	0	1.2401
MSTRG.12015.1	MSTRG.12015	17:69384889-69385119	230	.	100	0	2.17954	0	0.180702	0.320827	0	0	0.249017	0.302609	0.283801	0.332439	0	0	0	0.318869
MSTRG.12021.1	MSTRG.12021	17:69075690-69289976	214286	+	7.6537	0.593871	0.640423	0.90977	0.877487	0.846234	0.406936	0.376797	0.144081	1.04217	0.731726	0.498207	0.519105	0.355926	0.736224	0.374967
MSTRG.12021.10	MSTRG.12021	17:69128429-69289992	161563	+	3.64611	0.996534	0.698161	0.988635	0	0	0.607649	0.528188	0.206063	0.188049	0.11171	0.333625	0	0.035963	0.124552	0.384769
MSTRG.12021.11	MSTRG.12021	17:69128467-69289977	161510	+	2.39916	0.938347	0.651377	1.17661	0	0	0.681644	0.722463	0.125228	0.21363	0.07587	0.242755	0	0.039107	0.114773	0.175855
MSTRG.12021.12	MSTRG.12021	17:69128489-69289976	161487	+	1.84344	0.833155	0.89322	0	0	0	0.698746	0.806053	0.117822	0.36266	0.119407	0	0	0.035649	0	0.450902
MSTRG.12021.13	MSTRG.12021	17:69128489-69289976	161487	+	1.77424	0.560181	2.88041	0.532546	0	0	0.660451	0.412488	0.161814	0.06512	0.056603	0.591233	0	0.022126	0.514875	0.200895
MSTRG.12021.14	MSTRG.12021	17:69128499-69289975	161476	+	3.30846	1.04076	0.570332	0.660314	0	0	0.536327	0.529103	0.093269	0.151067	0.229375	0.251775	0	0.028837	0.125437	0.185072
MSTRG.12021.15	MSTRG.12021	17:69128502-69289990	161488	+	1.59477	0.83004	4.09468	1.27758	0	0	0.796903	0.441461	0.110674	0.205149	0.080811	1.56991	0	0.035039	0.264395	0.238118
MSTRG.12021.16	MSTRG.12021	17:69128526-69289994	161468	+	1.09217	1.02572	0.724849	2.1749	0	0	0.688353	0.679778	0.162504	0.190426	0.119867	0.317216	0	0.03544	0.183092	0.382777
MSTRG.12021.17	MSTRG.12021	17:69156356-69289994	133638	+	10.5419	15.1772	8.41338	16.0995	14.2826	16.4097	4.36228	4.07432	8.3301	12.731	8.25693	5.64479	7.05777	9.11982	4.65222	3.22648
MSTRG.12021.18	MSTRG.12021	17:69156465-69289992	133527	+	9.00486	0.558202	0.411688	0	0.531951	0.373058	0.450831	0.457501	0	0.20283	0	0	0.252494	0.181584	0	0.172537
MSTRG.12021.19	MSTRG.12021	17:69156465-69289992	133527	+	8.34915	4.91778	8.93798	3.4083	5.77341	4.6848	8.05954	8.06494	7.59846	1.07018	1.35796	2.89384	2.0794	4.46912	2.67697	4.70451
MSTRG.12021.2	MSTRG.12021	17:69075690-69289977	214287	+	7.76279	0.759411	0.608396	1.0056	0.815864	0.950171	0.37983	0.344383	0.14886	0.690116	0.676213	0.494468	0.487749	0.412134	0.760379	0.378823
MSTRG.12021.20	MSTRG.12021	17:69156465-69289992	133527	+	8.32742	2.4653	2.00807	1.95938	6.09767	2.20133	3.34451	3.74042	7.33994	2.1911	1.53085	2.98736	4.16666	3.88926	1.54455	1.12372
MSTRG.12021.21	MSTRG.12021	17:69156465-69289992	133527	+	9.5153	1.2771	1.00082	1.39844	2.10882	1.42353	0.600459	0.536079	0.734556	6.639	7.60446	4.99356	1.09505	4.17779	4.13797	2.95011
MSTRG.12021.22	MSTRG.12021	17:69156467-69289994	133527	+	8.45747	1.24281	1.53229	3.97484	7.22916	7.18202	4.51382	4.31487	4.28791	0.92971	1.18058	1.64889	3.69993	1.29092	1.5667	0.900421
MSTRG.12021.23	MSTRG.12021	17:69156505-69289976	133471	+	8.80986	0.541234	1.14202	0.725902	0.949942	0.863037	1.74107	1.86746	0.52302	0.837089	1.09661	0.918875	2.50827	0.896991	1.50944	0.650384
MSTRG.12021.24	MSTRG.12021	17:69156521-69289976	133455	+	7.15524	3.13287	1.86733	1.66681	3.21887	2.09233	4.02075	4.06676	3.27111	3.21956	1.75316	2.36292	2.8447	0.835643	1.30646	1.76988
MSTRG.12021.25	MSTRG.12021	17:69156521-69289992	133471	+	8.72642	1.49589	1.11348	0.713199	1.42016	0.656454	2.23379	1.89577	0.862768	3.18654	1.5796	2.3544	2.42548	1.80743	1.21409	0.915785
MSTRG.12021.26	MSTRG.12021	17:69156536-69289994	133458	+	7.02059	5.35625	8.83798	2.77871	3.93703	3.65121	5.21794	5.27667	4.90427	2.93541	1.63315	3.33295	2.55927	2.76603	1.204	1.67855
MSTRG.12021.27	MSTRG.12021	17:69156536-69289990	133454	+	8.46726	1.46887	1.13641	0.681125	0.854541	0.794741	1.96679	1.64584	1.87885	2.79611	1.57076	1.55924	2.5063	1.12627	1.26392	2.02061
MSTRG.12021.3	MSTRG.12021	17:69075694-69289994	214300	+	7.76359	0.648184	0.493531	2.33801	2.11842	2.64393	0.500119	0.507585	0.228117	0.692555	1.1564	0.650055	0.381741	0.595697	0.752704	0.321222
MSTRG.12021.30	MSTRG.12021	17:69157660-69289975	132315	+	1.21573	0.119548	1.15008	0	0	0	0	0	0	0.277241	0.068812	0	0	0.019043	0.452771	0.096108
MSTRG.12021.31	MSTRG.12021	17:69159968-69289975	130007	+	52.5859	0	0	0	0	0	0	0	0	0	0	0	0	1.86532	0	0
MSTRG.12021.32	MSTRG.12021	17:69193005-69289977	96972	+	53.5849	1.38886	0	0	0	0	0	0	0.308581	0	0	0	0	0	0	0
MSTRG.12021.33	MSTRG.12021	17:69205369-69289992	84623	+	4.18555	0	0	0.715338	0	0	0	0	0.019224	0	0	0	0	0	0	0
MSTRG.12021.34	MSTRG.12021	17:69207754-69289994	82240	+	4.61463	0.022169	0.400329	1.49147	1.62471	1.01287	0.821005	0.571914	0.29817	0.573137	1.02191	1.46282	0.933371	0.031208	0.216835	0.033625
MSTRG.12021.35	MSTRG.12021	17:69281489-69289994	8505	+	4.36153	0.059398	0.050331	0.1716	0.103142	0.530741	0.061119	0.060542	0.025911	0.064166	0.093094	0.054855	0.075004	0.050922	0.05261	0.066782
MSTRG.12021.4	MSTRG.12021	17:69075698-69289990	214292	+	7.35867	0.733085	1.27704	4.91752	1.34631	1.56162	0.532494	0.471043	0.661511	0.475304	0.581453	2.18788	0.437058	0.67655	1.64406	0.317879
MSTRG.12021.5	MSTRG.12021	17:69075698-69289992	214294	+	7.39839	1.16651	0.722685	1.37844	2.14745	1.1005	0.956762	0.881861	0.257805	0.757952	0.875336	0.854214	0.51587	0.715735	0.849344	0.394399
MSTRG.12021.6	MSTRG.12021	17:69075700-69289994	214294	+	7.61905	0.853257	0.938114	3.30855	2.24277	2.4	0.513588	0.511563	0.203223	1.04644	0.787978	0.827837	0.72599	0.76013	1.03298	0.672539
MSTRG.12021.7	MSTRG.12021	17:69075706-69289994	214288	+	7.99356	0.394806	0.561409	0	0.401686	0.627028	0.24762	0.239832	0	0.153904	0	0	0.180732	0.145709	0	0.140296
MSTRG.12021.8	MSTRG.12021	17:69075706-69289994	214288	+	8.89952	0.808697	0.88598	1.1539	1.08171	0.999676	0.406088	0.366711	0.160958	0.726872	0.761063	1.57633	0.455603	0.625062	1.07516	0.322666
MSTRG.12021.9	MSTRG.12021	17:69075716-69289992	214276	+	8.40336	0.785617	0.874832	1.01904	1.07314	0.708199	0.377397	0.263897	0.210906	0.55369	0.70056	3.55078	0.415944	0.591839	1.42189	1.10033
MSTRG.12022.1	MSTRG.12022	17:69222686-69223519	833	-	100	2.67766	0.930112	0	0.425545	0	0.4086	0.404743	1.14932	1.02608	0	0.462612	0.746346	1.0549	0.229823	0.230738
MSTRG.12023.2	MSTRG.12023	17:69276471-69277420	949	-	84.4046	0	0	0	0.454037	0.738833	0	0	0	0	1.86323	0	0	0	0	0
MSTRG.12027.4	MSTRG.12027	17:71588560-71598742	10182	-	0	0.339726	1.73593	0	1.18422	2.70331	2.68195	0.318495	1.67742	0.332939	0.52255	3.00148	0.547705	0.612426	0.416412	0
MSTRG.12028.1	MSTRG.12028	17:71663075-71663303	228	.	100	0	0	0	0	0.520477	1.94597	1.9276	2.33763	2.74727	0	0.335343	0	0.245643	0.702407	0
MSTRG.12029.1	MSTRG.12029	17:71743236-71743460	224	-	100	0	0	0	0	0	0	0	0	0	0	0	0	0	0	1.96423
MSTRG.12030.2	MSTRG.12030	17:71616232-71659205	42973	+	34.2468	4.34193	1.67812	0	0.448599	0	3.71936	3.70223	4.48596	0.801009	4.71521	2.50167	1.96816	0	0.66839	0.493149
MSTRG.12030.3	MSTRG.12030	17:71616236-71659016	42780	+	0	0	0	0	0	0	0	0	1.05677	0	0	0	0	6.93587	0	0
MSTRG.12032.2	MSTRG.12032	17:72837539-72850915	13376	+	6.33433	0.363485	2.34956	0.197631	0.098658	2.09646	0.453797	0.458352	0.315317	2.07002	3.90952	2.63532	2.44671	0.203433	0.125815	2.14961
MSTRG.12032.3	MSTRG.12032	17:72837602-72851198	13596	+	7.33578	0.968221	0.042773	0.917207	2.10415	1.10023	0.315187	0.320966	0.153193	0.037569	1.28391	1.63851	0.010004	0.00562	0.786409	0.291016
MSTRG.12035.1	MSTRG.12035	17:72115483-72117882	2399	+	100	0	0.090001	0.296238	0.975244	1.07495	0	0	1.29615	1.72662	2.47756	0	0.822439	0.996465	0.921764	3.71779
MSTRG.12036.1	MSTRG.12036	17:72128522-72136592	8070	+	100	0.432469	0.391884	0.986241	0.930852	0.832374	0.267667	0.265141	0.110678	0.254759	1.33646	1.9658	1.74138	0.238323	0.679461	1.6722
MSTRG.12038.1	MSTRG.12038	17:73490155-73490359	204	.	100	0	0	0	0	0	2.31276	2.29093	0.449533	0.763815	0	0	0.325946	0.214033	0.238913	0.359311
MSTRG.12039.1	MSTRG.12039	17:71769694-71801929	32235	+	28.8385	2.37715	3.67088	1.70891	2.65448	0.674894	1.49043	1.47636	0	0.278128	0.521682	0.101848	2.76144	0	0	0.096714
MSTRG.12039.3	MSTRG.12039	17:71782961-71801939	18978	+	18.3056	0.136329	0.235806	1.93471	0	2.10419	0.31618	0.313195	0	4.0934	6.49674	4.95814	0	3.16086	0	5.50671
MSTRG.12039.4	MSTRG.12039	17:71783199-71801934	18735	+	23.4708	1.28242	0.11852	0	0.353369	0.376522	2.52219	2.49838	3.73074	0.043442	0.055558	0.108466	0	0.005562	2.18453	0
MSTRG.12039.5	MSTRG.12039	17:71803555-71858342	54787	+	1.63551	0.16345	0.905903	1.91588	0.225387	1.21232	6.01391	6.06074	0.029958	1.88475	0	0	0	1.28879	2.47919	5.07762
MSTRG.12039.6	MSTRG.12039	17:71803564-71864023	60459	+	16.1468	3.91806	0.101897	0.37105	0.319678	1.77805	0.16473	0.163175	0.035638	0.22882	6.51555	4.74814	4.67129	1.34069	0.031302	0
MSTRG.1204.2	MSTRG.1204	1:128244089-128279360	35271	+	1.8278	6.79809	11.5723	1.05946	0.689083	2.76385	6.57166	6.84144	5.90363	5.0884	5.04093	9.31306	2.49842	2.20808	3.02625	3.9397
MSTRG.12040.3	MSTRG.12040	17:73107988-73243350	135362	+	0	4.46711	2.2393	4.69435	0	0	0	0	2.49975	2.11796	2.65949	3.70005	1.86064	0	3.06304	0
MSTRG.12041.1	MSTRG.12041	17:73115780-73116071	291	.	100	0	0	0	2.23244	0	0	0	0.377912	0	0.336771	0	0	0	0.529674	0
MSTRG.12044.1	MSTRG.12044	17:73870511-73870872	361	.	100	1.63308	1.39081	18.9908	22.8358	18.8602	0.745729	0.73869	0.486439	1.14702	0.543298	0.615197	0.843806	0.776965	0.996919	0.610432
MSTRG.12045.1	MSTRG.12045	17:73871036-73871382	346	.	100	1.06746	0.725466	17.4303	19.3774	16.4109	0.390937	0.580871	0.507467	0.402898	0	0.221307	0.34386	0	0	0.212273
MSTRG.12046.1	MSTRG.12046	17:74014027-74014335	308	.	100	0	0	0.151954	0	0.163191	0	0	0	0	0	0.21373	0.702788	0	0	1.90702
MSTRG.12047.1	MSTRG.12047	17:74014900-74016491	1591	.	100	0.093068	0.210834	0.265442	0.20976	0.174691	0.255631	0.253218	0.811139	0.878174	7.86573	7.61906	12.18	11.7307	20.3493	21.4226
MSTRG.1205.2	MSTRG.1205	1:128331590-128359684	28094	-	0.727008	0	0	1.33917	0	0	9.51073	9.59535	0	0	0	0	0	0	0	0
MSTRG.12050.1	MSTRG.12050	17:74176914-74177474	560	.	100	2.37696	1.17716	0.537588	0.593822	0.561108	1.40612	1.39285	0.104629	0.424899	0.247742	0.897978	0.069125	0.100271	0.132333	0.262598
MSTRG.12051.1	MSTRG.12051	17:74181030-74181253	223	.	100	0.330723	0	0.399074	0	0.177365	0	0	0	1.87239	0	0	0.045278	0	0	0
MSTRG.12052.1	MSTRG.12052	17:74081778-74083300	1522	-	100	0	0.110194	0	0	0	0	0	0	0	0	0	0	0	0	1.16074
MSTRG.12053.2	MSTRG.12053	17:73493804-73649579	155775	-	4.3279	2.23297	0.785074	0	0	0	1.36221	1.39878	2.48748	1.21758	3.93626	1.2612	0.617422	0.082234	2.23761	0
MSTRG.12053.3	MSTRG.12053	17:73493887-73494337	450	-	1.33333	0	0	0	0	0	0	0	0	0	0	0	0.00833	0	0	2.44985
MSTRG.12055.1	MSTRG.12055	17:74329280-74329855	575	.	100	0.770401	0.509883	33.2996	35.9091	35.7285	0.410969	0.40709	0.509523	0.182039	0.681758	0.59995	1.03369	0	0	0.76728
MSTRG.12056.1	MSTRG.12056	17:74299344-74316524	17180	-	28.2609	3.93096	49.9719	25.2441	58.7435	54.3744	42.4027	42.5697	29.8707	17.5428	30.0728	24.4929	25.6703	23.4579	23.2667	15.3064
MSTRG.12057.1	MSTRG.12057	17:74487336-74487644	308	.	100	0	0	6.65557	0	6.82091	0	0	0	0	0	0	0	0	0	0
MSTRG.12059.1	MSTRG.12059	17:74438216-74438644	428	.	100	0.953222	2.93399	28.9067	28.9704	24.8424	2.68781	2.50582	3.28375	1.14142	0.993303	1.34255	1.94694	1.57349	1.62236	2.31793
MSTRG.12061.1	MSTRG.12061	17:74527255-74527766	511	.	100	0.713328	0.562146	0.86592	2.52736	1.09531	1.05848	1.04849	0.911408	0.99666	0.892459	0.989917	1.39711	1.14592	0.201386	0.863189
MSTRG.12063.1	MSTRG.12063	17:74338674-74391194	52520	+	7.7712	9.47678	16.8984	12.5845	10.1882	10.0497	17.3307	16.6932	6.52744	5.75239	7.98624	5.83582	5.83915	7.622	3.197	4.84109
MSTRG.12063.2	MSTRG.12063	17:74338717-74391136	52419	+	6.01149	0.879841	1.41856	0.475525	1.12618	1.19412	1.55404	1.45707	2.51056	3.62373	1.80475	4.11302	1.66494	3.94012	1.92449	0.59343
MSTRG.12064.1	MSTRG.12064	17:70844174-70852003	7829	-	53.494	0.432019	0.336494	0	0	1.87815	0	0	0	0.242008	0	0	0	0.235973	0	0
MSTRG.12064.15	MSTRG.12064	17:70852770-70853644	874	-	88.7872	0	0.09053	0.526707	0.573819	0	1.46866	1.4548	0.07379	0.426074	0	1.93081	0	1.28375	0.306678	0.327707
MSTRG.12064.7	MSTRG.12064	17:70844236-70849838	5602	-	1.65175	4.4895	4.8453	4.87617	0.154968	0.14537	1.49709	1.74361	0	0	0	0	0	0	0.376385	0.246701
MSTRG.12065.1	MSTRG.12065	17:70853590-70854722	1132	+	88.7809	1.56926	1.01255	3.14959	3.65759	3.2962	2.21502	2.19412	0.362647	1.9743	2.02518	1.47433	2.79184	0.943331	1.5471	1.82034
MSTRG.12066.1	MSTRG.12066	17:70859883-70860163	280	.	100	0	0	1.43316	2.07968	1.09847	0.241379	0.239101	0	0.149258	0.233303	0	0	0.320298	0.21099	0
MSTRG.12068.1	MSTRG.12068	17:70870651-70871098	447	.	100	1.98434	0.638707	1.95103	1.84019	1.8828	2.31189	2.29007	0.39306	0.641295	0.497539	0.977061	0.635216	0.291307	0.075951	0.434061
MSTRG.12069.1	MSTRG.12069	17:70871289-70874109	2820	.	100	1.57565	1.16008	2.07414	2.01096	2.20327	1.13295	1.12225	0	1.04073	0.673707	1.29686	0.67675	0.53022	0.584996	0.704994
MSTRG.12073.1	MSTRG.12073	17:70963656-70963898	242	-	100	1638.5	505.894	972.768	804.774	932.467	1227.6	1222.51	710.644	516.503	1131.48	717.22	372.935	735.415	606	376.49
MSTRG.12074.1	MSTRG.12074	17:70973173-71002540	29367	-	33.4378	0.526208	0	0	0	0	0	0	0	0	0	0.285568	0	0	0	20.3796
MSTRG.12075.4	MSTRG.12075	17:71126075-71126838	763	+	0.131062	0.362895	0.454433	0	3.7699	0	1.05056	1.04064	0.715273	0.489502	0.259486	0.405327	0	1.32532	0.150312	0.674884
MSTRG.12076.10	MSTRG.12076	17:71238602-71249767	11165	+	0.143678	0	0	0	0	0	0	0	0	0	0	0	0	0	0	0
MSTRG.12076.2	MSTRG.12076	17:71183544-71249819	66275	+	0.244755	5.66986	10.8871	0	0	0	12.9646	12.8675	5.22596	3.27849	7.46655	1.48438	2.42531	3.7494	3.80387	5.69524
MSTRG.12076.4	MSTRG.12076	17:71183656-71249767	66111	+	0	0	0	0	0	0	0	0	0	0	0	2.14172	0	0	0	0
MSTRG.12078.3	MSTRG.12078	17:71344495-71465768	121273	-	1.51817	0	0	0	0	0	0	0	0	0	0	0.149766	0	0	0	0
MSTRG.12078.4	MSTRG.12078	17:71344495-71465768	121273	-	1.47168	0	0	0	0	0	0	0	0	0	0	0.14845	0	0	0	0
MSTRG.12082.1	MSTRG.12082	17:74182540-74295580	113040	-	69.6639	1.79039	0	0	0	0	2.19044	2.2738	0	0	0	0	0	0	1.12082	0
MSTRG.12082.2	MSTRG.12082	17:74186175-74200535	14360	-	100	0	0	0	0	0	0.049757	0.049636	0	0	0	0	0	0	0	0
MSTRG.12082.3	MSTRG.12082	17:74200566-74295533	94967	-	17.2414	10.4355	5.50151	4.50978	4.86412	2.61417	4.22905	4.30801	12.1492	6.58838	3.62279	7.727	9.3403	6.99541	9.50186	8.77973
MSTRG.12082.4	MSTRG.12082	17:74200666-74295165	94499	-	18.4	18.6743	14.0371	3.58663	4.54117	2.59272	17.7269	17.4747	14.4179	11.2656	12.4584	16.7248	5.19438	11.6206	10.5311	12.2733
MSTRG.12083.1	MSTRG.12083	17:74295630-74299267	3637	.	100	0.814331	0.299851	1.63619	1.67978	1.46237	0.295324	0.329288	2.59167	0	0	0.698277	1.03314	1.15968	0.510164	0
MSTRG.12084.1	MSTRG.12084	17:74717746-74863571	145825	+	0.178444	7.11617	7.5473	1.03988	1.11143	3.80317	3.13295	3.28396	1.28571	2.81553	4.01149	2.9282	3.82061	1.99573	2.73633	1.62302
MSTRG.12084.3	MSTRG.12084	17:74834494-74863565	29071	+	29.3874	0.060973	0	0.70405	3.25601	0.475551	0.751876	0.703767	1.37967	2.72527	3.40373	2.63312	0.978998	2.33324	2.66125	1.63565
MSTRG.12084.4	MSTRG.12084	17:74834515-74863566	29051	+	28.0437	0	0	1.03739	4.41011	0.51593	0.785926	0.745156	2.75968	5.13506	4.51774	6.67142	1.2756	5.11419	4.65271	3.7805
MSTRG.12085.1	MSTRG.12085	17:74816068-74819745	3677	-	100	0	0	0.934221	0.677557	0.640795	0.261024	0.258561	0.149471	1.59406	0.22134	1.94236	0.201426	3.46044	0.171112	0.067441
MSTRG.12086.1	MSTRG.12086	17:75532444-75532685	241	.	100	3.06124	1.11305	0.570877	1.23064	1.16499	1.44624	1.71023	0.778584	0.915667	0.124615	1.79925	1.22031	0.915843	0.134213	0.60875
MSTRG.12087.1	MSTRG.12087	17:75533387-75534208	821	.	100	0.666017	3.06045	1.17868	0.905272	0.434997	2.08764	2.06793	0.428445	0.340159	0.622881	0.653026	1.0161	0.479035	0.125438	0.896093
MSTRG.12088.1	MSTRG.12088	17:75534421-75534720	299	.	100	2.22246	1.70062	0.782562	0.778651	0.23685	1.00385	0.994373	0.303268	0.824852	1.63895	0.376289	0.598586	0.423767	0.842064	0.741499
MSTRG.12089.3	MSTRG.12089	17:75488824-75529039	40215	+	0	0	0	0	0	0	3.05901	3.06623	0	0	0	0	0	0	0	0
MSTRG.1209.1	MSTRG.1209	1:128103297-128237737	134440	+	45.6874	0.348417	1.01659	0	0	0	2.60078	2.6826	0	0	0	0	0.000294	0	0	0
MSTRG.1209.12	MSTRG.1209	1:128103325-128237737	134412	+	22.544	0	3.52407	0	0	0	0	0	0.779402	1.55084	4.35082	0.744934	0	0	0	0
[truncated: 20,524 more rows]

## Sheet: Table S3
Function	Groups	Group PValue	Group PValue Corrected with Bonferroni step down	Group Genes
organelle organization	Group24	9.72307e-111	2.528e-109	0610010K14Rik|1810022K09Rik|4932438A13Rik|A230046K03Rik|Aak1|Aars|Abca5|Abcd3|Abi2|Abl2|Ablim1|Abr|Acaca|Acat1|Acin1|Acsl1|Actb|Actl6b|Actn2|Actn4|Actr3b|Actr6|Acvr1|Acvr1b|Acvr2b|Adam17|Adam9|Adamts12|Adcy6|Add1|Adgrb1|Adgrb2|Adgrb3|Adgrl1|Adgrl2|Adnp|Aebp2|Afg3l2|Agap3|Ager|Agfg1|Ago1|Ago2|Ago3|Agtpbp1|Ahctf1|Aifm2|Akap13|Akap8|Akap9|Akt1|Akt3|Aktip|Aldoa|Alg3|Alg9|Alkbh8|Als2|Amot|Anapc1|Anapc…
cellular macromolecule metabolic process	Group2	3.48941e-109	8.72351e-108	5830417I10Rik|Aak1|Aars|Abca2|Abhd12|Abi2|Abl2|Ablim1|Abr|Acaca|Acap2|Acin1|Acsl1|Acss2|Actl6b|Actn2|Actn4|Actr5|Acvr1|Acvr1b|Acvr2b|Adal|Adam11|Adam17|Adam1a|Adam22|Adam9|Adamts10|Adamts12|Adamts18|Adamts4|Adck3|Adcy2|Adcy6|Add1|Adgrb3|Adgrl1|Adk|Adnp|Adpgk|Aebp1|Aebp2|Aff3|Aff4|Afg3l2|Agap1|Agap3|Ager|Agfg1|Ago1|Ago2|Ago3|Agtpbp1|Ahctf1|Ahsa2|Ak3|Ak5|Akap13|Akap8|Akap8l|Akap9|Akirin2|Akt1|Akt3|…
macromolecular complex subunit organization	Group9	2.73033e-92	6.55279e-91	0610010K14Rik|1810022K09Rik|A230046K03Rik|Abca5|Abcd3|Abi2|Abl2|Ablim1|Abr|Acaca|Acat1|Acin1|Actb|Actl6b|Actn2|Actn4|Actr3b|Actr6|Add1|Aebp2|Afg3l2|Agap3|Agfg1|Ago1|Ago2|Ago3|Agtpbp1|Ahctf1|Aifm2|Akap8|Akap9|Akt1|Akt3|Aktip|Aldoa|Als2|Amot|Anapc1|Anapc15|Ankfy1|Anp32b|Anxa2|Ap1ar|Ap2b1|Ap3b2|Ap3m1|Ap3s1|Apba1|Apbb1|Apc|Apc2|Apoo|App|Arap1|Arfgef2|Arhgap17|Arhgef10l|Arhgef17|Arhgef2|Arhgef7|Arid1a…
positive regulation of metabolic process	Group7	1.45398e-75	3.34415e-74	Aak1|Aars|Abi2|Abl2|Ablim1|Abr|Acap2|Acsl1|Actn2|Acvr1|Acvr1b|Acvr2b|Adam17|Adam9|Adck3|Adcy2|Add1|Adgrb3|Adk|Adnp|Adpgk|Agap1|Agap3|Ager|Agfg1|Ago1|Ago2|Ago3|Ahsa2|Ak3|Ak5|Akap13|Akap8|Akap8l|Akap9|Akirin2|Akt1|Akt3|Aktip|Aldh18a1|Aldoa|Als2|Amot|Amph|Anapc15|Ank2|Ankib1|Anks1|Anp32b|Anxa2|Apbb1|Apc|Apc2|Aph1a|Apip|Apoh|App|Araf|Arap1|Arap3|Arf5|Arfgap2|Arfgef2|Arhgap11a|Arhgap12|Arhgap17|Arhgap…
positive regulation of biological process	Group5	1.01041e-72	2.2229e-71	1810022K09Rik|Aacs|Aak1|Abcc8|Abi2|Abi3bp|Abl2|Ablim1|Abr|Acap2|Acer3|Acin1|Acsl1|Actn2|Actn4|Actr3b|Acvr1|Acvr1b|Acvr2b|Adam17|Adam9|Adamts12|Adamts18|Adck3|Adcy2|Adcy6|Adgrb1|Adgrb2|Adgrb3|Adgrl1|Adgrl2|Adk|Adnp|Adpgk|Agap1|Agap3|Ager|Agfg1|Ago1|Ago2|Agrp|Ahsa2|Aifm2|Ak3|Ak5|Akap13|Akap8|Akap8l|Akap9|Akirin2|Akt1|Akt3|Aktip|Aldh18a1|Aldoa|Als2|Amot|Amotl1|Amph|Ank2|Ank3|Ankfy1|Ankib1|Ankrd17|An…
regulation of cellular component organization	Group25	3.56886e-60	7.49462e-59	4932438A13Rik|Aacs|Aak1|Aars|Abca5|Abcb6|Abi2|Abl2|Ablim1|Abr|Acat1|Acin1|Actl6b|Actn2|Actn4|Actr3b|Acvr1|Acvr1b|Acvr2b|Adam17|Adam22|Adam9|Adamts12|Adamts18|Adcy6|Add1|Adgrb1|Adgrb2|Adgrb3|Adgrl1|Adgrl2|Adnp|Aff3|Aff4|Afg3l2|Ager|Agfg1|Ago2|Agtpbp1|Ahctf1|Akap9|Akirin2|Akt1|Alcam|Aldoa|Als2|Amot|Amotl1|Anapc15|Ank1|Ank2|Ank3|Ankfy1|Ankrd11|Ankrd17|Anks1|Anp32b|Anxa2|Anxa7|Ap1ar|Ap1b1|Ap2a2|Ap2b1…
cellular macromolecule localization	Group8	4.71848e-45	9.43696e-44	3110043O21Rik|4932438A13Rik|9030624J02Rik|A230046K03Rik|Aacs|Aak1|Abca2|Abca5|Abcb6|Abcc1|Abcc5|Abcc8|Abcd3|Abl2|Abr|Acap2|Acbd3|Acsl1|Actn2|Actn4|Acvr1|Acvr1b|Acvr2b|Adam17|Adam1a|Adam9|Adgrl1|Afg3l2|Aftph|Agap1|Agap3|Ager|Agfg1|Ahctf1|Akap13|Akap9|Akt1|Akt3|Aktip|Als2|Amot|Amotl1|Amph|Ank1|Ank2|Ank3|Ankfy1|Ankrd13c|Ano4|Ano8|Anp32b|Antxr2|Anxa2|Anxa7|Ap1ar|Ap1b1|Ap2a1|Ap2a2|Ap2b1|Ap2m1|Ap3b2|Ap…
protein localization	Group0	5.78602e-45	1.09934e-43	3110043O21Rik|9030624J02Rik|A230046K03Rik|Aacs|Aak1|Abca2|Abca5|Abcb6|Abcc1|Abcc5|Abcc8|Abcd3|Abi2|Abl2|Abr|Acap2|Acbd3|Acsl1|Actn2|Actn4|Acvr1|Acvr1b|Acvr2b|Adam17|Adam9|Adamts12|Adgrl1|Afg3l2|Aftph|Agap1|Agap3|Ager|Agfg1|Ahctf1|Akap13|Akap9|Akt1|Akt3|Aktip|Als2|Amot|Amotl1|Amph|Ank1|Ank2|Ank3|Ankfy1|Ankrd13c|Anks1|Ano4|Ano8|Anp32b|Antxr2|Anxa2|Ap1ar|Ap1b1|Ap2a1|Ap2a2|Ap2b1|Ap2m1|Ap3b2|Ap3m1|Ap3…
mRNA metabolic process	Group22	1.23627e-42	2.22528e-41	Aars|Acin1|Afg3l2|Ago1|Ago2|Ago3|Alkbh8|App|Atm|Bclaf1|Casc3|Ccar2|Ccnl1|Cdc73|Cdk11b|Cdk12|Cdk13|Cdk9|Celf1|Celf2|Celf3|Celf4|Chd3|Chd7|Cirh1a|Clasrp|Clk2|Clk4|Cmtr1|Cnot1|Cnot2|Cnot3|Cnot6|Cnot6l|Cpeb1|Cpeb3|Cpeb4|Cpsf3|Cpsf6|Cpsf7|Csde1|Cstf2|Ctif|Cwc22|Dbr1|Dcaf13|Dcp1a|Ddx20|Ddx23|Ddx39b|Ddx41|Ddx46|Ddx47|Ddx5|Ddx56|Ddx6|Dhx16|Dhx30|Dhx36|Dhx37|Dhx38|Dhx57|Dhx9|Dicer1|Dimt1|Dis3|Dnajc17|Dnd1…
macromolecule metabolic process	Group20	1.35141e-42	2.2974e-41	4932438A13Rik|5830417I10Rik|Aacs|Aak1|Aars|Abca2|Abca5|Abcb6|Abcc8|Abcd3|Abi2|Abi3bp|Abl2|Ablim1|Abr|Acaca|Acap2|Acbd3|Acer3|Acin1|Acsl1|Acss2|Actl6b|Actn2|Actn4|Actr3b|Actr5|Acvr1|Acvr1b|Acvr2b|Adal|Adam11|Adam17|Adam1a|Adam22|Adam9|Adamts10|Adamts12|Adamts18|Adamts4|Adck3|Adcy2|Adcy6|Add1|Adgrb1|Adgrb2|Adgrb3|Adgrl1|Adgrl2|Adk|Adnp|Adpgk|Aebp1|Aebp2|Aff3|Aff4|Afg3l2|Agap1|Agap3|Ager|Agfg1|Ago1|…
cell cycle	Group10	9.42719e-36	1.50835e-34	Acvr1|Acvr1b|Adam17|Ahctf1|Akap8|Akt1|Anapc1|Anapc15|Ank3|Ankrd17|Anp32b|Apbb1|Apc|App|Appl2|Arhgef2|Arntl|Aspm|Asun|Atm|Atr|Atrx|Azin2|Bag6|Bin1|Bin3|Birc6|Brcc3|Brd4|Brinp1|Brsk1|Btg3|Btrc|Camk2g|Capn3|Casc5|Ccar1|Ccar2|Ccnd1|Ccne2|Ccnf|Ccnh|Ccni|Ccnk|Ccnl1|Ccnt2|Ccp110|Ccpg1|Cd2ap|Cdc123|Cdc14a|Cdc23|Cdc25a|Cdc27|Cdc42|Cdc45|Cdc73|Cdca5|Cdk10|Cdk11b|Cdk12|Cdk13|Cdk15|Cdk16|Cdk19|Cdk5|Cdk5rap2|…
movement of cell or subcellular component	Group23	6.00954e-34	9.01431e-33	Aacs|Aak1|Abca2|Abcc8|Abi2|Abl2|Ablim1|Abr|Actn2|Actn4|Acvr1|Acvr1b|Adam17|Adam9|Adamts12|Adgrb1|Adgrb2|Adgrb3|Adnp|Akap9|Akt1|Akt3|Alcam|Aldoa|Amot|Amotl1|Ank2|Ank3|Ankfy1|Anks1|Anp32b|Anxa2|Anxa7|Ap1ar|Ap2m1|Ap3b2|Ap3m1|Ap3s1|Apbb1|Apc|Apc2|Apoh|App|Arap1|Arap3|Arhgap24|Arhgap5|Arhgef7|Arid5b|Arih2|Arntl|Arrb1|Aspm|Asun|Atg13|Atg3|Atg5|Atp1b2|Atp5b|Atp8a1|Atxn2|Axl|Azin1|Azin2|B4gat1|Bbc3|Bbs2|…
nervous system development	Group19	7.09425e-33	9.93195e-32	4932438A13Rik|Aacs|Aars|Abcb6|Abi2|Abl2|Ablim1|Abr|Acat1|Acin1|Actl6b|Actn2|Acvr1|Acvr1b|Acvr2b|Adam17|Adam22|Adam9|Adamts12|Adamts18|Adcy6|Add1|Adgrb1|Adgrb2|Adgrb3|Adgrl1|Adgrl2|Adnp|Afg3l2|Ager|Agtpbp1|Ahctf1|Akap9|Akt1|Alcam|Als2|Ank1|Ank2|Ank3|Ankrd11|Anks1|Anp32b|Anxa2|Ap1b1|Ap2a2|Ap2b1|Apbb1|Apc|Aph1a|Apoh|App|Arg2|Arhgap5|Arhgef2|Arhgef7|Arid1a|Arid5b|Arih2|Arnt|Arnt2|Arntl|Arrb1|Arrdc3|A…
cellular macromolecule catabolic process	Group3	7.3371e-29	9.53823e-28	Abcd3|Abhd12|Abhd4|Acsl1|Adal|Adam9|Adamts12|Adpgk|Agap3|Ago1|Ago2|Ago3|Ahcy|Akt1|Aktip|Aldoa|Amy1|Anapc1|Anapc15|Ankib1|Anks1|Ankzf1|Anxa2|Apc|Apc2|Apoh|Araf|Arel1|Arih2|Arnt|Arntl|Arrb1|Arrdc3|Asxl1|Atg3|Atg5|Atm|Atxn7|Atxn7l3|Aup1|Azin1|Azin2|Bace1|Bag6|Bckdhb|Bco2|Bcor|Birc6|Bnip3l|Brcc3|Btbd1|Btrc|Capn3|Casc3|Cbfb|Cbl|Cblb|Cbll1|Ccar2|Ccnf|Cd2ap|Cdc23|Cdc27|Cdc42|Cdc73|Cdk5|Cdk9|Cenpe|Chek2|…
neurological system process	Group6	3.19283e-28	3.8314e-27	Aars|Abi2|Abl2|Abr|Adnp|Agtpbp1|Amph|Ank3|Apbb1|App|Atf6|Atp8a1|Atxn2|Bbs2|Braf|Cacna1a|Cacna1d|Cacnb2|Cacng7|Camta1|Ccdc66|Cdk5|Chd3|Chd7|Col11a1|Col2a1|Cpeb3|Creb1|Ctnna2|Ctnnd2|Cux2|Deaf1|Dfna5|Dicer1|Dlg2|Dlg4|Dll4|Dnajc19|Dnm1|Ehmt2|Ephb2|Fbxo11|Fgf12|Fgf13|Fgfr1|Fig4|Fyn|Gigyf2|Glrb|Gls|Gmfb|Gnb1|Gria1|Grm8|Herc1|Hexb|Hif1a|Hmgcr|Hsf4|Htt|Itga5|Kcnab1|Kcnab2|Kcnq4|Kmt2b|Lef1|Lrig2|Manf|Map1…
regulation of metabolic process	Group4	4.11524e-26	4.52676e-25	1810022K09Rik|4932438A13Rik|5830417I10Rik|Aacs|Aak1|Aars|Abca2|Abca5|Abcc8|Abi2|Abi3bp|Abl2|Ablim1|Abr|Acap2|Acer3|Acin1|Acsl1|Actl6b|Actn2|Actn4|Actr3b|Actr5|Acvr1|Acvr1b|Acvr2b|Adam11|Adam17|Adam1a|Adam22|Adam9|Adamts12|Adamts18|Adcy2|Adcy6|Add1|Adgrb1|Adgrb2|Adgrb3|Adgrl1|Adgrl2|Adk|Adnp|Aebp1|Aebp2|Aff3|Aff4|Agap1|Agap3|Ager|Agfg1|Ago1|Ago2|Ago3|Agrp|Ahctf1|Ahsa2|Aifm2|Akap13|Akap9|Akirin2|Ak…
GPCR downstream signaling	Group15	1.22206e-24	1.22206e-23	Abhd12|Abr|Adcy2|Adcy6|Akap13|Akt1|App|Arhgef11|Arhgef12|Arhgef17|Arhgef2|Arhgef25|Arhgef3|Arhgef4|Arhgef7|Arhgef9|Calcrl|Cxcr5|Dgkd|Dgkz|Gabbr1|Glp2r|Gnb1|Grm8|Itpr1|Itsn1|Jak1|Kalrn|Mcf2l|Npff|Pde1b|Pde2a|Pde3a|Pik3ca|Pik3cd|Pik3r1|Plcb1|Plcb3|Plcb4|Plekhg5|Prkcd|Ptger1|Rock1|Rock2|Shc1|Trio|Trpc6|Vav2
XPodNet - protein-protein interactions in the podocyte expanded by STRING	Group17	2.67921e-23	2.41129e-22	Actb|Actl6b|Actn2|Actn4|Acvr2b|Akt1|Akt3|Anxa2|Ap2a2|Apba1|Apc|Aph1a|Appl2|Arhgap24|Arhgap32|Arhgap33|Arhgef7|Arnt|Arnt2|Arntl|Arrb1|Atg12|Atg5|Atp6v0a1|Atp9a|Bahd1|Bbc3|Bcl2l2|Bmpr1a|Bmpr2|Braf|Camk2g|Cbl|Ccnd1|Ccni|Cd2ap|Cd47|Cdc42|Cdh2|Cdk5|Cdk5rap2|Cdk9|Chd1l|Clock|Col4a5|Coq6|Crb2|Csf1r|Csk|Csnk2a1|Ctbp1|Ctnna1|Ctnna2|Ctnnd1|Cul2|Cux1|Cxxc5|Ddr1|Dicer1|Dll4|Dnm1|Dnm2|Dnm3|Dvl3|E2f3|Eif4enif1…
Gene Expression	Group13	4.7059e-23	3.76472e-22	Actb|Aebp2|Ago1|Ago2|Ago3|Akt1|Casc3|Ccar1|Ccnh|Ccnk|Ccnt2|Cdk5rap2|Cdk9|Chd3|Chd4|Cnot1|Cnot10|Cnot2|Cnot3|Cnot6|Cnot6l|Cox20|Cox6c|Cpsf3|Cpsf7|Cstf2|Dcp1a|Ddx20|Ddx23|Ddx6|Dhx38|Dhx9|Dicer1|Dis3|Dnmt3a|Dnmt3b|Drosha|E2f4|E2f5|Edc4|Eef1a1|Eef1b2|Ehmt2|Eif2b1|Eif2b3|Eif3a|Eif3j1|Eif4a1|Eif4a2|Eif4a3|Eif4e|Eif4g1|Eif5b|Ercc6|Exosc8|Ezh2|Fip1l1|Fus|Gatad2b|Gemin7|Gls|Gtf2e2|Gtf2h2|Gtf3c2|Gtf3c6|H3f…
cellular response to stress	Group1	3.27463e-21	2.29224e-20	1810022K09Rik|Aars|Acin1|Actr5|Agap3|Ager|Akt1|Alkbh8|Ankzf1|Apbb1|Apc|Arnt|Arntl|Ascc3|Ash2l|Ass1|Atf6|Atg13|Atg5|Atm|Atp7a|Atr|Atrx|Aup1|Bag6|Bbc3|Bcl2l2|Bclaf1|Bmpr1a|Bmpr2|Bnip3l|Braf|Brcc3|Brd4|Brsk1|Capn3|Ccar2|Ccdc88c|Ccnd1|Ccnk|Cdc42|Cdc45|Cdca5|Cdk9|Cdkn3|Chd1l|Chd2|Chd6|Chek2|Clock|Clspn|Cpeb1|Cpeb4|Crebrf|Cry1|Cryab|Ctnna1|Cul4a|Cul4b|D430041D05Rik|Dab2ip|Ddit3|Ddrgk1|Ddx39b|Ddx5|Depdc…
Cell Cycle	Group12	1.39773e-17	8.38637e-17	Ahctf1|Akap9|Anapc1|Anapc15|Atm|Atr|Brcc3|Btrc|Casc5|Ccnd1|Ccne2|Ccnh|Ccp110|Cdc14a|Cdc23|Cdc25a|Cdc27|Cdc42|Cdc45|Cdca5|Cdk5rap2|Cenpe|Cep152|Cep290|Cep41|Cep57|Chek2|Ckap5|Clasp1|Clasp2|Clip1|Clspn|Cntrl|Csnk1e|Csnk2a1|Ctdnep1|Cul1|Dctn1|Dctn2|Dna2|Dync1i2|Dyrk1a|E2f3|E2f4|E2f5|Ensa|Fbxw11|Gm5601|Gorasp2|H3f3a|Herc2|Hus1|Kat5|Kif20a|Kif23|Kif2a|Kntc1|Lin52|Lin54|Lin9|Lmna|Mau2|Max|Mcm2|Mcm5|Mcm…
PluriNetWork	Group16	8.88836e-17	4.44418e-16	Acvr1|Acvr1b|Akt1|Apc|Atrx|Bmpr2|Cabin1|Cad|Ccnd1|Cdc73|Chd4|Creb1|Ctbp1|Ctbp2|Ctcf|Dhx9|Dnmt3a|Dnmt3b|Ehmt2|Ep400|Etv5|Ewsr1|Ezh2|Fgfr1|Gab1|Gadd45gip1|Gatad2b|Grsf1|H3f3a|Hcfc1|Hdac4|Hif1a|Hira|Hnrnpu|Id1|Insr|Ipo7|Ipo9|Jak1|Kat5|Kdm3a|Kdm4c|Kdm5c|Kdm6a|Kdm6b|Kmt2d|Kpnb1|Lef1|Lrp5|Med12|Mitf|Mta1|Mta2|Mtf2|Nacc1|Ncl|Ncoa1|Nedd4l|Notch1|Npr1|Nr2f1|Ogt|Pbrm1|Phc1|Pias2|Pik3cd|Prkaca|Pten|Ptprs|Rb…
Signaling by Rho GTPases	Group14	1.78573e-15	7.14291e-15	Abr|Actb|Ahctf1|Akap13|Arap1|Arap3|Arhgap11a|Arhgap12|Arhgap17|Arhgap19|Arhgap23|Arhgap24|Arhgap29|Arhgap32|Arhgap33|Arhgap44|Arhgap5|Arhgef11|Arhgef12|Arhgef17|Arhgef2|Arhgef3|Arhgef4|Arhgef7|Arhgef9|Casc5|Cdc42|Cdk5rap2|Cenpe|Chn1|Cit|Ckap5|Clasp1|Clasp2|Clip1|Ctnna1|Daam1|Diaph3|Dlg4|Evl|Fam13b|Flna|Fmnl3|Gm5601|H3f3a|Iqgap2|Itsn1|Kalrn|Kdm4c|Kif2a|Kif5a|Klc1|Klc2|Kntc1|Ktn1|Mcf2l|Myh11|Myh14|…
posttranscriptional regulation of gene expression	Group21	7.07779e-15	2.12334e-14	Aars|Ago1|Ago2|Ago3|Akt1|App|Caprin1|Caprin2|Casc3|Cdc123|Cnot1|Cnot10|Cnot2|Cnot3|Cnot6|Cnot6l|Cpeb1|Cpeb3|Cpeb4|Ctif|Ddx39b|Ddx6|Dhx9|Dicer1|Dnajc1|Dnd1|Drosha|Dxo|Eif2b1|Eif2b3|Eif3a|Eif3j1|Eif4a1|Eif4a2|Eif4a3|Eif4e|Eif4e2|Eif4ebp3|Eif4enif1|Eif4g1|Eif4g3|Eif5a|Eif5b|Fbxo4|Fmr1|Fxr1|Gigyf2|Hnrnpa2b1|Hnrnpc|Hnrnpd|Hnrnpr|Hnrnpu|Iars|Iars2|Igf2bp1|Igf2bp3|Ilf3|Imp3|Larp4b|Lars|Lsm14a|Lsm14b|Mal…
Ubiquitin mediated proteolysis	Group11	3.35406e-14	3.35406e-14	Anapc1|Birc6|Btrc|Cbl|Cblb|Cdc23|Cdc27|Cul1|Cul2|Cul3|Cul4a|Cul4b|Cul5|Fbxo4|Fbxw11|Herc1|Herc2|Herc3|Herc4|Huwe1|Itch|Klhl13|Mgrn1|Mid1|Nedd4|Nedd4l|Pias1|Pias2|Prpf19|Rfwd2|Rhobtb1|Rhobtb2|Smurf1|Smurf2|Stub1|Tceb1|Trim37|Trip12|Uba2|Uba3|Ube2d2a|Ube2e2|Ube2h|Ube2i|Ube2l3|Ube2m|Ube2o|Ube2r2|Ube2w|Ube3a|Ube3b|Ube3c|Ube4a|Ube4b|Ubr5|Wwp1|Wwp2
establishment or maintenance of cell polarity	Group18	3.31604e-14	6.63208e-14	Amot|Amotl1|Apc|Arhgef2|Brsk1|Cdc42|Cdk5rap2|Cep290|Ckap5|Clasp1|Clasp2|Crb2|Ctnna1|Cyth1|Cyth3|Dlg1|Dlg2|Dlg3|Dlg4|Dlg5|Dock7|Dynlt1b|Eya1|Fat1|Fgf13|Flot2|Frmd4a|Frmd4b|Gata3|Gbf1|Gpsm2|Gsn|Htt|Krit1|Llgl1|Llgl2|Lmna|Macf1|Map2|Mark2|Mpp5|Myo18a|Myo9b|Nckap1|Ndel1|Numa1|Pard3|Pax6|Pdzd11|Pkd1|Prkcz|Rack1|Rltpr|Rnf41|Rock1|Rufy3|Sdccag8|Sipa1l3|Syne2|Tek|Wdr43|Zw10

## Sheet: Table S4
Transcripts	Count		D-Stages	KT vs PNT	KT vs CNT	PNT vs CNT
Partially Novel (PNT)	4531		E15	0.0003732	2.2e-16	2.2e-16
Complete Novel (CNT)	4027		E15.5	2.701e-13	2.2e-16	2.2e-16
Known (K)	23121		E18	0.001336	2.2e-16	2.2e-16
			P0	2.2e-16	2.2e-16	2.2e-16
			P3	2.883e-14	2.2e-16	2.2e-16
			P6	2.2e-16	2.2e-16	2.2e-16
			P9	1.823e-13	2.2e-16	2.2e-16

## Sheet: Table S5
Gene ID	Transcript ID	Coordinates(mm10)	Length	Strand	phastConsScore	Novelty Score	E15	E18	P0	P3	P6	P9	#expCount
MSTRG.26313	MSTRG.26313.1	8:69575847-69585127	9280	-	0.826348	100	2.03573	2.98706	1.20089	1.83739	0.881328	0.465939	6
MSTRG.5711	MSTRG.5711.1	12:10152141-10160212	8071	.	0.831128	100	3.08757	2.67198	1.44093	1.70738	1.11809	1.24571	6
MSTRG.30293	MSTRG.30293.1	Y:90788899-90792888	3989	-	0.827368	100	1.12542	2.2066	0.674465	1.49951	0.245787	0.455763	6
MSTRG.10299	MSTRG.10299.1	16:30060539-30064190	3651	-	0.876458	100	0.271139	0.943428	1.08084	1.18338	0.426972	1.28156	6
MSTRG.30009	MSTRG.30009.1	X:141150818-141154054	3236	+	0.955748	100	0	3.39905	0	0.779729	0.565222	0	3
MSTRG.25199	MSTRG.25199.1	7:111117730-111120963	3233	-	0.980337	100	1.33184	0	0.935526	0.311326	0.485905	0.171839	5
MSTRG.10971	MSTRG.10971.1	17:6358671-6361843	3172	-	0.980969	100	0.630198	0.756453	0.436623	0.280892	0.620755	0.399421	6
MSTRG.28011	MSTRG.28011.1	9:55950513-55952535	2022	.	0.948225	100	0.600749	2.73634	0.451906	0.898384	0.222451	0.879423	6
MSTRG.30259	MSTRG.30259.2	X:170016072-170018087	2015	-	0.831677	100	2.49949	2.90691	0.422583	0.153892	0.059316	0.236805	6
MSTRG.10272	MSTRG.10272.1	16:24529318-24531194	1876	+	0.818676	100	76.0802	72.6278	44.3511	44.8296	36.9966	33.2341	6
MSTRG.10273	MSTRG.10273.1	16:24529325-24531194	1869	-	0.820226	100	76.364	72.9314	44.5191	45.0251	37.148	15.6664	6
MSTRG.10782	MSTRG.10782.1	16:94241576-94243385	1809	-	0.878055	100	35.9324	31.826	14.1435	14.9263	12.6179	7.90204	6
MSTRG.7338	MSTRG.7338.1	13:66010205-66011999	1794	.	0.863644	100	0	0	2.14195	0	0	0	1
MSTRG.2461	MSTRG.2461.1	10:52341093-52342874	1781	.	0.885198	100	2.53305	2.46203	1.62718	2.29157	1.1894	1.05398	6
MSTRG.7535	MSTRG.7535.1	13:91260953-91262729	1776	+	0.969209	100	7.68605	8.46092	2.3294	4.93434	4.19212	3.37008	6
MSTRG.18684	MSTRG.18684.1	4:87103424-87105078	1654	+	0.966864	100	40.3719	37.2616	40.4181	32.7835	25.1343	22.1497	6
MSTRG.18685	MSTRG.18685.1	4:87103426-87105078	1652	-	0.966847	100	40.4395	37.2712	20.9805	32.8441	12.3054	22.1774	6
MSTRG.7763	MSTRG.7763.1	13:112593576-112595174	1598	-	0.86906	100	93.1942	22.9947	33.5337	46.2549	39.4114	36.1784	6
MSTRG.18086	MSTRG.18086.1	4:12235338-12236917	1579	+	0.844787	100	21.6115	32.4813	15.292	14.613	5.50071	10.9756	6
MSTRG.27188	MSTRG.27188.1	9:4977902-4979409	1507	.	0.881141	100	3.34781	3.82751	2.20491	2.08846	1.24964	1.37616	6
MSTRG.12291	MSTRG.12291.1	18:6029034-6030476	1442	.	0.873283	100	2.14358	2.36148	2.14241	1.48678	1.93175	1.3142	6
MSTRG.9884	MSTRG.9884.1	15:103827221-103828659	1438	.	0.925823	100	3.43021	4.83594	1.54686	1.94583	1.47312	1.63567	6
MSTRG.7845	MSTRG.7845.1	13:120097695-120099123	1428	.	0.95991	100	2.59844	3.37698	1.27018	2.90943	2.31132	2.29663	6
MSTRG.18658	MSTRG.18658.1	4:83864712-83866139	1427	+	0.836793	100	0.793288	0	0	0.725989	0.56401	0	3
MSTRG.1065	MSTRG.1065.1	1:95830737-95832128	1391	.	0.802204	100	6.17903	0	3.16266	2.76758	0	2.44295	4
MSTRG.7332	MSTRG.7332.1	13:64927876-64929220	1344	.	0.925052	100	1.60942	2.9281	1.18084	0.924335	1.05327	0.62156	6
MSTRG.12840	MSTRG.12840.1	18:63543865-63545205	1340	+	0.980978	100	27.7314	27.7564	16.2327	7.53538	9.54929	8.362	6
MSTRG.7833	MSTRG.7833.1	13:119963557-119964845	1288	.	0.96473	100	0	5.82301	1.82846	4.7374	0	0	3
MSTRG.9265	MSTRG.9265.1	15:71794504-71795755	1251	.	0.946126	100	10.1047	16.2076	11.4152	8.04878	8.10943	6.92708	6
MSTRG.12135	MSTRG.12135.2	17:79933457-79934704	1247	+	0.800982	100	3.35102	5.57395	0.246079	1.62937	2.99889	1.24004	6
MSTRG.30008	MSTRG.30008.1	X:141149526-141150767	1241	+	0.834861	100	0	3.96783	1.21007	0.738979	1.15284	0.643191	5
MSTRG.7502	MSTRG.7502.1	13:84280574-84281814	1240	.	0.923013	100	0	0	0.460338	0	0	0	1
MSTRG.23114	MSTRG.23114.1	6:102936065-102937304	1239	.	0.905256	100	0.821147	0.899101	0.43661	0.390473	0.180423	0.48097	6
MSTRG.25532	MSTRG.25532.1	7:134660848-134662084	1236	.	0.989668	100	0.942277	1.14604	1.01082	3.22977	0.593697	0.445087	6
MSTRG.5921	MSTRG.5921.1	12:44618658-44619871	1213	.	0.880001	100	1.4493	0	1.43953	0.691176	0.644153	1.17884	5
MSTRG.8743	MSTRG.8743.1	14:92602378-92603589	1211	.	0.936992	100	2.81428	2.18434	1.36629	1.93238	1.37239	1.52282	6
MSTRG.5934	MSTRG.5934.1	12:51133298-51134498	1200	-	0.841037	100	1.56538	2.62822	0.949647	0.936118	0.805327	1.10451	6
MSTRG.13452	MSTRG.13452.1	19:23166931-23168119	1188	.	0.955519	100	0.564237	0	0	0	0	0	1
MSTRG.20906	MSTRG.20906.1	5:89689151-89690330	1179	-	0.969632	100	5.51449	5.65543	1.95815	2.98291	1.57235	1.58072	6
MSTRG.28917	MSTRG.28917.1	9:119162962-119164111	1149	.	0.917474	100	9.53028	11.1926	4.98931	4.97722	3.43411	3.25839	6
MSTRG.8286	MSTRG.8286.1	14:51358815-51359955	1140	.	0.997974	100	2.42932	2.278	1.73678	1.8617	1.17413	1.13583	6
MSTRG.7626	MSTRG.7626.1	13:98613408-98614534	1126	+	0.845158	100	0.377969	1.198	0.871908	0.806885	0.668525	0.583294	6
MSTRG.7686	MSTRG.7686.1	13:106475677-106476798	1121	.	0.890602	100	0.130879	0.301438	0.14018	0.453657	0.156732	0.295639	6
MSTRG.26266	MSTRG.26266.1	8:61380344-61381452	1108	-	0.847586	100	5.54921	4.93932	3.25758	3.07538	3.28684	3.12755	6
MSTRG.3218	MSTRG.3218.1	10:118253617-118254708	1091	+	0.969171	100	4.18411	4.11795	1.36697	0.788798	1.23591	1.04795	6
MSTRG.12166	MSTRG.12166.1	17:82409840-82410895	1055	.	0.88476	100	22.5253	29.4207	20.4082	10.8229	14.7794	13.0492	6
MSTRG.24954	MSTRG.24954.1	7:96202468-96203495	1027	.	0.967653	100	3.26571	9.56388	1.50787	2.81357	1.65012	0.561469	6
MSTRG.28344	MSTRG.28344.1	9:75061285-75062299	1014	.	0.847536	100	5.99599	7.52603	2.95325	2.89339	2.98598	2.66233	6
MSTRG.13417	MSTRG.13417.2	19:17926989-17927998	1009	+	0.992921	100	10.893	20.6746	13.074	7.43979	5.1379	4.19723	6
MSTRG.19664	MSTRG.19664.1	4:146749518-146750510	992	-	0.84215	100	1.02936	1.30685	1.0437	0.830216	2.89924	0.195899	6
MSTRG.12487	MSTRG.12487.1	18:33383965-33384941	976	.	0.90257	100	1.26083	0.55279	0.195256	0.460027	0.61542	0.69196	6
MSTRG.13869	MSTRG.13869.1	19:59088053-59089023	970	.	0.942332	100	0.196156	0.13731	0.173244	0.0593155	0	0.079642	5
MSTRG.10568	MSTRG.10568.1	16:53983958-53984912	954	.	0.950685	100	2.7389	3.07461	0.750125	0.631897	0.792459	0.367899	6
MSTRG.23864	MSTRG.23864.1	7:16719064-16720013	949	.	0.898823	100	5.90746	4.74465	3.21751	3.39329	2.50223	2.082	6
MSTRG.6682	MSTRG.6682.1	13:3298868-3299815	947	.	0.906768	100	93.879	76.8063	47.6622	38.4685	33.974	29.4103	6
MSTRG.26869	MSTRG.26869.1	8:105585269-105586210	941	-	0.948655	100	1.6482	1.16151	2.2626	5.06168	2.12146	3.90028	6
MSTRG.28326	MSTRG.28326.1	9:74893389-74894329	940	.	0.884714	100	3.58844	5.24564	0.484274	0.168791	0.126801	0.156555	6
MSTRG.27988	MSTRG.27988.1	9:54824428-54825343	915	-	0.821886	100	11.8229	12.9333	10.3817	5.34985	5.98282	7.44604	6
MSTRG.20905	MSTRG.20905.1	5:89689151-89690055	904	+	0.960439	100	0	0	2.47371	1.37032	1.02285	0	3
MSTRG.24887	MSTRG.24887.1	7:81420457-81421347	890	+	0.949193	100	7.60943	15.1532	3.89941	7.17126	3.35789	4.06058	6
MSTRG.11460	MSTRG.11460.1	17:31643844-31644725	881	+	0.964985	100	5.03328	1.86112	2.2207	1.71428	2.96176	2.04897	6
MSTRG.21528	MSTRG.21528.1	5:123434897-123435772	875	.	0.927741	100	7.46502	0	0	0	3.07708	0	2
MSTRG.29596	MSTRG.29596.1	X:75234879-75235751	872	.	0.969827	100	3.58459	9.78946	3.36253	2.67927	6.96693	0	5
MSTRG.12308	MSTRG.12308.1	18:8051240-8052101	861	-	0.915606	100	2.3128	2.13513	1.24482	1.00225	1.01051	0.629324	6
MSTRG.7797	MSTRG.7797.1	13:115528919-115529777	858	+	0.978573	100	5.10697	0	1.60258	2.25156	2.47236	2.02921	5
MSTRG.27047	MSTRG.27047.1	8:116501716-116502572	856	.	0.970911	100	1.67043	1.06049	0.352096	0.833495	0.524856	0.405516	6
MSTRG.3661	MSTRG.3661.1	11:22007676-22008530	854	.	0.891897	100	0	0	1.5757	0.487276	1.16069	1.03381	4
MSTRG.2381	MSTRG.2381.1	10:40285439-40286290	851	.	0.8667	100	0.370878	0.316937	1.37473	0.727971	0.740024	0.44177	6
MSTRG.29456	MSTRG.29456.1	X:61786150-61787000	850	.	0.959284	100	0	0	4.33257	6.80856	3.8204	2.68073	4
MSTRG.25863	MSTRG.25863.1	8:11683398-11684246	848	-	0.960332	100	3.0766	3.70949	2.16874	1.53916	1.66257	1.41474	6
MSTRG.22062	MSTRG.22062.1	5:146260776-146261617	841	.	0.863315	100	165.708	291.19	106.673	198.215	115.778	106.8	6
MSTRG.9146	MSTRG.9146.1	15:40670304-40671119	815	-	0.877021	100	6.52522	7.19729	4.46309	3.57396	3.21125	2.32877	6
MSTRG.18659	MSTRG.18659.1	4:84273950-84274762	812	.	0.844193	100	0.689652	2.80741	1.30484	0.948002	0.33704	0.672772	6
MSTRG.12840	MSTRG.12840.2	18:63543888-63544690	802	+	0.989401	100	0	0	0	0	0	1.03566	1
MSTRG.29216	MSTRG.29216.1	X:13448577-13449378	801	.	0.913648	100	0.0711475	0.589218	0.903874	0.821421	1.30315	1.91535	6
MSTRG.8706	MSTRG.8706.1	14:77539713-77540512	799	.	0.89361	100	1.6258	0	1.03806	1.15013	2.47752	2.54795	5
MSTRG.3224	MSTRG.3224.1	10:118260313-118261109	796	+	0.943478	100	1.3767	1.29161	0.510343	0.74205	0.543245	0.443585	6
MSTRG.13623	MSTRG.13623.1	19:38703646-38704438	792	.	0.949764	100	4.38795	5.74622	3.83031	2.3726	2.30591	2.64293	6
MSTRG.5774	MSTRG.5774.1	12:20417682-20418469	787	.	0.848902	100	5.57985	4.02646	2.23787	2.35439	2.05015	1.56441	6
MSTRG.27440	MSTRG.27440.2	9:31935284-31936061	777	+	0.822776	100	8.95737	0.165108	7.63397	4.95402	6.36813	6.35973	6
MSTRG.25023	MSTRG.25023.1	7:99945037-99945810	773	.	0.994614	100	1.74081	3.87369	1.70171	1.77356	2.08565	1.55954	6
MSTRG.26426	MSTRG.26426.1	8:72035196-72035966	770	.	0.92158	100	6.22815	6.03652	3.6527	3.4811	3.87299	2.57975	6
MSTRG.16827	MSTRG.16827.1	3:68902910-68903674	764	.	0.967981	100	0.22281	0	0.785438	0.473477	0.914866	1.08782	5
MSTRG.8771	MSTRG.8771.1	14:101982043-101982806	763	.	0.988156	100	6.97204	4.09205	2.54616	1.51633	2.46917	1.65572	6
MSTRG.10887	MSTRG.10887.1	17:3155921-3156676	755	.	0.825829	100	0.675563	1.19031	1.21604	0.633767	0.664045	0.535378	6
MSTRG.6521	MSTRG.6521.1	12:109894369-109895115	746	.	0.907889	100	60.1192	0	21.7572	39.033	17.4545	16.1938	5
MSTRG.6067	MSTRG.6067.1	12:69981028-69981767	739	-	0.934434	100	0.0114805	0	0	0	0	0	1
MSTRG.29716	MSTRG.29716.1	X:98718584-98719323	739	.	0.945731	100	2.3246	7.16218	2.56529	1.60851	0.969213	1.2192	6
MSTRG.8807	MSTRG.8807.1	14:116729424-116730154	730	.	0.960733	100	0.0470645	0.184699	0.20222	1.45748	1.31765	0.681785	6
MSTRG.26450	MSTRG.26450.1	8:72515562-72516290	728	.	0.997501	100	1.95302	1.41991	0.744905	1.54191	0.844829	1.03983	6
MSTRG.26739	MSTRG.26739.1	8:94222947-94223674	727	+	0.906294	100	6.24788	1.01524	24.2231	24.3284	20.6703	21.2261	6
MSTRG.10403	MSTRG.10403.1	16:34006781-34007505	724	-	0.936858	100	147.141	145.926	87.123	66.7104	66.995	64.4581	6
MSTRG.13394	MSTRG.13394.1	19:15193525-15194235	710	.	0.960177	100	0.732565	0.855	0.286531	0.392525	0.326054	0.567963	6
MSTRG.6455	MSTRG.6455.1	12:102866597-102867299	702	.	0.983917	100	22.9637	12.8634	10.6	10.8371	8.98288	8.09203	6
MSTRG.9168	MSTRG.9168.1	15:52089269-52089970	701	.	0.938793	100	22.3427	20.13	13.255	12.5888	12.4128	11.9153	6
MSTRG.15450	MSTRG.15450.1	2:129170582-129171281	699	.	0.819647	100	0	0	0.11282	0.656242	0	0	2
MSTRG.8750	MSTRG.8750.1	14:95284940-95285638	698	.	0.963634	100	2.51067	2.41443	0.396962	0	0.400539	0.210755	5
MSTRG.10438	MSTRG.10438.1	16:37696668-37697360	692	.	0.856929	100	0	0.097413	0.095826	0.08311	0.060879	0	4
MSTRG.2317	MSTRG.2317.1	10:30780556-30781242	686	.	0.858048	100	8.11716	4.27403	2.73562	2.36272	1.50919	1.71001	6
MSTRG.24737	MSTRG.24737.1	7:70361280-70361966	686	.	0.917981	100	4.49119	5.69932	1.762	1.71355	0.583087	0.444914	6
MSTRG.2916	MSTRG.2916.1	10:82431885-82432570	685	.	0.948781	100	0.903423	0.553049	0.989802	0.549149	0.828462	0.447252	6
MSTRG.12412	MSTRG.12412.1	18:23944974-23945658	684	+	0.915025	100	5.59742	8.77278	3.95789	2.4916	1.47016	3.8963	6
MSTRG.12411	MSTRG.12411.1	18:23944974-23945653	679	-	0.919324	100	5.74314	8.83728	3.96541	2.59878	2.95557	3.98751	6
MSTRG.16371	MSTRG.16371.1	3:20474783-20475461	678	.	0.864689	100	3.38224	0	0	0	0	0	1
MSTRG.12776	MSTRG.12776.1	18:59410562-59411239	677	.	0.951752	100	0.247529	0	1.10696	0.484835	0.468888	0.488839	5
MSTRG.7013	MSTRG.7013.1	13:40730426-40731102	676	+	0.836796	100	0	0	1.44452	0	0	2.8298	2
MSTRG.24129	MSTRG.24129.1	7:29798201-29798877	676	+	0.941493	100	0.419196	0	1.3534	1.186	0.713393	0.700823	5
MSTRG.13310	MSTRG.13310.2	19:9216345-9217016	671	+	0.914427	100	53.1943	52.3683	31.5667	19.1477	21.8872	21.0705	6
MSTRG.5894	MSTRG.5894.2	12:39948446-39949115	669	-	0.997697	100	2.66761	3.72779	4.01772	3.4309	3.0089	3.02865	6
MSTRG.25366	MSTRG.25366.1	7:125547957-125548623	666	.	0.908103	100	0	0	0.0440005	0	0	0.14908	2
MSTRG.3795	MSTRG.3795.1	11:33427827-33428491	664	.	0.822735	100	7.9107	9.39014	5.00812	2.82718	3.54246	4.02333	6
MSTRG.7012	MSTRG.7012.1	13:40730426-40731089	663	-	0.851661	100	1.11569	0	2.45242	1.15653	1.43758	1.71113	5
MSTRG.27143	MSTRG.27143.1	8:126345868-126346521	653	.	0.995986	100	7.83309	6.16369	4.19623	3.67291	3.28257	3.55018	6
MSTRG.11880	MSTRG.11880.1	17:53700704-53701340	636	-	0.930168	100	2.98792	0	3.83027	4.4584	1.48674	3.38116	5
MSTRG.13940	MSTRG.13940.1	2:4823189-4823820	631	.	0.887123	100	0	0	0.113814	0	0.0449485	0.0611805	3
MSTRG.2944	MSTRG.2944.1	10:84308834-84309461	627	.	0.827498	100	1.83572	1.31619	0.661531	1.83129	1.58064	1.02037	6
MSTRG.8426	MSTRG.8426.2	14:56865333-56865960	627	+	0.946525	100	1.40251	5.64651	0.827062	1.63219	1.57363	2.52271	6
MSTRG.7842	MSTRG.7842.1	13:120046606-120047230	624	.	0.879102	100	2.71146	2.10649	1.83284	0.944777	0.694109	0.518513	6
MSTRG.27537	MSTRG.27537.1	9:40487715-40488337	622	.	0.990454	100	0.0891835	0.346748	0.0471085	0.10523	0	0.121181	5
MSTRG.5610	MSTRG.5610.1	11:121338917-121339538	621	.	0.845772	100	2.03603	3.13392	1.41742	1.46344	1.32255	0.703286	6
MSTRG.12745	MSTRG.12745.4	18:54991943-54992562	619	-	0.877758	100	0.131992	0.721738	0.965672	0.257337	0	0.225189	5
MSTRG.6025	MSTRG.6025.1	12:67510720-67511339	619	-	0.911719	100	256.586	224.824	136.181	102.217	92.4661	94.6691	6
MSTRG.9163	MSTRG.9163.1	15:48889117-48889735	618	.	0.943501	100	9.88236	12.9235	8.59571	8.89623	5.195	4.87858	6
MSTRG.9225	MSTRG.9225.1	15:60468095-60468712	617	.	0.964696	100	0.915909	0.964913	0.686476	0.350058	0.704273	0.369455	6
MSTRG.2115	MSTRG.2115.1	10:7458334-7458949	615	+	0.944128	100	15.5138	13.645	8.34347	8.03697	5.99714	5.71113	6
MSTRG.26678	MSTRG.26678.1	8:87959694-87960309	615	.	0.883599	100	0.932822	2.30139	0.551497	0.676897	0.497362	0.276326	6
MSTRG.25832	MSTRG.25832.1	8:5117317-5117926	609	.	0.91661	100	0.597012	0.55334	0.871925	0.654803	0.522554	0.564462	6
MSTRG.9002	MSTRG.9002.1	15:23489882-23490488	606	.	0.933695	100	0.0691205	0.277774	0.0575805	0.054002	0.0463365	0.0606745	6
MSTRG.12430	MSTRG.12430.1	18:28187328-28187932	604	-	0.971868	100	1.24669	0.892661	1.21297	0.678019	0.793829	0.459573	6
MSTRG.5842	MSTRG.5842.1	12:31018694-31019297	603	+	0.963629	100	0.976855	1.17356	0.539204	0.607038	0.128058	0.167671	6
MSTRG.9274	MSTRG.9274.1	15:73428349-73428951	602	.	0.938418	100	31.6345	41.8033	29.7723	18.4391	21.2021	19.1536	6
MSTRG.5931	MSTRG.5931.1	12:49776044-49776646	602	.	0.896972	100	8.94827	13.1796	10.7925	7.52642	8.24006	3.89441	6
MSTRG.6699	MSTRG.6699.1	13:3902247-3902848	601	.	0.974641	100	3.69599	2.25399	0.508642	0.245933	0.413123	0.165182	6
MSTRG.11865	MSTRG.11865.1	17:53354501-53355098	597	.	0.816607	100	1.02151	1.57236	0.914288	0.554558	0.666777	0.61726	6
MSTRG.12849	MSTRG.12849.1	18:64611849-64612445	596	-	0.989363	100	16.0743	14.3044	8.27908	5.71533	6.9283	5.26399	6
MSTRG.14744	MSTRG.14744.1	2:64867333-64867929	596	.	0.918464	100	0.893769	0.320387	0.17206	0.082359	0.18845	0.304335	6
MSTRG.3219	MSTRG.3219.1	10:118254936-118255531	595	+	0.964822	100	1.08761	0	1.29503	2.12682	2.07382	1.18946	5
MSTRG.7902	MSTRG.7902.1	14:14448146-14448740	594	+	0.981082	100	0.433562	0	0	0.0550905	0	0.200136	3
MSTRG.13420	MSTRG.13420.1	19:17692948-17693542	594	.	0.82583	100	0.663841	0.453832	0.512085	0.818479	0.649844	0.392004	6
MSTRG.17515	MSTRG.17515.1	3:107038712-107039305	593	+	0.80348	100	0	0	0	1.3244	0	0	1
MSTRG.12706	MSTRG.12706.1	18:47414627-47415219	592	-	0.948985	100	1.76889	2.57168	1.35419	1.33757	0.824317	0.331228	6
MSTRG.10245	MSTRG.10245.1	16:23050282-23050873	591	.	0.972823	100	0.266882	0	0	0.12023	0	0	2
MSTRG.1053	MSTRG.1053.1	1:94467692-94468283	591	.	0.964676	100	1.382	0	0	0	1.46841	1.74519	3
MSTRG.8038	MSTRG.8038.1	14:27210358-27210948	590	.	0.846327	100	2.10414	1.73869	0.949646	0.729995	1.25759	0.928041	6
MSTRG.6730	MSTRG.6730.1	13:9224098-9224687	589	.	0.994508	100	2.94493	2.14308	1.67019	1.71049	0.888018	0.999569	6
MSTRG.19204	MSTRG.19204.1	4:126984547-126985135	588	.	0.833525	100	1.20618	0	0.224224	0	0.191009	0.443938	4
MSTRG.23493	MSTRG.23493.1	6:131252493-131253077	584	.	0.873896	100	2.61218	2.84685	2.28017	2.16383	2.01641	2.17206	6
MSTRG.20781	MSTRG.20781.1	5:72573091-72573674	583	.	0.90725	100	3.00763	4.21806	0	0	0	1.0812	3
MSTRG.947	MSTRG.947.1	1:87542913-87543496	583	.	0.999113	100	0.151589	0.92476	0.180916	0.665779	0.344834	0.141246	6
MSTRG.8742	MSTRG.8742.1	14:92603769-92604351	582	.	0.987765	100	3.65188	3.80333	1.86096	2.79804	2.33318	2.00562	6
MSTRG.24997	MSTRG.24997.1	7:99248435-99249017	582	.	0.987082	100	0.931646	0.941399	1.53447	0.584048	1.16734	0.619013	6
MSTRG.13272	MSTRG.13272.1	19:8256940-8257520	580	.	0.999201	100	0.376026	0.46306	0.150531	0.598823	0.154027	0.221837	6
MSTRG.23043	MSTRG.23043.1	6:92564625-92565205	580	.	0.945561	100	2.75123	4.73468	2.31812	1.9202	1.12734	1.18849	6
MSTRG.11136	MSTRG.11136.1	17:22185141-22185719	578	.	0.976245	100	0.127948	0.466372	0.68466	0.189245	0.405786	0	5
MSTRG.8225	MSTRG.8225.2	14:47176699-47177276	577	-	0.953304	100	4.89442	6.77414	3.71931	3.14275	3.23493	3.51688	6
MSTRG.7661	MSTRG.7661.1	13:100909330-100909907	577	.	0.981176	100	7.33061	4.29416	2.29466	2.3885	2.19194	2.24562	6
MSTRG.7580	MSTRG.7580.1	13:96376984-96377555	571	.	0.979881	100	0.492387	0.671534	0.37875	0.687847	0.302099	0.35551	6
MSTRG.1816	MSTRG.1816.1	1:178299808-178300378	570	+	0.987347	100	4.21625	0	10.6087	5.48259	7.78831	4.32224	5
MSTRG.12244	MSTRG.12244.1	17:93205880-93206449	569	.	0.972984	100	1.59721	1.91508	0	0.115014	0	0.090447	4
MSTRG.26419	MSTRG.26419.1	8:71695609-71696178	569	.	0.967989	100	0.277183	0.354118	0.327561	0.64291	0.313999	0.154414	6
MSTRG.28409	MSTRG.28409.1	9:83162286-83162852	566	.	0.946042	100	0.195984	0.713769	0	0.106373	0	0	3
MSTRG.9155	MSTRG.9155.1	15:44282917-44283476	559	.	0.973771	100	0	0.120549	0	0.058534	0.050225	0	3
MSTRG.7997	MSTRG.7997.1	14:23389462-23390020	558	.	0.807735	100	0.592522	0.57001	2.14727	0.905893	0.621463	0.562804	6
MSTRG.6497	MSTRG.6497.1	12:108714175-108714732	557	.	0.98414	100	6.47026	7.71347	1.52143	2.69262	1.93393	2.8934	6
MSTRG.17126	MSTRG.17126.1	3:93721193-93721748	555	+	0.998399	100	0.378431	0.437099	0.280345	0.072512	0.159525	0.211069	6
MSTRG.25356	MSTRG.25356.1	7:125075357-125075907	550	.	0.960243	100	1.50918	1.59274	1.1568	2.07532	1.12452	1.08946	6
MSTRG.6075	MSTRG.6075.1	12:71098618-71099164	546	+	0.896519	100	0.455027	0	0	0.2397	1.09067	0.396041	4
MSTRG.9226	MSTRG.9226.1	15:60469259-60469803	544	.	0.988037	100	0.212913	0	0.0538505	0.145634	0	0.067577	4
MSTRG.6241	MSTRG.6241.1	12:82493274-82493813	539	.	0.805174	100	2.02422	0	0	0	0	0	1
MSTRG.7905	MSTRG.7905.1	14:15949235-15949774	539	.	0.964543	100	7.30359	19.8757	14.1322	0	6.62858	5.2259	5
MSTRG.1199	MSTRG.1199.1	1:128005858-128006397	539	.	0.87052	100	9.04853	8.84458	10.7664	9.0667	8.47429	7.0102	6
MSTRG.20223	MSTRG.20223.1	5:30039195-30039734	539	.	0.925213	100	1.62695	1.85146	0.108698	0.77183	0.317952	0.196412	6
MSTRG.10714	MSTRG.10714.1	16:88682165-88682703	538	.	0.966145	100	0.077841	0	0	0.0608145	0	0	2
MSTRG.6778	MSTRG.6778.1	13:15118397-15118935	538	+	0.936716	100	16.6426	17.3254	8.54954	8.51937	7.2346	6.2987	6
MSTRG.13015	MSTRG.13015.1	18:87851486-87852023	537	.	0.984874	100	1.03274	3.51459	3.43439	3.4197	1.30298	2.25205	6
MSTRG.8906	MSTRG.8906.1	15:4885164-4885701	537	.	0.956366	100	2.72101	2.13314	0.777244	0.818515	0.872779	1.18424	6
MSTRG.5630	MSTRG.5630.1	12:3522218-3522750	532	.	0.84573	100	0.331519	0	0.537613	0.359633	0.423189	0.599746	5
MSTRG.14539	MSTRG.14539.1	2:34648981-34649511	530	-	0.956185	100	0	0	0	0	1.54177	3.13629	2
MSTRG.6778	MSTRG.6778.2	13:15118406-15118934	528	+	0.955818	100	1.51373	0	1.21158	0	0	0	2
MSTRG.6163	MSTRG.6163.1	12:77624325-77624853	528	.	0.975749	100	0.984601	0.76568	0.110959	0.217751	0.106337	0.194914	6
MSTRG.3662	MSTRG.3662.1	11:22010186-22010714	528	.	0.945957	100	1.34438	1.05026	1.26035	1.15375	0.533531	1.29283	6
MSTRG.13052	MSTRG.13052.1	19:3821847-3822371	524	.	0.889552	100	3.44972	6.55787	1.44244	2.29858	1.29862	1.1458	6
MSTRG.12962	MSTRG.12962.1	18:79959020-79959543	523	.	0.991427	100	0.160137	0.386493	0.188076	0.555975	0.157838	0.287659	6
MSTRG.3389	MSTRG.3389.1	10:129664986-129665508	522	.	0.93056	100	4.02705	4.16389	1.95629	1.56953	1.35053	1.28411	6
MSTRG.421	MSTRG.421.1	1:49555437-49555955	518	.	0.880992	100	4.47019	6.56899	3.19882	1.03834	4.52041	2.99201	6
MSTRG.11073	MSTRG.11073.1	17:16847401-16847917	516	.	0.860942	100	1.23271	0.587279	1.01664	1.15555	0.675899	0.299158	6
MSTRG.11709	MSTRG.11709.2	17:39636629-39637143	514	-	0.996718	100	47.9744	7.52334	18.5787	15.746	11.5816	4.51221	6
MSTRG.5666	MSTRG.5666.1	12:4459648-4460162	514	.	0.934408	100	0.378709	0.52433	0.227949	1.00936	0.054614	0.19308	6
MSTRG.12727	MSTRG.12727.1	18:53221275-53221789	514	.	0.937254	100	1.982	3.76598	0.924543	0.552821	0.13008	0.243134	6
MSTRG.2512	MSTRG.2512.1	10:59871282-59871794	512	.	0.822712	100	5.48045	4.99131	2.42877	2.39261	2.65984	1.42406	6
MSTRG.6974	MSTRG.6974.1	13:34865982-34866493	511	.	0.996596	100	0	0.13185	0	0.0640215	0	0.143865	3
MSTRG.10862	MSTRG.10862.1	17:3313484-3313994	510	.	0.83245	100	1.11028	0.792651	1.01965	0.482009	0.453083	0.366113	6
MSTRG.23360	MSTRG.23360.1	6:122644265-122644770	505	.	0.881261	100	0.344401	0	0	0	0.055585	0	2
MSTRG.13606	MSTRG.13606.1	19:37388451-37388956	505	.	0.959314	100	0.737681	0.877864	0.597225	0.672185	0.213077	0	5
MSTRG.3162	MSTRG.3162.2	10:115269939-115270444	505	+	0.810864	100	67.6822	101.571	88.2435	43.3598	61.3754	56.5689	6
MSTRG.5631	MSTRG.5631.1	12:3522944-3523449	505	.	0.889326	100	0.443014	0.800484	0.327811	0.116605	0.621539	0.427735	6
MSTRG.6422	MSTRG.6422.1	12:100744480-100744984	504	-	0.917083	100	3.48124	2.27355	1.36296	1.41473	1.21001	1.01855	6
MSTRG.18974	MSTRG.18974.1	4:117728119-117728621	502	.	0.857769	100	1.32069	0	1.4371	1.32505	1.3465	0.503933	5
MSTRG.6779	MSTRG.6779.1	13:15118434-15118935	501	-	0.936908	100	0	18.6023	0	9.07639	7.76783	6.76294	4
MSTRG.10055	MSTRG.10055.1	16:14958034-14958535	501	.	0.997466	100	0.147573	0.268954	0.139248	0.141784	0.207895	0.0733655	6
MSTRG.2227	MSTRG.2227.1	10:20208438-20208938	500	.	0.892878	100	1.67992	2.26681	0	2.67536	0.410384	1.53146	5
MSTRG.27932	MSTRG.27932.1	9:51657038-51657537	499	.	0.84791	100	0	0	0.0699025	0.065558	0	0	2
MSTRG.7328	MSTRG.7328.1	13:64624218-64624714	496	.	0.847245	100	5.04617	4.25601	3.11508	2.12429	2.84974	2.68831	6
MSTRG.10700	MSTRG.10700.1	16:85644206-85644700	494	-	0.888941	100	24.1525	10.1511	20.2443	12.3126	17.1091	17.3498	6
MSTRG.10752	MSTRG.10752.1	16:91113662-91114155	493	.	0.997387	100	54.4061	0	12.9558	0	12.1965	11.9156	4
MSTRG.17127	MSTRG.17127.1	3:93916103-93916594	491	.	0.998496	100	0	0.253773	0.241534	0.203203	0	0	3
MSTRG.29582	MSTRG.29582.1	X:74493804-74494294	490	+	0.99429	100	1.5606	1.25861	0.710367	0.974009	0.364939	0.781947	6
MSTRG.26993	MSTRG.26993.1	8:111309758-111310247	489	.	0.863916	100	13.1784	33.7993	12.9601	14.0881	12.1446	10.7498	6
MSTRG.8769	MSTRG.8769.1	14:98519179-98519667	488	.	0.974978	100	0.0858	0	0.0600175	0.145554	0.164567	0.0527145	5
MSTRG.6499	MSTRG.6499.1	12:108737139-108737627	488	.	0.963945	100	5.12704	8.90618	4.07627	2.79235	1.31154	1.92794	6
MSTRG.26505	MSTRG.26505.1	8:78485969-78486456	487	.	0.83668	100	5.88487	6.87279	4.88609	5.14355	5.03674	3.14504	6
MSTRG.10284	MSTRG.10284.1	16:28445251-28445735	484	-	0.808497	100	0	0	0	0.870855	0	0.425196	2
MSTRG.12428	MSTRG.12428.1	18:28188619-28189101	482	.	0.984166	100	1.50798	1.53744	0.798756	0.36259	1.01464	0.617617	6
MSTRG.12842	MSTRG.12842.1	18:64288353-64288834	481	.	0.92356	100	5.91197	5.93638	4.0648	2.86013	2.52419	3.0496	6
MSTRG.6678	MSTRG.6678.1	13:3139644-3140124	480	.	0.863956	100	0.807594	0.350538	0.412687	0.352417	0.478421	0.336888	6
MSTRG.19895	MSTRG.19895.1	4:156213165-156213645	480	.	0.913811	100	0.774823	0.806576	0.182387	0.554588	0.350846	0.169962	6
MSTRG.11424	MSTRG.11424.1	17:30395579-30396058	479	.	0.924427	100	12.0856	6.75123	5.38661	3.2214	4.88382	3.94284	6
MSTRG.16999	MSTRG.16999.1	3:88531814-88532288	474	+	0.922682	100	0	0	0	0	2.01859	1.47318	2
MSTRG.3578	MSTRG.3578.1	11:16255089-16255563	474	.	0.832451	100	1.85647	4.3534	2.27257	1.95927	0	0.620285	5
MSTRG.1822	MSTRG.1822.1	1:176837905-176838379	474	.	0.909017	100	1.79319	1.20769	0.698659	0.565847	0.852295	0.244207	6
MSTRG.10569	MSTRG.10569.1	16:53985740-53986213	473	.	0.824344	100	0.0781455	0.175515	0	0	0	0	2
MSTRG.13432	MSTRG.13432.1	19:16715819-16716292	473	.	0.991044	100	0.450059	0.194642	0.449599	0.388145	0.5016	0.225844	6
MSTRG.11482	MSTRG.11482.1	17:32852133-32852604	471	.	0.866341	100	0.610207	1.71629	0.586932	0.969563	0.588983	0.858246	6
MSTRG.16846	MSTRG.16846.1	3:69964149-69964619	470	.	0.834025	100	0	0	0	3.06216	0	0	1
MSTRG.23768	MSTRG.23768.1	7:5127150-5127619	469	.	0.898457	100	0	0	0	0	0	0.0548455	1
MSTRG.12435	MSTRG.12435.1	18:30419626-30420095	469	.	0.833851	100	2.13663	2.15415	1.6417	1.15174	1.32076	0.936983	6
MSTRG.26785	MSTRG.26785.1	8:98224255-98224722	467	.	0.920568	100	8.15843	15.6998	0	2.45142	1.84843	2.2297	5
MSTRG.13020	MSTRG.13020.1	18:89379093-89379560	467	.	0.998406	100	0.348097	0.288493	0.112023	0.0820445	0.159348	0.19278	6
MSTRG.30048	MSTRG.30048.1	X:146176602-146177068	466	+	0.9894	100	42.6392	48.0232	18.2643	15.8995	5.09035	7.77824	6
MSTRG.6747	MSTRG.6747.1	13:12425111-12425575	464	.	0.985045	100	0.092403	0.078396	0.092779	0.34279	0.071207	0	5
MSTRG.12719	MSTRG.12719.1	18:51003317-51003781	464	.	0.991295	100	4.32926	6.02452	4.37531	3.20131	2.05101	2.49081	6
MSTRG.12261	MSTRG.12261.1	17:94805819-94806281	462	.	0.858976	100	0.211442	0.8306	0	0.0829305	0.101246	0.259816	5
MSTRG.2915	MSTRG.2915.1	10:82431256-82431718	462	.	0.997594	100	0.584096	0.486987	0.166807	0.18124	0.698678	0.300018	6
MSTRG.25376	MSTRG.25376.1	7:126400206-126400666	460	.	0.994	100	0	0.805404	0	0.0832905	0	0.323545	3
MSTRG.29342	MSTRG.29342.1	X:48010562-48011022	460	.	0.999215	100	0.789972	0.952573	0	0.659331	0.477911	0.315543	5
MSTRG.22167	MSTRG.22167.1	6:6350840-6351300	460	.	0.877163	100	39.8181	77.0516	16.9014	23.6666	9.33742	13.9162	6
MSTRG.18663	MSTRG.18663.1	4:83421622-83422080	458	-	0.986952	100	11.294	22.4612	6.22902	10.1435	7.95532	7.61783	6
MSTRG.26297	MSTRG.26297.1	8:69239564-69240019	455	.	0.995566	100	0.127531	0.119915	0.204346	0	0	0	3
MSTRG.29224	MSTRG.29224.1	X:15365586-15366041	455	.	0.971436	100	1.89485	2.59075	1.57746	1.8212	2.17817	1.76625	6
MSTRG.7813	MSTRG.7813.1	13:117978470-117978924	454	.	0.886411	100	0.411279	0.862019	0.950843	0.370557	0.659133	1.29482	6
MSTRG.3171	MSTRG.3171.1	10:115599317-115599767	450	.	0.989357	100	4.99116	2.9827	1.68217	1.7206	1.61983	1.28282	6
MSTRG.5926	MSTRG.5926.1	12:47812893-47813342	449	.	0.85492	100	21.9397	22.0692	17.2471	15.4639	10.6782	7.75573	6
MSTRG.6330	MSTRG.6330.1	12:86845755-86846203	448	.	0.969717	100	0	78.2368	27.295	0	20.3529	19.7047	4
MSTRG.7694	MSTRG.7694.1	13:104430948-104431396	448	.	0.929192	100	1.72015	1.12763	0.351653	0.244037	0.26195	0.53313	6
MSTRG.16177	MSTRG.16177.1	2:179178464-179178909	445	.	0.850904	100	6.39784	10.9738	5.80931	1.9801	2.24058	0	5
MSTRG.8890	MSTRG.8890.1	15:3930146-3930590	444	.	0.996899	100	0.188566	0.303404	0.028359	0.332515	0	0.248288	5
MSTRG.11556	MSTRG.11556.1	17:34539866-34540307	441	.	0.838507	100	0	0	0.857178	1.12014	1.28228	0.599936	4
MSTRG.19579	MSTRG.19579.1	4:143217871-143218310	439	.	0.989748	100	3.00909	2.54126	1.48213	1.6732	0.757498	1.43594	6
MSTRG.5957	MSTRG.5957.1	12:54622717-54623155	438	.	0.961617	100	3.38734	3.09492	2.16669	1.44526	1.94036	1.76196	6
MSTRG.26441	MSTRG.26441.1	8:72283729-72284163	434	.	0.969007	100	0.128601	0	0	0	0	0	1
MSTRG.11989	MSTRG.11989.1	17:65661292-65661726	434	.	0.812005	100	0.719523	2.56063	3.00486	1.43937	0.420276	1.11824	6
MSTRG.10148	MSTRG.10148.1	16:18681486-18681920	434	.	0.993722	100	1.91948	1.93093	0.740004	0.995829	1.27304	0.946462	6
MSTRG.12890	MSTRG.12890.1	18:67920731-67921163	432	.	0.95509	100	0.0769905	0	0	1.35758	0	0	2
MSTRG.4626	MSTRG.4626.1	11:80423967-80424399	432	.	0.858538	100	0	0	0	0.088676	0.539325	0	2
MSTRG.6777	MSTRG.6777.1	13:15119005-15119437	432	+	0.961654	100	7.88374	5.10297	3.78748	1.43615	0.961032	2.00907	6
MSTRG.13010	MSTRG.13010.1	18:86242985-86243417	432	.	0.950282	100	2.83174	3.12125	1.33649	0.93513	0.904456	0.493298	6
MSTRG.6777	MSTRG.6777.2	13:15119006-15119437	431	+	0.969911	100	0.062006	0	0	0	0	0	1
MSTRG.10251	MSTRG.10251.1	16:23015794-23016225	431	.	0.980141	100	0	0	0.321196	0.908251	0.207151	0.554146	4
MSTRG.5746	MSTRG.5746.1	12:13436680-13437106	426	.	0.91956	100	4.04092	1.89717	2.58619	1.15366	2.06417	1.68119	6
MSTRG.11132	MSTRG.11132.1	17:21919891-21920316	425	.	0.999862	100	0	0.117267	0.037741	0	0	0.0855895	3
MSTRG.22848	MSTRG.22848.1	6:83601215-83601638	423	.	0.997264	100	0.273674	0	0.138436	0	0.0703535	0.060796	4
MSTRG.22992	MSTRG.22992.1	6:89200710-89201133	423	.	0.811573	100	0.591264	0.118846	0.112108	0	0.422121	0.182388	5
MSTRG.25815	MSTRG.25815.1	8:4391713-4392136	423	.	0.965252	100	0.417205	0.318431	0.556702	0.399794	0.13267	0.208454	6
MSTRG.25445	MSTRG.25445.1	7:127398616-127399037	421	.	0.979701	100	0.057665	0	0	0	0	0.174547	2
MSTRG.12696	MSTRG.12696.1	18:46941748-46942169	421	.	0.977012	100	1.55983	1.69462	1.78615	1.69365	1.4016	0.415524	6
MSTRG.22663	MSTRG.22663.1	6:56947009-56947429	420	.	0.890492	100	0	3.52771	1.12857	0	0.40018	0.669234	4
MSTRG.26257	MSTRG.26257.1	8:57520424-57520843	419	.	0.976607	100	0.128865	0.607567	0.360694	0.135303	0	0	4
MSTRG.29217	MSTRG.29217.1	X:13451852-13452271	419	.	0.891138	100	0	0.261993	0.608193	0.853735	0.852887	1.37395	5
MSTRG.5722	MSTRG.5722.1	12:11882285-11882704	419	.	0.902324	100	2.586	5.34255	0.940168	1.82478	1.0055	0.578726	6
MSTRG.8143	MSTRG.8143.1	14:33428605-33429024	419	.	0.972893	100	19.9136	20.5334	7.33172	4.95867	1.38496	1.41162	6
MSTRG.5718	MSTRG.5718.1	12:11760415-11760833	418	.	0.939692	100	0	0	0	0	0.0671265	0	1
MSTRG.19682	MSTRG.19682.1	4:147188527-147188942	415	.	0.919707	100	0	0	0	0	0	0.153983	1
MSTRG.8738	MSTRG.8738.1	14:86748653-86749068	415	-	0.834582	100	0	0.811388	1.00821	0.078796	0.215119	0.0885325	5
MSTRG.26710	MSTRG.26710.1	8:91688332-91688747	415	.	0.923714	100	2.78304	3.24478	2.07992	0.947778	1.03874	1.06231	6
MSTRG.5198	MSTRG.5198.1	11:104573554-104573968	414	.	0.845892	100	4.482	3.74177	1.5629	3.85486	1.88737	1.68166	6
MSTRG.24400	MSTRG.24400.1	7:45052914-45053328	414	.	0.917284	100	1.63738	1.75563	1.23379	1.06742	0.718792	0.665554	6
MSTRG.11177	MSTRG.11177.1	17:23636611-23637023	412	.	0.837949	100	0	0.276241	0	0	0	0	1
MSTRG.24892	MSTRG.24892.1	7:87479147-87479558	411	.	0.872988	100	0.069227	0	0.071234	0	0	0	2
MSTRG.13495	MSTRG.13495.1	19:25346816-25347223	407	.	0.972566	100	16.1255	9.58562	6.29783	5.33365	3.71087	4.00605	6
MSTRG.25547	MSTRG.25547.1	7:136811430-136811837	407	.	0.976255	100	0.284407	0.909636	0.242406	0.589923	0.494971	0.820491	6
MSTRG.16915	MSTRG.16915.1	3:84912895-84913300	405	.	0.957734	100	0.726627	0.498823	0.397579	0	0	0.181425	4
MSTRG.27420	MSTRG.27420.1	9:27408128-27408532	404	.	0.888684	100	0.276254	0.749951	0.500451	0.188851	0	0.206856	5
MSTRG.23495	MSTRG.23495.1	6:131254144-131254546	402	.	0.939151	100	0	0	0	1.05739	0	0	1
MSTRG.21639	MSTRG.21639.1	5:127954976-127955377	401	.	0.978341	100	22.2291	31.5997	28.7	21.2945	27.379	25.0017	6
MSTRG.26421	MSTRG.26421.1	8:71704480-71704879	399	.	0.989765	100	0.277807	0.337537	0.174757	1.32984	0.0745745	0	5
MSTRG.8249	MSTRG.8249.1	14:48695580-48695978	398	.	0.969476	100	14.3969	21.8523	12.5076	10.1079	11.5653	11.1799	6
MSTRG.25152	MSTRG.25152.1	7:107951379-107951776	397	.	0.963367	100	1.7921	0	0	0	0	0	1
MSTRG.13503	MSTRG.13503.1	19:28033625-28034021	396	-	0.814736	100	0	0.340088	0.0739255	0.0967175	0.0708465	0	4
MSTRG.7495	MSTRG.7495.1	13:83832867-83833261	394	.	0.913954	100	0.770881	1.00207	0.11145	0.409556	0.204119	0.152373	6
MSTRG.5880	MSTRG.5880.1	12:33375910-33376300	390	+	0.98723	100	0.229815	0	0.446284	1.13203	0	0	3
MSTRG.5923	MSTRG.5923.1	12:44621882-44622271	389	.	0.869664	100	1.70091	0	0	0	0.271783	0	2
MSTRG.8754	MSTRG.8754.1	14:93194698-93195087	389	.	0.899262	100	0.572784	0.923179	0.0722425	0	0	0	3
MSTRG.28042	MSTRG.28042.1	9:57483177-57483565	388	.	0.814252	100	0.298298	0	0.301784	0.3515	0.0766835	0.559802	5
MSTRG.3199	MSTRG.3199.1	10:116972677-116973065	388	.	0.824992	100	2.0055	0.809859	0.83425	1.2471	0.39146	0.80789	6
MSTRG.13018	MSTRG.13018.1	18:90310985-90311373	388	.	0.977416	100	3.98867	3.83298	1.7365	0.907635	1.35001	0.597381	6
MSTRG.13204	MSTRG.13204.1	19:6592185-6592572	387	.	0.980255	100	5.35311	7.34057	3.13786	1.65792	1.36323	1.2371	6
MSTRG.12586	MSTRG.12586.1	18:38360085-38360470	385	+	0.972269	100	0.856823	2.53632	0.242613	0.907412	0.532129	2.92417	6
MSTRG.444	MSTRG.444.1	1:52585218-52585601	383	.	0.987719	100	1.12811	0	0	0.248312	0	0	2
MSTRG.9327	MSTRG.9327.1	15:76150340-76150721	381	.	0.852971	100	3.6274	2.63609	0.548975	0	0.156958	0.268572	5
MSTRG.16958	MSTRG.16958.1	3:87679672-87680052	380	.	0.900021	100	0.599602	1.12825	0.301804	0.097554	0.342497	0	5
MSTRG.25641	MSTRG.25641.1	7:130767234-130767614	380	.	0.969346	100	0.343712	0.0744175	0.214662	0.172068	0.239921	0.137345	6
MSTRG.6742	MSTRG.6742.1	13:12259894-12260273	379	.	0.946976	100	0.890221	1.68727	0.229943	0.431302	0.538289	1.99152	6
MSTRG.6242	MSTRG.6242.1	12:82495036-82495413	377	-	0.883696	100	0	0	0	0	0.781282	0.035461	2
MSTRG.16278	MSTRG.16278.1	3:4213470-4213847	377	.	0.988217	100	2.73575	3.13935	1.95783	0	0.706874	0.698265	5
MSTRG.16845	MSTRG.16845.1	3:69963542-69963919	377	.	0.895839	100	3.25579	5.99709	1.82458	2.12424	2.21417	2.7718	6
MSTRG.10639	MSTRG.10639.1	16:64918520-64918896	376	.	0.996928	100	2.27617	6.71451	3.2598	2.49322	2.50538	1.20485	6
MSTRG.13599	MSTRG.13599.1	19:37176158-37176534	376	.	0.932095	100	0.373358	0.675075	0.661278	1.44659	1.69329	1.40282	6
MSTRG.30281	MSTRG.30281.1	Y:90740352-90740727	375	.	0.900533	100	0	0.179541	0	1.11189	0	0	2
MSTRG.5721	MSTRG.5721.1	12:11881580-11881955	375	.	0.990008	100	2.43325	4.35972	1.09198	0	0	1.14125	4
MSTRG.6629	MSTRG.6629.1	12:113380601-113380975	374	.	0.982061	100	4.04535	5.04013	0.860889	2.3126	0	0.540165	5
MSTRG.11064	MSTRG.11064.1	17:15575871-15576244	373	.	0.991992	100	0	0	0	0.0876445	0.190624	0.22607	3
MSTRG.10121	MSTRG.10121.1	16:17734360-17734733	373	.	0.827473	100	0.310262	0.180501	0	3.73357	0.079759	0.364347	5
MSTRG.8905	MSTRG.8905.1	15:4885778-4886150	372	.	0.899777	100	1.00803	0.906736	0.537543	1.26043	0.491034	0.585471	6
MSTRG.5740	MSTRG.5740.1	12:14929877-14930248	371	.	0.954731	100	0.199145	0	0.236681	0.0881155	0.075608	0.069294	5
MSTRG.8876	MSTRG.8876.1	15:3218530-3218897	367	.	0.982054	100	0.873161	1.28281	1.06359	0.475898	0.548898	0.0700475	6
MSTRG.29581	MSTRG.29581.1	X:74493375-74493741	366	.	0.994283	100	0.215251	0	0.0952355	0.343221	0.076638	0.0702385	5
MSTRG.27010	MSTRG.27010.1	8:112938146-112938511	365	.	0.944828	100	1.767	0.368893	0.486954	1.0555	0.774273	0.321997	6
MSTRG.12151	MSTRG.12151.1	17:80937921-80938285	364	.	0.905019	100	1.71464	3.17479	1.56146	0.812118	0.790015	0	5
MSTRG.7901	MSTRG.7901.1	14:14447656-14448019	363	.	0.982126	100	0.115264	0	0	0	0	0	1
MSTRG.29258	MSTRG.29258.1	X:23515643-23516005	362	.	0.907537	100	0	0	0.08085	0	0	0	1
MSTRG.8728	MSTRG.8728.1	14:79106040-79106402	362	.	0.994072	100	1.04386	1.48777	0.821802	1.05649	0.435541	0.83701	6
MSTRG.24995	MSTRG.24995.1	7:99247962-99248324	362	.	0.992625	100	0.081633	0.185971	0.173901	0.301853	0.0774825	0.210197	6
MSTRG.12044	MSTRG.12044.1	17:73870511-73870872	361	.	0.917036	100	1.51194	0.742209	0.816731	0.579247	0.810385	0.803675	6
MSTRG.11124	MSTRG.11124.1	17:21653250-21653606	356	.	0.849134	100	0.353577	1.40121	1.47826	0.433558	0	0.517467	5
MSTRG.5922	MSTRG.5922.1	12:44620038-44620391	353	.	0.988121	100	1.99904	2.30716	0	0	0.315995	0	3
MSTRG.8488	MSTRG.8488.1	14:61558806-61559158	352	.	0.944238	100	0.32872	0.392041	0.335388	0.363041	0.323537	0.459045	6
MSTRG.493	MSTRG.493.1	1:55128448-55128798	350	.	0.816231	100	0	0	0.167228	0	0	0	1
MSTRG.11134	MSTRG.11134.1	17:21920700-21921048	348	.	0.98804	100	0.300545	0.193431	0.183323	0	0.0854725	0	4
MSTRG.11071	MSTRG.11071.1	17:16557283-16557630	347	.	0.996902	100	15.6442	13.601	4.06594	3.80842	6.51355	2.49627	6
MSTRG.8727	MSTRG.8727.1	14:78966029-78966375	346	.	0.939193	100	0.153715	0	0	0.094464	0	0.180423	3
MSTRG.12045	MSTRG.12045.1	17:73871036-73871382	346	.	0.972781	100	0.896464	0.485904	0.455182	0.110654	0.17193	0.106136	6
MSTRG.7252	MSTRG.7252.1	13:61723603-61723949	346	.	0.932383	100	1.56299	1.11698	0.490056	0.431831	0.707744	0.252906	6
MSTRG.22847	MSTRG.22847.1	6:83600748-83601093	345	.	0.991705	100	0.181891	0.390217	0	0	0.0862135	0.074501	4
MSTRG.6677	MSTRG.6677.1	13:3138975-3139320	345	-	0.805	100	2.11322	0.812501	0.938675	0.360297	0.301044	0.263068	6
MSTRG.10548	MSTRG.10548.1	16:48749797-48750142	345	.	0.83696	100	0.713357	1.85168	0.627916	0.221947	0.162579	0.404448	6
MSTRG.5819	MSTRG.5819.1	12:26486510-26486853	343	.	0.96986	100	0.22749	0.392485	0.0853155	0	0.168477	0.254362	5
MSTRG.21864	MSTRG.21864.1	5:137896061-137896401	340	.	0.950622	100	0.0627495	0.197969	0	0.192252	0	0	3
MSTRG.7254	MSTRG.7254.1	13:62199768-62200107	339	.	0.979994	100	1.164	1.88577	0	0.756112	0	0	3
MSTRG.14557	MSTRG.14557.1	2:36389694-36390033	339	.	0.966503	100	5.8299	18.6283	2.45345	0	0	2.11584	4
MSTRG.9148	MSTRG.9148.1	15:42031535-42031873	338	.	0.957799	100	0.622708	0.498315	0	0.501109	0.424891	0.771279	5
MSTRG.6084	MSTRG.6084.1	12:72048695-72049032	337	.	0.974565	100	0	0	0	0	0.070603	0	1
MSTRG.5919	MSTRG.5919.1	12:44222579-44222914	335	.	0.92956	100	1.09838	0.313428	0.366062	0.632576	0.344976	0.219222	6
MSTRG.2434	MSTRG.2434.1	10:44852598-44852932	334	+	0.951209	100	4.64634	5.47982	3.41641	2.20833	2.72523	1.99604	6
MSTRG.12260	MSTRG.12260.1	17:94803524-94803858	334	.	0.994943	100	0.407037	0.251893	0.0876075	0.383306	0.435051	0.415421	6
MSTRG.3390	MSTRG.3390.1	10:129665538-129665871	333	.	0.975078	100	0	0	1.7626	0	0	2.14491	2
MSTRG.1819	MSTRG.1819.1	1:176836249-176836580	331	.	0.985	100	3.87002	4.79974	0	1.50349	0	0	3
MSTRG.17446	MSTRG.17446.1	3:104752371-104752702	331	-	0.989476	100	0	0	8.95601	12.9225	12.6714	5.3562	4
MSTRG.20887	MSTRG.20887.1	5:88544693-88545023	330	.	0.99564	100	0.167318	0.53231	0	0	0.045036	0	3
MSTRG.9577	MSTRG.9577.1	15:85008835-85009165	330	.	0.932692	100	0.411955	1.36647	0	0.29709	0.276163	0	4
MSTRG.9681	MSTRG.9681.1	15:93412832-93413162	330	.	0.970846	100	0.214579	0.475205	0.167055	0.586808	0.0910215	0	5
MSTRG.15646	MSTRG.15646.1	2:150397232-150397562	330	.	0.854033	100	0.111907	0.310005	0	0.116002	0.0901205	0.0778775	5
MSTRG.2914	MSTRG.2914.1	10:82430867-82431197	330	.	0.996622	100	0.242103	0.104015	0.039779	0.0604085	0.275362	0.372735	6
MSTRG.12432	MSTRG.12432.1	18:25481526-25481854	328	-	0.99986	100	1.72561	0	0	0.398529	0	0.559717	3
MSTRG.27654	MSTRG.27654.1	9:47527898-47528226	328	.	0.823097	100	0.112587	0.307785	0.583231	1.40049	0	0.4419	5
MSTRG.11676	MSTRG.11676.1	17:36180750-36181078	328	+	0.983824	100	0.360169	0.20519	0.0531175	0.249081	0.366565	0.35821	6
MSTRG.12437	MSTRG.12437.1	18:30608720-30609048	328	.	0.961748	100	0.769963	1.41738	0.720291	0.139485	0.519662	0.156721	6
MSTRG.1069	MSTRG.1069.1	1:97026229-97026555	326	.	0.944309	100	1.63057	5.20585	0.778478	0	0	0.848465	4
MSTRG.23044	MSTRG.23044.1	6:92565288-92565614	326	.	0.965526	100	0.227988	0.330312	0.377239	0.100241	0.177235	0.427949	6
MSTRG.8543	MSTRG.8543.1	14:64673965-64674287	322	.	0.819424	100	0	0.209002	0.179907	0	0	0	2
MSTRG.20543	MSTRG.20543.1	5:46415104-46415426	322	+	0.970189	100	34.968	49.5108	16.3651	18.2923	11.5263	12.3046	6
MSTRG.13017	MSTRG.13017.1	18:90311445-90311766	321	.	0.952491	100	0	0.423494	0.1832	0	0	0	2
MSTRG.8436	MSTRG.8436.1	14:57363469-57363790	321	.	0.886568	100	5.37851	4.29833	3.64259	3.02481	3.38182	4.03157	6
MSTRG.20610	MSTRG.20610.1	5:52581364-52581681	317	.	0.909437	100	0	0	0.092291	0	0	0	1
MSTRG.14182	MSTRG.14182.1	2:24992665-24992980	315	.	0.99857	100	2.24385	0	1.0617	0.380347	1.15761	0.326297	5
MSTRG.25908	MSTRG.25908.1	8:13747176-13747489	313	.	0.937831	100	0	0	0.0934665	0	0	0	1
MSTRG.3217	MSTRG.3217.1	10:118253261-118253574	313	-	0.993408	100	4.73603	7.03301	1.80708	1.13482	2.55596	1.27644	6
MSTRG.6172	MSTRG.6172.1	12:78350866-78351177	311	+	0.888566	100	640.748	802.692	348.565	563.276	300.506	237.901	6
MSTRG.27215	MSTRG.27215.1	9:4979907-4980217	310	.	0.998441	100	0	3.03784	0.761808	0	0	0.165771	3
MSTRG.7913	MSTRG.7913.1	14:16451876-16452185	309	.	0.953423	100	12.5644	19.1188	11.8896	0	7.69349	3.28645	5
MSTRG.20506	MSTRG.20506.1	5:44405242-44405551	309	.	0.991239	100	0.339343	0.596017	0.507359	0.317216	0	0.653425	5
MSTRG.11864	MSTRG.11864.1	17:53304044-53304353	309	.	0.901671	100	0.557606	1.23401	1.02539	0.351405	1.19458	1.11745	6
MSTRG.10567	MSTRG.10567.1	16:53985023-53985331	308	.	0.973408	100	0.359621	0.109754	0	0	0	0	2
MSTRG.27154	MSTRG.27154.1	8:126476434-126476741	307	.	0.885117	100	0	0	0	0	0.087666	0	1
MSTRG.18476	MSTRG.18476.1	4:53663579-53663885	306	.	0.992857	100	0	0.354029	0	0	0.084287	0	2
MSTRG.15865	MSTRG.15865.1	2:157528311-157528617	306	.	0.970212	100	30.0667	0	13.9654	11.4027	26.8963	11.9566	5
MSTRG.13871	MSTRG.13871.1	19:59170358-59170664	306	.	0.995544	100	3.4498	3.26323	0.095598	0.546938	0.330734	0	5
MSTRG.6715	MSTRG.6715.1	13:8289064-8289370	306	.	0.965743	100	44.0728	55.0331	19.9203	13.7795	15.3147	15.3246	6
MSTRG.27674	MSTRG.27674.1	9:49079030-49079335	305	.	0.994026	100	1.46004	0	0.22844	0.339722	0.0919155	0.120358	5
MSTRG.8959	MSTRG.8959.1	15:9228898-9229203	305	.	0.946281	100	1.09689	3.85968	0.623416	0	0.643409	0.758161	5
MSTRG.3021	MSTRG.3021.1	10:90612255-90612559	304	.	0.94137	100	0	0	0.114595	0.125891	0.092217	0.0845165	4
MSTRG.12981	MSTRG.12981.1	18:82338360-82338662	302	+	0.806142	100	0	0	10.4957	0	0.748208	0	2
MSTRG.13524	MSTRG.13524.1	19:29160976-29161278	302	.	0.940432	100	0	0	0	0.300745	0	0.085074	2
MSTRG.16504	MSTRG.16504.1	3:36117033-36117334	301	.	0.999613	100	0	0	0	0	0.10075	0	1
MSTRG.26420	MSTRG.26420.1	8:71704140-71704441	301	.	0.860682	100	0	1.34121	0.580874	0.888456	0.938357	0.085356	5
MSTRG.9039	MSTRG.9039.1	15:31655084-31655385	301	.	0.989934	100	21.0384	18.9225	8.65702	3.68131	6.4716	7.22143	6
MSTRG.10672	MSTRG.10672.1	16:78315982-78316282	300	.	0.853723	100	0	0	1.66711	1.40321	0.626064	0	3
MSTRG.8955	MSTRG.8955.1	15:8239918-8240218	300	.	0.968043	100	0	0	0.224059	0.386898	0.0149505	0.122357	4
MSTRG.4236	MSTRG.4236.1	11:64759412-64759711	299	.	0.840723	100	0.183971	0	0	0	0	0	1
MSTRG.103	MSTRG.103.1	1:14839295-14839593	298	.	0.98004	100	10.1532	34.4536	0	4.57074	5.93016	4.69068	5
MSTRG.9281	MSTRG.9281.1	15:73407768-73408066	298	.	0.965508	100	0.404525	1.88976	0.682627	0.645072	0.523347	0.800588	6
MSTRG.161	MSTRG.161.1	1:22029546-22029842	296	.	0.833232	100	0	0.227298	0.117681	0	0	0.125245	3
MSTRG.25423	MSTRG.25423.1	7:126991496-126991790	294	.	0.87401	100	1.06533	1.02294	1.39263	0.629622	0.614962	0.685401	6
MSTRG.25574	MSTRG.25574.1	7:139774892-139775185	293	.	0.960602	100	0.142708	0.459234	0.337589	0	0.191334	0.12527	5
MSTRG.11866	MSTRG.11866.1	17:53360548-53360841	293	.	0.980357	100	1.66758	1.68277	0.311075	0.334479	0.239451	0.233809	6
MSTRG.10288	MSTRG.10288.1	16:28950898-28951190	292	.	0.936577	100	0	0	0.119288	0.114011	0	0	2
MSTRG.29341	MSTRG.29341.1	X:48010258-48010550	292	.	0.996495	100	4.58345	4.37762	2.07525	2.29499	1.18681	1.1061	6
MSTRG.12963	MSTRG.12963.1	18:79959580-79959871	291	.	0.917486	100	1.07191	3.69794	2.32508	2.6724	2.08404	2.32515	6
MSTRG.12158	MSTRG.12158.1	17:82191476-82191767	291	.	0.975575	100	1.30184	2.35043	1.02315	0.912804	0.161408	0.105935	6
MSTRG.10722	MSTRG.10722.1	16:90090286-90090576	290	.	0.855842	100	0.144179	0.865302	0.100854	0	0.164571	0.266633	5
MSTRG.5795	MSTRG.5795.1	12:24381607-24381896	289	.	0.922614	100	0	0	0	0.113031	0	0	1
MSTRG.24994	MSTRG.24994.1	7:99247416-99247705	289	.	0.992459	100	0.306713	0	0.222966	0	0.190094	0.126998	4
MSTRG.5858	MSTRG.5858.1	12:32712146-32712435	289	.	0.806148	100	0.144677	0.232785	0.101202	0.254213	0.179277	0.088888	6
MSTRG.7994	MSTRG.7994.1	14:24069779-24070067	288	.	0.989471	100	0	0	0	0.964088	0	0	1
MSTRG.816	MSTRG.816.1	1:78782603-78782891	288	.	0.993329	100	2.75836	5.37257	2.35554	0.451727	1.74735	0.312184	6
MSTRG.8693	MSTRG.8693.1	14:76636449-76636736	287	.	0.829063	100	0.145681	0.116644	0	0	0.09766	0	3
MSTRG.18924	MSTRG.18924.1	4:111807058-111807343	285	-	0.941416	100	29.3892	0	0	9.62004	0	6.59967	3
MSTRG.5715	MSTRG.5715.1	12:10723830-10724115	285	.	0.962483	100	0.259028	0	0	0.114612	0.202643	0	3
MSTRG.28128	MSTRG.28128.1	9:62409270-62409555	285	.	0.952212	100	0	1.06162	1.16219	0.33352	0.55578	0.77212	5
MSTRG.9283	MSTRG.9283.1	15:74093178-74093463	285	-	0.980913	100	2.55786	5e-07	0	1.56339	2.2991	1.71069	5
MSTRG.13866	MSTRG.13866.1	19:59087622-59087907	285	.	0.947255	100	0.479077	0.94416	0.256543	1.31146	1.07132	0.50907	6
MSTRG.12163	MSTRG.12163.1	17:82540021-82540305	284	.	0.950281	100	0	0.355303	0.157555	0	0.197377	0	3
MSTRG.12388	MSTRG.12388.1	18:20548577-20548861	284	.	0.897944	100	0.407151	1.42121	0.328591	0.115014	0.098688	0.180895	6
MSTRG.2318	MSTRG.2318.1	10:30781619-30781902	283	.	0.975342	100	0	0.237702	0.123068	0	0.105035	0.129681	4
MSTRG.12708	MSTRG.12708.8	18:48069384-48069667	283	+	0.991799	100	1.54252	0.0428745	0.513567	0.115419	0.104978	0.259362	6
MSTRG.29919	MSTRG.29919.1	X:127184575-127184858	283	.	0.995789	100	3.84462	3.49423	3.12524	2.06179	2.12774	2.60645	6
MSTRG.27259	MSTRG.27259.1	9:14741547-14741829	282	.	0.804148	100	0.667146	0	0	2.10436	2.07955	0	3
MSTRG.7329	MSTRG.7329.1	13:64703160-64703442	282	.	0.977219	100	0.427396	0.524794	0.103705	0.169597	0.204792	0	5
MSTRG.26783	MSTRG.26783.1	8:97876197-97876479	282	.	0.991403	100	1.85784	3.10105	1.42264	1.04572	0.930593	1.7646	6
MSTRG.15647	MSTRG.15647.1	2:150397667-150397946	279	.	0.955268	100	0.464369	0.352004	0.059745	0.528463	0	0.293986	5
MSTRG.18590	MSTRG.18590.1	4:65123774-65124052	278	.	0.928222	100	0	0	1.56425	1.75815	1.67358	2.64246	4
MSTRG.26095	MSTRG.26095.1	8:26823186-26823464	278	.	0.853495	100	7.78603	4.95781	6.14744	3.13629	2.54619	4.36536	6
MSTRG.14169	MSTRG.14169.1	2:24495012-24495289	277	.	0.972673	100	2.46666	0	0.410699	1.04768	0.918922	0	4
MSTRG.14183	MSTRG.14183.1	2:24993064-24993340	276	.	0.999848	100	0	0	0	0	0	3.49438	1
MSTRG.11867	MSTRG.11867.1	17:53361512-53361788	276	.	0.948722	100	0.619061	0	0.414144	0	0.378026	0.249961	4
MSTRG.26781	MSTRG.26781.1	8:95987082-95987357	275	+	0.867685	100	0	0.489185	0.957017	1.14558	1.6305	0.141589	5
MSTRG.11168	MSTRG.11168.1	17:22858401-22858676	275	.	0.877216	100	2.04784	1.34739	1.77064	1.16404	1.57198	0.407909	6
MSTRG.23694	MSTRG.23694.1	7:3273749-3274023	274	.	0.999073	100	0.592398	0	0	0	0	0.133925	2
MSTRG.1198	MSTRG.1198.1	1:128005480-128005754	274	.	0.910735	100	2.92269	0	0	0	0	2.43714	2
MSTRG.7739	MSTRG.7739.1	13:108743361-108743635	274	.	0.933989	100	0	0.471325	0	0	0	0.093736	2
MSTRG.10700	MSTRG.10700.2	16:85644412-85644685	273	-	0.982281	100	0	41.1617	0	0	0	0	1
MSTRG.18710	MSTRG.18710.1	4:93264825-93265098	273	.	0.999004	100	0	0	0	0	0.2053	0	1
MSTRG.12389	MSTRG.12389.1	18:20549019-20549291	272	.	0.89141	100	0	0	0.128027	0	0	0	1
MSTRG.21141	MSTRG.21141.1	5:110096876-110097148	272	.	0.99689	100	0	0	0	0	0	0.044519	1
MSTRG.5322	MSTRG.5322.1	11:113447059-113447331	272	.	0.934879	100	0	0	0	2.39101	0	0	1
MSTRG.16359	MSTRG.16359.1	3:19911557-19911829	272	.	0.999934	100	0	0	0	0	0	2.29329	1
MSTRG.3834	MSTRG.3834.1	11:41143613-41143885	272	.	0.963267	100	0.307371	0.41223	0.237583	0	0.11848	0	4
MSTRG.26741	MSTRG.26741.1	8:94406107-94406379	272	.	0.851319	100	1.48563	0	2.64622	1.51396	0.11539	1.28161	5
MSTRG.13107	MSTRG.13107.1	19:5132414-5132686	272	.	0.999377	100	0.135681	0.200297	0.432731	0.608052	0.200901	0.0113305	6
MSTRG.7260	MSTRG.7260.1	13:62385104-62385376	272	.	0.972044	100	2.28375	3.02918	0.706592	0.637668	1.46265	2.49465	6
MSTRG.24702	MSTRG.24702.1	7:66190566-66190837	271	.	0.998596	100	0.290431	0	0	0.283741	0.213073	0	3
MSTRG.465	MSTRG.465.1	1:53396665-53396935	270	.	0.97597	100	0	0.498211	0	0	0	0	1
MSTRG.27439	MSTRG.27439.1	9:31434455-31434725	270	.	0.96279	100	0.309639	0.371166	0.344562	0	0	0	3
MSTRG.3301	MSTRG.3301.1	10:127341686-127341956	270	.	0.867561	100	4.0107	7.96887	0.691132	0.603569	0	0	4
MSTRG.14162	MSTRG.14162.1	2:23234825-23235094	269	+	0.823896	100	1.85139	1.12513	1.00941	0.445719	0.276203	0.347816	6
MSTRG.8755	MSTRG.8755.1	14:93195432-93195699	267	.	0.954489	100	0.467288	1.13226	0.327433	0.265581	0	0.144277	5
MSTRG.821	MSTRG.821.1	1:78967349-78967615	266	-	0.992404	100	0	0	0	0	0	0.0595175	1
MSTRG.5592	MSTRG.5592.1	11:121105583-121105849	266	.	0.998948	100	0	4.79548	0	0	0	0.519733	2
MSTRG.8040	MSTRG.8040.1	14:27211412-27211678	266	.	0.853273	100	0.409237	1.17738	0.462047	0.694408	0.294174	0.183917	6
MSTRG.18708	MSTRG.18708.1	4:92106826-92107091	265	.	0.987564	100	0	0	0	0	0	0.110475	1
MSTRG.8176	MSTRG.8176.1	14:43120636-43120901	265	.	0.87147	100	0	0	0	6.98889	0	0	1
MSTRG.6628	MSTRG.6628.1	12:113379893-113380157	264	.	0.981985	100	0	5.09618	0.885992	0	0	0.486426	3
MSTRG.10868	MSTRG.10868.1	17:3461760-3462024	264	.	0.860026	100	0.139777	0.509491	0.330569	0	0.112565	0.348837	5
MSTRG.5674	MSTRG.5674.2	12:4783135-4783399	264	+	0.991408	100	4.75999	4.03568	5.25999	2.44257	3.27071	3.40039	6
MSTRG.7723	MSTRG.7723.1	13:108309705-108309969	264	.	0.983909	100	2.28074	1.11833	0.539348	0.242441	0.265341	0.632278	6
MSTRG.14189	MSTRG.14189.1	2:25153832-25154094	262	.	0.960373	100	0	3.97858	1.34467	0	0.320831	0	3
MSTRG.11554	MSTRG.11554.1	17:34538240-34538502	262	.	0.932053	100	0.350692	1.98929	0.797369	0.302239	0.267359	0	5
MSTRG.23296	MSTRG.23296.1	6:118474081-118474342	261	.	0.948821	100	0.0424135	0	0	0	0	0	1
MSTRG.29629	MSTRG.29629.1	X:79631533-79631793	260	.	0.887257	100	0	0	0	0.0676725	0	0	1
MSTRG.11674	MSTRG.11674.1	17:36179910-36180170	260	.	0.993345	100	1.85874	2.02867	0.898634	0	0.933374	0	4
MSTRG.2241	MSTRG.2241.1	10:22791587-22791847	260	.	0.978533	100	1.77331	0.977695	0.817689	0.754812	0.342872	0.0987645	6
MSTRG.25767	MSTRG.25767.1	7:144791963-144792222	259	.	0.829581	100	0	0	0.112879	0	0	0	1
MSTRG.6751	MSTRG.6751.1	13:12679785-12680044	259	.	0.810538	100	0.55027	0	0.134428	0.126073	0.216355	0	4
MSTRG.18089	MSTRG.18089.1	4:12234982-12235241	259	.	0.808181	100	5.40588	11.0343	2.99129	3.02575	2.12251	1.68545	6
MSTRG.6146	MSTRG.6146.1	12:76152048-76152306	258	-	0.830707	100	0	0	0.688128	0	0	0	1
MSTRG.6706	MSTRG.6706.1	13:5215909-5216167	258	.	0.856193	100	0	0	0.600773	0.42306	0.338942	0.241726	4
MSTRG.8573	MSTRG.8573.1	14:66798135-66798393	258	.	0.995973	100	2.02559	2.5804	1.64625	1.80399	1.29437	1.35003	6
MSTRG.15059	MSTRG.15059.1	2:97948522-97948779	257	.	0.811779	100	3.74289	6.32338	3.38643	1.47436	0	0	4
MSTRG.12718	MSTRG.12718.1	18:51003015-51003272	257	.	0.883205	100	3.86106	3.13864	1.22997	3.09815	1.3455	1.22755	6
MSTRG.20782	MSTRG.20782.1	5:72573805-72574060	255	.	0.917891	100	0	0.916362	0	0	0.187874	0	2
MSTRG.8881	MSTRG.8881.1	15:3217782-3218037	255	.	0.895609	100	3.59342	2.37331	1.3705	0.832811	1.24182	1.13544	6
MSTRG.5605	MSTRG.5605.1	11:121405374-121405628	254	.	0.926827	100	0	0	0.22558	0.523761	0.218188	0.0960335	4
MSTRG.9127	MSTRG.9127.1	15:38990939-38991193	254	.	0.935839	100	0	0.254146	0.309765	0.250663	0	0.192068	4
MSTRG.11072	MSTRG.11072.1	17:16557837-16558091	254	.	0.927671	100	36.279	30.1651	16.8083	8.0846	12.3082	9.71443	6
MSTRG.2102	MSTRG.2102.1	10:5222265-5222519	254	.	0.831455	100	0.164534	0.264736	0.379804	1.32951	0.113471	0.570919	6
MSTRG.26789	MSTRG.26789.1	8:102534935-102535188	253	.	0.964087	100	1.79151	2.65246	0.48424	0.754016	0.411042	0.152229	6
MSTRG.5818	MSTRG.5818.1	12:26150349-26150602	253	.	0.840039	100	1.58724	2.12622	0.404409	0.224549	0.989426	0.202972	6
MSTRG.3221	MSTRG.3221.1	10:118258693-118258945	252	-	0.961763	100	0	0	0.369273	0.256033	0.23581	0.368767	4
MSTRG.3810	MSTRG.3810.1	11:35731053-35731304	251	.	0.943083	100	1.5001	5.08985	0	0.914209	0.553594	0	4
MSTRG.13587	MSTRG.13587.1	19:36405208-36405458	250	-	0.890996	100	0	0	0	0	0	0.146731	1
MSTRG.9121	MSTRG.9121.1	15:38575971-38576221	250	.	0.999546	100	0	0	0	0.231557	0	0	1
MSTRG.15519	MSTRG.15519.1	2:132215062-132215312	250	.	0.951255	100	0	0.268954	0.60151	0	0.221936	0.102699	4
MSTRG.9204	MSTRG.9204.1	15:58121569-58121819	250	.	0.858219	100	0.257176	0.363089	0	0	0.112057	0.102699	4
MSTRG.1823	MSTRG.1823.1	1:176838584-176838833	249	.	0.994612	100	0.148164	0	0	0	0	0	1
MSTRG.28229	MSTRG.28229.1	9:67747841-67748090	249	.	0.9212	100	0.148164	0	0	0.19143	0	0.10311	3
MSTRG.11107	MSTRG.11107.1	17:20661617-20661866	249	.	0.83572	100	0.167824	0.54006	0	0	0.112504	0.250427	4
MSTRG.29650	MSTRG.29650.1	X:87129345-87129593	248	.	0.919116	100	0	0	0	0.154204	0	0	1
MSTRG.8882	MSTRG.8882.1	15:3218071-3218319	248	-	0.973024	100	6.57312	0	3.64954	6.7945	0	2.21864	4
MSTRG.13905	MSTRG.13905.1	19:61304832-61305079	247	.	0.91146	100	2.49875	1.36104	1.13284	5.89107	0.501294	0.0311825	6
MSTRG.16440	MSTRG.16440.1	3:32397069-32397315	246	.	0.849065	100	2.23878	2.18648	1.22698	1.01912	0.817791	0.417449	6
MSTRG.12519	MSTRG.12519.1	18:34970377-34970622	245	.	0.999703	100	0	0	1.39499	0	1.76692	0	2
MSTRG.12307	MSTRG.12307.1	18:8227735-8227979	244	.	0.988412	100	0.449435	0.27554	0.468487	0	0.1148	0.105214	5
MSTRG.10584	MSTRG.10584.1	16:56021001-56021245	244	.	0.882494	100	0.405183	0.27554	0.245969	0.603957	0.0769165	0.835665	6
MSTRG.5196	MSTRG.5196.1	11:104570965-104571208	243	.	0.8825	100	0	0	0.109455	0	0	0.256586	2
MSTRG.5755	MSTRG.5755.1	12:17233603-17233845	242	.	0.976794	100	1.66492	0	0.287666	0.472125	0.562061	0.31824	5
MSTRG.5212	MSTRG.5212.1	11:105775881-105776123	242	.	0.807502	100	6.90312	12.6396	7.88336	1.82106	3.62132	5.04357	6
MSTRG.25599	MSTRG.25599.1	7:140992631-140992872	241	.	0.960963	100	1.11973	0	0.121275	0	0.355712	0.60875	4
MSTRG.28107	MSTRG.28107.1	9:59766436-59766676	240	.	0.885614	100	0	0	0	0.136013	0	0	1
MSTRG.27998	MSTRG.27998.1	9:55519586-55519826	240	.	0.970519	100	0	0	0.407579	0.21762	0.148531	0.0128355	4
MSTRG.8541	MSTRG.8541.1	14:64588280-64588519	239	+	0.864	100	0	0	0.244571	0	1.05473	1.18147	3
MSTRG.9279	MSTRG.9279.1	15:73329977-73330216	239	.	0.990996	100	0	0.708828	0.509486	1.45356	0	0.161109	4
MSTRG.13914	MSTRG.13914.1	19:61107609-61107848	239	.	0.889957	100	0.490016	0	0.332861	0.36637	1.17192	0.457298	5
MSTRG.7558	MSTRG.7558.1	13:93448651-93448890	239	.	0.8893	100	3.00875	3.86121	2.60069	2.44085	1.54921	2.24591	6
MSTRG.7904	MSTRG.7904.1	14:15910934-15911172	238	.	0.91854	100	0.46495	0.282459	0.269037	0.595613	0	0.154098	5
MSTRG.2898	MSTRG.2898.1	10:82008500-82008738	238	.	0.987038	100	0.560565	0.612934	0.051184	0.858496	0	0.204926	5
MSTRG.10355	MSTRG.10355.1	16:33138596-33138833	237	.	0.901416	100	0.176286	0	0.123313	0	0	0.108309	3
MSTRG.26060	MSTRG.26060.1	8:25789055-25789292	237	.	0.910702	100	0	0	0.363885	0.137727	0.0752015	0.154746	4
MSTRG.15278	MSTRG.15278.1	2:119665160-119665397	237	.	0.997782	100	0.233063	0.907664	0.146854	0.266196	0	0	4
MSTRG.6359	MSTRG.6359.1	12:88334793-88335030	237	.	0.884538	100	0.176286	0.147496	0.146854	0	0.118177	0	4
MSTRG.6709	MSTRG.6709.1	13:8128427-8128664	237	.	0.999399	100	0.643189	0.850935	0.729866	0.137727	0.728174	0.216617	6
MSTRG.1308	MSTRG.1308.1	1:134395505-134395741	236	-	0.949219	100	0.17703	0	0	0	0	0	1
MSTRG.26243	MSTRG.26243.1	8:57291636-57291872	236	.	0.983371	100	0	0	0	0.138308	0	0	1
MSTRG.12839	MSTRG.12839.1	18:63543594-63543830	236	.	0.964152	100	27.4869	0	0	69.3584	20.7613	0	3
MSTRG.8039	MSTRG.8039.1	14:27211071-27211307	236	.	0.821089	100	1.8306	1.89894	1.38806	1.31867	0.738922	0	5
MSTRG.11483	MSTRG.11483.1	17:32852665-32852901	236	.	0.868329	100	2.28646	1.85147	2.22574	1.84156	1.63448	1.7192	6
MSTRG.20232	MSTRG.20232.1	5:29806392-29806627	235	.	0.817525	100	0	0	0.248716	0	0	0	1
MSTRG.2737	MSTRG.2737.1	10:78543925-78544160	235	.	0.900593	100	0.156953	0	0	0	0	0.109227	2
MSTRG.2105	MSTRG.2105.1	10:5792117-5792352	235	.	0.998631	100	1.19662	1.11559	0.697976	0.705061	0.115603	1.18287	6
MSTRG.24793	MSTRG.24793.1	7:79790340-79790575	235	.	0.999254	100	4.20952	5.76865	5.49172	4.77188	6.19568	5.81797	6
MSTRG.6729	MSTRG.6729.1	13:9223770-9224005	235	.	0.974153	100	0.840968	0.286049	0.148099	0.138894	0.126398	0.156057	6
MSTRG.8253	MSTRG.8253.1	14:49112276-49112510	234	.	0.997762	100	0	0	0	0	0.0789925	0	1
MSTRG.12555	MSTRG.12555.1	18:36649167-36649401	234	.	0.96663	100	0.152892	0	0	0	0	0	1
MSTRG.5638	MSTRG.5638.1	12:3438601-3438835	234	.	0.951566	100	0.987903	2.15313	2.8677	0.619314	0.57121	1.39743	6
MSTRG.15282	MSTRG.15282.1	2:119793707-119793941	234	.	0.916451	100	0.642732	0.574532	0.838788	0.278971	0.380807	0.888335	6
MSTRG.29298	MSTRG.29298.1	X:38182544-38182777	233	.	0.999739	100	0.159577	2.88494	0	0.178857	0	0	3
MSTRG.2596	MSTRG.2596.1	10:65534951-65535184	233	.	0.998709	100	0.3586	0.576987	0	0.140081	0	0.11016	4
MSTRG.2910	MSTRG.2910.1	10:82223235-82223468	233	.	0.965611	100	0	0	0.210707	0.0168095	0.120197	0.491314	4
MSTRG.7240	MSTRG.7240.1	13:61532284-61532517	233	.	0.803128	100	1.26636	0	0.947468	0.918742	0.524997	0	4
MSTRG.9162	MSTRG.9162.1	15:48888043-48888275	232	.	0.85603	100	0	0	0	0	0.128025	0	1
MSTRG.24717	MSTRG.24717.1	7:66993989-66994220	231	.	0.994953	100	0	0	0	0	0	0.158748	1
MSTRG.21539	MSTRG.21539.1	5:123165388-123165619	231	+	0.991328	100	4.20826	0	2.0253	2.04869	1.48418	0.476242	5
MSTRG.26795	MSTRG.26795.1	8:99144753-99144983	230	.	0.93084	100	0	0	0.145252	0.239812	0	0	2
MSTRG.7110	MSTRG.7110.1	13:50950369-50950599	230	.	0.997658	100	0.340162	0	0	0.141901	0	0.271025	3
MSTRG.2270	MSTRG.2270.1	10:25836950-25837180	230	.	0.997987	100	0.363256	0.464662	0.916375	0.465433	0.936461	0.212023	6
MSTRG.8762	MSTRG.8762.1	14:96700104-96700333	229	.	0.937861	100	0	0	0	0	0	0.106472	1
MSTRG.26617	MSTRG.26617.1	8:84854129-84854358	229	.	0.986048	100	0.404801	0	0	0.0356295	0	0.112076	3
MSTRG.23494	MSTRG.23494.1	6:131253152-131253381	229	.	0.8445	100	1.29053	3.31667	1.43351	1.51729	1.6978	1.30237	6
MSTRG.25261	MSTRG.25261.1	7:116799061-116799289	228	.	0.868793	100	0	0.294793	0	0	0	0	1
MSTRG.24568	MSTRG.24568.1	7:61548954-61549182	228	.	0.989393	100	0.274822	0.294793	0	0	0	0.112565	3
MSTRG.19896	MSTRG.19896.1	4:156214306-156214534	228	.	0.989432	100	0	0.315428	0.485258	0.545362	0	0.628786	4
MSTRG.29735	MSTRG.29735.1	X:101063108-101063335	227	.	0.999079	100	0	3.41683	0	0	0.544019	0.452236	3
MSTRG.12837	MSTRG.12837.1	18:63407230-63407457	227	.	0.998702	100	0.184018	0.592171	0	0	0	0.274591	3
MSTRG.7392	MSTRG.7392.1	13:69514010-69514236	226	.	0.810048	100	0.268528	0	0	0.570454	0	0.0465585	3
MSTRG.8878	MSTRG.8878.1	14:123697996-123698222	226	.	0.850057	100	0.616096	3.27058	1.34029	1.55538	1.15644	0.540813	6
MSTRG.11133	MSTRG.11133.1	17:21920390-21920616	226	.	0.998507	100	0.369657	1.23714	0.242063	0.40721	0.262818	0.350097	6
MSTRG.22395	MSTRG.22395.1	6:36837405-36837630	225	.	0.913686	100	0.371293	0.597411	0	0	0	0	2
MSTRG.7787	MSTRG.7787.1	13:113761606-113761831	225	.	0.969133	100	0.349544	0	0	0.169898	0.124452	0	3
MSTRG.3223	MSTRG.3223.1	10:118259566-118259791	225	+	0.97181	100	0	0	1.53236	0.867115	0.593958	0	3
MSTRG.8200	MSTRG.8200.1	14:45557703-45557927	224	.	0.993098	100	0	0	0	0	0.125005	0	1
MSTRG.5279	MSTRG.5279.1	11:109172651-109172874	223	.	0.999683	100	0	0	0	0	0.121184	0	1
MSTRG.6711	MSTRG.6711.1	13:8129661-8129884	223	.	0.89817	100	0.0926025	0	0	0.562331	0	0	2
MSTRG.14907	MSTRG.14907.1	2:80282586-80282809	223	.	0.998759	100	0.394006	0	0.836146	0.146335	0.251126	0	4
MSTRG.6741	MSTRG.6741.1	13:12259094-12259316	222	.	0.942269	100	0.297268	0	0.0131605	0	0	0.0099095	3
MSTRG.2373	MSTRG.2373.1	10:39662776-39662998	222	.	0.843883	100	0.188144	0	0.235099	0	0.185406	0	3
MSTRG.26096	MSTRG.26096.1	8:26823477-26823699	222	.	0.969489	100	0.542391	0	0.419948	0.172182	0	0.346782	4
MSTRG.6171	MSTRG.6171.1	12:78256087-78256309	222	.	0.994211	100	0	1.46216	0.689408	0.495887	0.727821	0.254325	5
MSTRG.7243	MSTRG.7243.1	13:61687284-61687506	222	.	0.998776	100	2.04834	2.42179	1.25229	0	0.625587	0.288985	5
MSTRG.27223	MSTRG.27223.1	9:7723745-7723966	221	.	0.874315	100	6.13608	0	0	0	2.1929	0	2
MSTRG.18760	MSTRG.18760.1	4:99129745-99129966	221	.	0.995842	100	0	0	0.991503	0	0.463701	0	2
MSTRG.8403	MSTRG.8403.1	14:56277033-56277254	221	.	0.998023	100	7.56043	0	1.09065	0	1.42954	0.87373	4
MSTRG.7447	MSTRG.7447.1	13:75954111-75954331	220	.	0.905611	100	0.335213	0	0	0.322063	0	0	2
MSTRG.11065	MSTRG.11065.1	17:15575554-15575774	220	.	0.983208	100	0	0	0.0948905	0.0103825	0.087735	0.11664	4
MSTRG.27276	MSTRG.27276.1	9:17733045-17733265	220	.	0.998421	100	4.59129	3.66556	2.01457	3.14115	2.22522	2.16629	6
MSTRG.7255	MSTRG.7255.1	13:62200146-62200364	218	.	0.995868	100	0	0	0	0.175328	0	0	1
MSTRG.7920	MSTRG.7920.1	14:18544898-18545116	218	.	0.907164	100	1.46531	0.419225	1.19696	0.175328	0.393069	0.117706	6
MSTRG.13009	MSTRG.13009.1	18:85847312-85847530	218	.	0.85963	100	1.18397	5.0235	1.34011	1.45616	1.2702	1.15474	6
MSTRG.9212	MSTRG.9212.1	15:59238790-59239006	216	.	0.996779	100	0	0	0.135246	0	0.129613	0	2
MSTRG.13270	MSTRG.13270.1	19:7960666-7960882	216	.	0.999751	100	2.03095	2.49023	0.499182	0.567526	0.259227	0.288511	6
MSTRG.28230	MSTRG.28230.1	9:67748318-67748532	214	.	0.999326	100	0.732136	1.01104	0	0	0.169267	0	3
MSTRG.10902	MSTRG.10902.1	17:6791325-6791539	214	.	0.908391	100	0	0.467842	0.14956	1.24581	0.133436	0	4
MSTRG.12296	MSTRG.12296.1	18:7043880-7044094	214	.	0.901293	100	0.195144	0	0.299069	0.425703	0.13082	0.23979	5
MSTRG.15192	MSTRG.15192.1	2:112808861-112809075	214	.	0.843233	100	1.36601	3.16531	1.02957	1.46184	0	0.759336	5
MSTRG.4045	MSTRG.4045.1	11:56461459-56461672	213	.	0.897262	100	1.27437	0	0	0	0	0	1
MSTRG.6456	MSTRG.6456.1	12:102867311-102867523	212	.	0.885671	100	0.370317	0.722615	0	0	0.41082	0.293929	4
MSTRG.8492	MSTRG.8492.1	14:62540561-62540773	212	.	0.902258	100	1.3246	0.316937	0.686878	1.20408	0.706962	0.953723	6
MSTRG.20799	MSTRG.20799.1	5:73978568-73978779	211	.	0.987151	100	1.38534	0	0.572081	0	0	0	2
MSTRG.9262	MSTRG.9262.1	15:70064044-70064255	211	.	0.903222	100	1.19446	0.849151	1.50979	0.923069	0.651957	0.243183	6
MSTRG.14961	MSTRG.14961.1	2:87395007-87395217	210	.	0.919877	100	0	0	0	0.281185	0	0	1
MSTRG.12518	MSTRG.12518.1	18:34969716-34969926	210	.	0.945858	100	0	2.43155	0	0.526801	0	0.170302	3
MSTRG.23863	MSTRG.23863.1	7:16693794-16694004	210	.	0.942905	100	0.543412	0.319941	0.165647	0	0.274674	0.296715	5
MSTRG.5981	MSTRG.5981.1	12:55067984-55068194	210	.	0.982844	100	0.501505	1.33095	0.837222	0.278293	0.188027	0	5
MSTRG.9035	MSTRG.9035.1	15:31654764-31654974	210	.	0.972787	100	12.2338	8.29427	5.04062	1.24022	3.67836	3.83192	6
MSTRG.193	MSTRG.193.1	1:24072233-24072442	209	.	0.990981	100	0.579394	0	0.139755	0.457105	0.516042	0.061375	5
MSTRG.11862	MSTRG.11862.1	17:53196695-53196903	208	.	0.970187	100	0	0	0.117062	0	0	0	1
MSTRG.28534	MSTRG.28534.1	9:96138715-96138923	208	.	0.985278	100	0	0	0.418079	1.01044	0	0.960332	3
MSTRG.29015	MSTRG.29015.1	9:123924377-123924585	208	.	0.841569	100	0.535711	1.93801	0.922964	0.297621	0.420029	1.00442	6
MSTRG.15650	MSTRG.15650.1	2:150398012-150398219	207	.	0.880341	100	0.515038	0	0.344473	0.23875	0	0.16524	4
MSTRG.9123	MSTRG.9123.1	15:39061571-39061776	205	.	0.99984	100	0	0	0	0.186392	0.136535	0	2
MSTRG.28558	MSTRG.28558.1	9:96906206-96906411	205	.	0.999325	100	17.5016	27.0547	11.1706	7.94597	9.16855	6.8762	6
MSTRG.5713	MSTRG.5713.1	12:10724249-10724454	205	.	0.972092	100	0.748708	1.31083	0.217704	0.408942	0.28961	0.270288	6
MSTRG.24993	MSTRG.24993.1	7:99246858-99247061	203	.	0.994868	100	0	0	0	0	0.121329	0	1
MSTRG.26787	MSTRG.26787.1	8:102534663-102534866	203	.	0.989446	100	0.205667	0	0.310879	0	0	0	2
MSTRG.7291	MSTRG.7291.1	13:62967836-62968038	202	.	0.996803	100	0.182468	0	0	0	0	0	1
MSTRG.15134	MSTRG.15134.1	2:104821620-104821822	202	.	0.920542	100	0	0	0.121442	0	0	0	1
MSTRG.7309	MSTRG.7309.1	13:63946209-63946411	202	.	0.993951	100	0.182468	0	0	0.161473	0	0.165098	3
MSTRG.8482	MSTRG.8482.1	14:61325276-61325478	202	.	0.956345	100	3.9539	0	3.22435	0	1.56862	1.12186	4
MSTRG.14137	MSTRG.14137.1	2:19992490-19992692	202	+	0.976872	100	1.72976	3.45851	0.817827	1.02266	2.18994	0.63499	6
MSTRG.27273	MSTRG.27273.1	9:15645745-15645946	201	.	0.978272	100	0	0	0	0.009504	0	0	1
MSTRG.5769	MSTRG.5769.1	12:18286164-18286365	201	.	0.994678	100	0	0	0.01017	0	0	0	1
MSTRG.24974	MSTRG.24974.1	7:97594967-97595168	201	.	0.99846	100	2.44884	0	4.06443	1.78868	1.37647	0	4
MSTRG.5314	MSTRG.5314.1	11:114345067-114345268	201	.	0.977921	100	0	0.0267355	0	0.190083	0.903255	1.36304	4
MSTRG.10124	MSTRG.10124.1	16:17702947-17703148	201	-	0.837842	100	0.666131	0.167098	0.432567	0.190083	0.143456	0	5
MSTRG.3018	MSTRG.3018.1	10:89878350-89878551	201	.	0.978455	100	1.28389	1.58409	1.31117	2.10216	0.443474	0.850473	6
MSTRG.2121	MSTRG.2121.5	10:5061407-5194861	133454	-	0.863913	97.8065	0.154164	0.274592	0.150444	1.67814	0.856147	1.41777	6
MSTRG.12747	MSTRG.12747.1	18:54990227-54991676	1449	+	0.820622	95.8549	0.27927	0.412409	0.59438	0.256506	0.065549	0.284145	6
MSTRG.4990	MSTRG.4990.3	11:98801102-98802268	1166	-	0.885898	94.7684	0.447103	0	1.9144	3.76566	0	0	3
MSTRG.12434	MSTRG.12434.4	18:27599545-27600482	937	+	0.814136	94.6638	0.472616	0.504543	0.214948	0.466419	0.151304	0.044499	6
MSTRG.13636	MSTRG.13636.14	19:40292047-40340974	48927	-	0.806855	92.1976	0.036671	0.176643	0.123983	0.016788	0.0845895	0.048077	6
MSTRG.6755	MSTRG.6755.1	13:12609912-12650432	40520	-	0.818097	90.5516	3.64185	2.75946	2.15823	6.57918	3.33884	4.53945	6
MSTRG.9033	MSTRG.9033.1	15:31445648-31446836	1188	-	0.9665	86.3636	14.3501	17.5492	9.91982	8.79644	7.82331	6.46543	6
MSTRG.14637	MSTRG.14637.30	2:45116431-45117246	815	-	0.807612	85.443	0.3649	0	0.144045	0.71187	0.233573	0.632882	5
MSTRG.3924	MSTRG.3924.3	11:50025378-50125718	100340	+	0.839798	85.1257	4.9415	8.41187	3.04547	2.92616	2.00825	2.44157	6
MSTRG.28130	MSTRG.28130.1	9:62341566-62344060	2494	-	0.930624	83.8649	2.03677	0.76666	6.4887	1.31869	0.335766	0.375383	6
MSTRG.648	MSTRG.648.1	1:64558518-64559139	621	-	0.850496	83.682	6.77328	0.652666	2.51139	1.34398	1.39168	1.79179	6
MSTRG.16203	MSTRG.16203.1	2:177935577-177939007	3430	-	0.962883	83.586	0.758291	0	0	0.107504	0.0303315	0	3
MSTRG.13636	MSTRG.13636.1	19:40291944-40325507	33563	-	0.861806	82.9357	0	0.476916	0.566026	0.173347	0.119598	0.199697	5
MSTRG.8773	MSTRG.8773.1	14:99866179-100284758	418579	-	0.910194	82.7002	1.53605	3.47637	1.41514	0.713801	2.31655	1.28534	6
MSTRG.25639	MSTRG.25639.29	7:130745679-130764830	19151	+	0.808168	82.2644	1.56805	0.780798	0.346523	0.379148	0.837967	1.69683	6
MSTRG.8773	MSTRG.8773.2	14:99866209-100284758	418549	-	0.918095	82.1938	2.0973	4.74708	0.768073	1.25571	0	0	4
MSTRG.16874	MSTRG.16874.4	3:80689951-80690585	634	-	0.844238	82.0189	0.052984	2.418	0.266384	0.299399	0	0	4
MSTRG.13476	MSTRG.13476.10	19:22692700-22775238	82538	+	0.855311	81.9491	0.70085	12.6406	0.991928	0.643158	2.53693	4.01533	6
MSTRG.28934	MSTRG.28934.6	9:119402588-119440238	37650	+	0.871448	81.3844	0	0	1.24367	0	0	0	1
MSTRG.24080	MSTRG.24080.2	7:28179488-28197855	18367	+	0.87749	81.3636	2.34977	4.51175	0	2.63105	1.77243	0	4
MSTRG.5311	MSTRG.5311.6	11:110479039-110523011	43972	+	0.833238	81.3439	0.317297	2.37665	0.186559	0.135842	0.332827	0	5
MSTRG.440	MSTRG.440.21	1:51789248-51880097	90849	-	0.803406	81.1331	0.47085	0	0	0	0	0	1
MSTRG.13732	MSTRG.13732.3	19:45363723-45527689	163966	+	0.842803	80.7621	0.133563	0.0423535	0.203889	0.251545	0.044762	0.0757355	6
MSTRG.13732	MSTRG.13732.8	19:45364101-45525621	161520	+	0.879902	80.5081	1.48153	0.057634	1.17557	0.684034	0.643884	0.449526	6
MSTRG.28934	MSTRG.28934.2	9:119402309-119440249	37940	+	0.840421	80.4747	0.554832	0.399238	2.90369	2.38011	0.0076675	0.216112	6
MSTRG.25187	MSTRG.25187.1	7:110061694-110072839	11145	+	0.836473	80	0	0.620167	1.49427	0.063768	0	0	3
MSTRG.28872	MSTRG.28872.2	9:113741463-113842141	100678	+	0.856305	79.0897	0.105096	0.439294	1.63228	0	0	0	3
MSTRG.16938	MSTRG.16938.6	3:86529516-86782695	253179	+	0.920467	77.284	0	6.96187	0	0	0.216292	0	2
MSTRG.4680	MSTRG.4680.20	11:83494929-83506577	11648	+	0.917343	75.7337	9.33364	16.9276	2.62225	3.05471	0.726335	1.16711	6
MSTRG.28872	MSTRG.28872.7	9:113793313-113875582	82269	+	0.891393	75.5928	0.633491	0.434335	1.30668	1.04667	1.37667	2.45039	6
MSTRG.8510	MSTRG.8510.1	14:62837276-62961460	124184	+	0.808009	74.0129	0	0	0	0	1.77374	0	1
MSTRG.28872	MSTRG.28872.5	9:113741494-113874392	132898	+	0.900972	73.8215	0.06784	0.210199	0.057321	0.361864	0.0883235	0.310895	6
MSTRG.12237	MSTRG.12237.7	17:88065006-88066060	1054	-	0.823956	73.2448	0.131237	0	0.17125	0.356743	0	0.194739	4
MSTRG.8718	MSTRG.8718.1	14:78559352-78732446	173094	-	0.88208	72.7002	2.50104	2.21271	4.46587	3.06842	1.26778	1.41321	6
MSTRG.13527	MSTRG.13527.1	19:28990337-29020808	30471	+	0.814676	72.4901	2.0264	3.04746	3.75829	3.6681	2.55958	2.58011	6
MSTRG.6259	MSTRG.6259.1	12:83205158-83487792	282634	-	0.851608	71.4013	0	4.11224	0	0	0	0	1
MSTRG.26770	MSTRG.26770.6	8:95099838-95145545	45707	-	0.800724	71.2608	0.174533	0.96771	0.867424	1.38077	2.21933	4.29174	6
MSTRG.27255	MSTRG.27255.4	9:13827736-13843435	15699	+	0.863148	71.151	0	0	0.121046	0	0	0.204473	2
MSTRG.8473	MSTRG.8473.1	14:59638541-60121743	483202	-	0.874462	70.7661	1.26527	0	0.408141	0.244132	0.01797	1.12023	5
MSTRG.23943	MSTRG.23943.10	7:19586654-19604479	17825	-	0.802577	70.7448	0.123338	1.27456	0.0971175	4.43941	1.5819	1.9532	6
MSTRG.13775	MSTRG.13775.10	19:46503985-46516464	12479	+	0.819307	70.5622	0	0	3.50591	0.979018	0	0	2
MSTRG.11990	MSTRG.11990.1	17:63863991-64146529	282538	+	0.921108	70.3638	2.84267	3.95541	0.691947	1.87041	1.82457	1.68755	6
MSTRG.11990	MSTRG.11990.2	17:63864007-64146529	282522	+	0.924324	70.3376	2.94262	3.41971	0.646397	0.872424	0.962345	0.800804	6
MSTRG.25639	MSTRG.25639.17	7:130708872-130764783	55911	+	0.819994	70.3278	0.0878755	0.115477	0.120332	0.240564	0.511375	1.77878	6
MSTRG.13789	MSTRG.13789.1	19:46878871-46937747	58876	-	0.918958	70.3125	0.703372	0.172133	1.05164	1.17032	0.984959	0.43548	6

## Sheet: Table S6
Sequence Number	Query Name (GeneID_TranscriptID)	Top Hit	Details
1	MSTRG.18684_MSTRG.18684.1	Cadherin_C	Cadherin cytoplasmic region
2	MSTRG.6455_MSTRG.6455.1	Ribosomal_S5	Ribosomal protein S5, N-terminal domain
3	MSTRG.8249_MSTRG.8249.1	Ribosomal_L5_C	ribosomal L5P family C-terminus
4	MSTRG.18685_MSTRG.18685.1	Cadherin_C	Cadherin cytoplasmic region
5	MSTRG.15865_MSTRG.15865.1
6	MSTRG.12840_MSTRG.12840.1
7	MSTRG.12849_MSTRG.12849.1	zf-CCCH	Zinc finger C-x8-C-x5-C-x3-H type (and similar)
8	MSTRG.7535_MSTRG.7535.1	KH_1	KH domain
9	MSTRG.30048_MSTRG.30048.1	Peptidase_S49_N	Peptidase family S49 N-terminal
10	MSTRG.6330_MSTRG.6330.1	Ribosomal_L21e	Ribosomal protein L21e
11	MSTRG.13495_MSTRG.13495.1
12	MSTRG.11071_MSTRG.11071.1
13	MSTRG.13417_MSTRG.13417.2

## Sheet: Table S7
Sequence Number	Query Name (GeneID_TranscriptID)	Top Hit	Details
1	MSTRG.6455_MSTRG.6455.1	Ribosomal_S5	Ribosomal protein S5, N-terminal domain
2	MSTRG.11073_MSTRG.11073.1
3	MSTRG.12719_MSTRG.12719.1
4	MSTRG.26993_MSTRG.26993.1
5	MSTRG.5722_MSTRG.5722.1	Tubulin	Tubulin/FtsZ family, GTPase domain
6	MSTRG.7626_MSTRG.7626.2	Calponin	Calponin family repeat
7	MSTRG.26710_MSTRG.26710.1	Gp_dh_C	Glyceraldehyde 3-phosphate dehydrogenase, C-terminal domain
8	MSTRG.12045_MSTRG.12045.1
9	MSTRG.7842_MSTRG.7842.1	NIF	NLI interacting factor-like phosphatase
10	MSTRG.8743_MSTRG.8743.1	HSP70	Hsp70 protein
11	MSTRG.30009_MSTRG.30009.1
12	MSTRG.30259_MSTRG.30259.2
13	MSTRG.5711_MSTRG.5711.1	ACC_central	Acetyl-CoA carboxylase, central region
14	MSTRG.1199_MSTRG.1199.1	BNIP3	BNIP3
15	MSTRG.9225_MSTRG.9225.1	GTP_EFTU	Elongation factor Tu GTP binding domain
16	MSTRG.24129_MSTRG.24129.1
17	MSTRG.3219_MSTRG.3219.1	Myb_Cef	pre-mRNA splicing factor component
18	MSTRG.22848_MSTRG.22848.1	Ribosomal_L5e	Ribosomal large subunit proteins 60S L5, and 50S L18
19	MSTRG.12706_MSTRG.12706.1
20	MSTRG.28917_MSTRG.28917.1	2003-03-14	14-3-3 protein
21	MSTRG.25532_MSTRG.25532.1	Peptidase_M24	Metallopeptidase family M24
22	MSTRG.11071_MSTRG.11071.1
23	MSTRG.9274_MSTRG.9274.1	Ribosomal_L22	Ribosomal protein L22p/L17e
24	MSTRG.29716_MSTRG.29716.1
25	MSTRG.6730_MSTRG.6730.1	RRM_1	RNA recognition motif. (a.k.a. RRM, RBD, or RNP domain)
26	MSTRG.25908_MSTRG.25908.1	2-Hacid_dh	D-isomer specific 2-hydroxyacid dehydrogenase, catalytic domain
27	MSTRG.10299_MSTRG.10299.1
28	MSTRG.26739_MSTRG.26739.1	Ribosomal_L16	Ribosomal protein L16p/L10e
29	MSTRG.12586_MSTRG.12586.1	Gln-synt_N	Glutamine synthetase, beta-Grasp domain
30	MSTRG.13010_MSTRG.13010.1	Acetyltransf_1	Acetyltransferase (GNAT) family
31	MSTRG.10782_MSTRG.10782.1	RRM_1	RNA recognition motif. (a.k.a. RRM, RBD, or RNP domain)
32	MSTRG.5774_MSTRG.5774.1	Ribosomal_L10	Ribosomal protein L10
33	MSTRG.26421_MSTRG.26421.1	CAF1	CAF1 family ribonuclease
34	MSTRG.16827_MSTRG.16827.1
35	MSTRG.3795_MSTRG.3795.1	Med29	Mediator complex subunit 29
36	MSTRG.12962_MSTRG.12962.1	Arf	ADP-ribosylation factor family
37	MSTRG.25832_MSTRG.25832.1	Cir_N	N-terminal domain of CBF1 interacting co-repressor CIR
38	MSTRG.8754_MSTRG.8754.1
39	MSTRG.26678_MSTRG.26678.1
40	MSTRG.26266_MSTRG.26266.1	Ribosomal_S5_C	Ribosomal protein S5, C-terminal domain
41	MSTRG.13606_MSTRG.13606.1
42	MSTRG.13623_MSTRG.13623.1	Adap_comp_sub	Adaptor complexes medium subunit family
43	MSTRG.12727_MSTRG.12727.1	RhoGAP	RhoGAP domain
44	MSTRG.28326_MSTRG.28326.1
45	MSTRG.10639_MSTRG.10639.1	Actin	Actin
46	MSTRG.10055_MSTRG.10055.1
47	MSTRG.3661_MSTRG.3661.1
48	MSTRG.13018_MSTRG.13018.1	PCI	PCI domain
49	MSTRG.7626_MSTRG.7626.1	Calponin	Calponin family repeat
50	MSTRG.25863_MSTRG.25863.1
51	MSTRG.7502_MSTRG.7502.1
52	MSTRG.13503_MSTRG.13503.1
53	MSTRG.11865_MSTRG.11865.1
54	MSTRG.27188_MSTRG.27188.1	DP	Transcription factor DP
55	MSTRG.19895_MSTRG.19895.1	Pkinase	Protein kinase domain
56	MSTRG.30293_MSTRG.30293.1
57	MSTRG.3218_MSTRG.3218.1	Myb_Cef	pre-mRNA splicing factor component
58	MSTRG.10284_MSTRG.10284.1
59	MSTRG.8706_MSTRG.8706.1	DUF4603	Domain of unknown function (DUF4603)
60	MSTRG.5198_MSTRG.5198.1	LIN52	Retinal tissue protein
61	MSTRG.12842_MSTRG.12842.1	Ribosomal_S19	Ribosomal protein S19
62	MSTRG.26313_MSTRG.26313.1
63	MSTRG.7382_MSTRG.7382.1
64	MSTRG.8249_MSTRG.8249.1	Ribosomal_L5_C	ribosomal L5P family C-terminus
65	MSTRG.10272_MSTRG.10272.1	MRG	MRG
66	MSTRG.7902_MSTRG.7902.1	Enolase_C	Enolase, C-terminal TIM barrel domain
67	MSTRG.9002_MSTRG.9002.1	Ribosomal_L13	Ribosomal protein L13
68	MSTRG.6521_MSTRG.6521.1	Ribosomal_L16	Ribosomal protein L16p/L10e
69	MSTRG.2115_MSTRG.2115.1	Ribosomal_L22	Ribosomal protein L22p/L17e
70	MSTRG.13495_MSTRG.13495.1
71	MSTRG.24737_MSTRG.24737.1
72	MSTRG.8286_MSTRG.8286.1	Pkinase	Protein kinase domain
73	MSTRG.6067_MSTRG.6067.1
74	MSTRG.7686_MSTRG.7686.1	Acetyltransf_13	ESCO1/2 acetyl-transferase
75	MSTRG.10700_MSTRG.10700.1
76	MSTRG.2227_MSTRG.2227.1	Ribosomal_L32e	Ribosomal protein L32
77	MSTRG.5957_MSTRG.5957.1
78	MSTRG.30008_MSTRG.30008.1
79	MSTRG.9168_MSTRG.9168.1	Ribosomal_L16	Ribosomal protein L16p/L10e
80	MSTRG.5746_MSTRG.5746.1	DER1	Der1-like family
81	MSTRG.19664_MSTRG.19664.1	HMG_box	HMG (high mobility group) box
82	MSTRG.27440_MSTRG.27440.2	Tubulin_C	Tubulin C-terminal domain
83	MSTRG.13052_MSTRG.13052.1	TFIID-31kDa	Transcription initiation factor IID, 31kD subunit
84	MSTRG.8488_MSTRG.8488.1
85	MSTRG.10148_MSTRG.10148.1	Ribosomal_S5_C	Ribosomal protein S5, C-terminal domain
86	MSTRG.9884_MSTRG.9884.1	2003-03-14	14-3-3 protein
87	MSTRG.15865_MSTRG.15865.1
88	MSTRG.7797_MSTRG.7797.1
89	MSTRG.8038_MSTRG.8038.1	Porin_3	Eukaryotic porin
90	MSTRG.28344_MSTRG.28344.1	API5	Apoptosis inhibitory protein 5 (API5)
91	MSTRG.23360_MSTRG.23360.1	Ribosomal_S19	Ribosomal protein S19
92	MSTRG.12487_MSTRG.12487.1	Peptidase_M22	Glycoprotease family
93	MSTRG.18685_MSTRG.18685.1	Cadherin_C	Cadherin cytoplasmic region
94	MSTRG.13015_MSTRG.13015.1	Spectrin	Spectrin repeat
95	MSTRG.28011_MSTRG.28011.1	IBR	IBR domain, a half RING-finger domain
96	MSTRG.2944_MSTRG.2944.1	NDK	Nucleoside diphosphate kinase
97	MSTRG.26419_MSTRG.26419.1	Histone	Core histone H2A/H2B/H3/H4
98	MSTRG.27988_MSTRG.27988.1
99	MSTRG.10887_MSTRG.10887.1	EF-hand_1	EF hand
100	MSTRG.9577_MSTRG.9577.1
101	MSTRG.6779_MSTRG.6779.1
102	MSTRG.12849_MSTRG.12849.1	zf-CCCH	Zinc finger C-x8-C-x5-C-x3-H type (and similar)
103	MSTRG.1822_MSTRG.1822.1
104	MSTRG.10714_MSTRG.10714.1	Ribosomal_L13e	Ribosomal protein L13e
105	MSTRG.2434_MSTRG.2434.1	Ribosomal_S8e	Ribosomal protein S8e
106	MSTRG.11482_MSTRG.11482.1
107	MSTRG.12411_MSTRG.12411.1	Ribosomal_L19e	Ribosomal protein L19e
108	MSTRG.6778_MSTRG.6778.1
109	MSTRG.8771_MSTRG.8771.1
110	MSTRG.3217_MSTRG.3217.1	Myb_DNA-binding	Myb-like DNA-binding domain
111	MSTRG.9265_MSTRG.9265.1	Helicase_C	Helicase conserved C-terminal domain
112	MSTRG.10862_MSTRG.10862.1	SH3_9	Variant SH3 domain
113	MSTRG.6677_MSTRG.6677.1
114	MSTRG.8426_MSTRG.8426.2	Cyclin_N	Cyclin, N-terminal domain
115	MSTRG.7013_MSTRG.7013.1
116	MSTRG.7580_MSTRG.7580.1	EAP30	EAP30/Vps36 family
117	MSTRG.11864_MSTRG.11864.1	HBS1_N	HBS1 N-terminus
118	MSTRG.11460_MSTRG.11460.1	Ribosomal_S5_C	Ribosomal protein S5, C-terminal domain
119	MSTRG.5921_MSTRG.5921.1	Dimer_Tnp_hAT	hAT family C-terminal dimerisation region
120	MSTRG.24954_MSTRG.24954.1	HMG_box	HMG (high mobility group) box
121	MSTRG.25356_MSTRG.25356.1	ELFV_dehydrog	Glutamate/Leucine/Phenylalanine/Valine dehydrogenase
122	MSTRG.12430_MSTRG.12430.1	CSD	'Cold-shock' DNA-binding domain
123	MSTRG.10569_MSTRG.10569.1	MCM	MCM2/3/5 family
124	MSTRG.26450_MSTRG.26450.1	Adap_comp_sub	Adaptor complexes medium subunit family
125	MSTRG.5894_MSTRG.5894.2
126	MSTRG.6330_MSTRG.6330.1	Ribosomal_L21e	Ribosomal protein L21e
127	MSTRG.5923_MSTRG.5923.1
128	MSTRG.11989_MSTRG.11989.1
129	MSTRG.12291_MSTRG.12291.1	AIRC	AIR carboxylase
130	MSTRG.23044_MSTRG.23044.1
131	MSTRG.12166_MSTRG.12166.1	Ribosomal_S2	Ribosomal protein S2
132	MSTRG.25023_MSTRG.25023.1	zf-CCCH	Zinc finger C-x8-C-x5-C-x3-H type (and similar)
133	MSTRG.6025_MSTRG.6025.1	Ribosomal_L22	Ribosomal protein L22p/L17e
134	MSTRG.30048_MSTRG.30048.1
135	MSTRG.10403_MSTRG.10403.1	Ribosomal_L15e	Ribosomal L15
136	MSTRG.26426_MSTRG.26426.1
137	MSTRG.10438_MSTRG.10438.1	Ribosomal_L6	Ribosomal protein L6
138	MSTRG.6678_MSTRG.6678.1
139	MSTRG.7332_MSTRG.7332.1
140	MSTRG.6422_MSTRG.6422.1	Ribosomal_S17e	Ribosomal S17
141	MSTRG.24400_MSTRG.24400.1
142	MSTRG.27143_MSTRG.27143.1	Ribosomal_S5_C	Ribosomal protein S5, C-terminal domain
143	MSTRG.7495_MSTRG.7495.1	Ldh_1_C	lactate/malate dehydrogenase, alpha/beta C-terminal domain
144	MSTRG.9163_MSTRG.9163.1	RRM_1	RNA recognition motif. (a.k.a. RRM, RBD, or RNP domain)
145	MSTRG.8750_MSTRG.8750.1	Bromodomain	Bromodomain
146	MSTRG.8890_MSTRG.8890.1
147	MSTRG.5934_MSTRG.5934.1	Tubulin_C	Tubulin C-terminal domain
148	MSTRG.7328_MSTRG.7328.1
149	MSTRG.6163_MSTRG.6163.1	Hist_deacetyl	Histone deacetylase domain
150	MSTRG.24997_MSTRG.24997.1
151	MSTRG.4626_MSTRG.4626.1	GKAP	Guanylate-kinase-associated protein (GKAP) protein
152	MSTRG.25199_MSTRG.25199.1
153	MSTRG.8905_MSTRG.8905.1
154	MSTRG.11424_MSTRG.11424.1	Ribosomal_S17e	Ribosomal S17
155	MSTRG.16142_MSTRG.16142.1
156	MSTRG.22992_MSTRG.22992.1
157	MSTRG.11136_MSTRG.11136.1
158	MSTRG.16958_MSTRG.16958.1	Ribosomal_L7Ae	Ribosomal protein L7Ae/L30e/S12e/Gadd45 family
159	MSTRG.7535_MSTRG.7535.1	KH_1	KH domain
160	MSTRG.6778_MSTRG.6778.2
161	MSTRG.8728_MSTRG.8728.1	Cation_ATPase_C	Cation transporting ATPase, C-terminus
162	MSTRG.18684_MSTRG.18684.1	Cadherin_C	Cadherin cytoplasmic region
163	MSTRG.12308_MSTRG.12308.1	Ribosomal_S4e	Ribosomal family S4e
164	MSTRG.10273_MSTRG.10273.1	MRG	MRG
165	MSTRG.8906_MSTRG.8906.1	Gp_dh_N	Glyceraldehyde 3-phosphate dehydrogenase, NAD binding domain
166	MSTRG.20905_MSTRG.20905.1
167	MSTRG.25547_MSTRG.25547.1	2-Hacid_dh_C	D-isomer specific 2-hydroxyacid dehydrogenase, NAD binding domain
168	MSTRG.26257_MSTRG.26257.1	RLL	Putative carnitine deficiency-associated protein
169	MSTRG.5931_MSTRG.5931.1
170	MSTRG.9146_MSTRG.9146.1	MBT	mbt repeat
171	MSTRG.6682_MSTRG.6682.1	Ribosomal_S4e	Ribosomal family S4e
172	MSTRG.12412_MSTRG.12412.1	Ribosomal_L19e	Ribosomal protein L19e
173	MSTRG.13869_MSTRG.13869.1	EF1G	Elongation factor 1 gamma, conserved domain
174	MSTRG.24995_MSTRG.24995.1
175	MSTRG.26869_MSTRG.26869.1	Ribosomal_S5	Ribosomal protein S5, N-terminal domain
176	MSTRG.2461_MSTRG.2461.1	zf-RanBP	Zn-finger in Ran binding protein and others
177	MSTRG.5721_MSTRG.5721.1
178	MSTRG.13310_MSTRG.13310.2	Ribosomal_S7e	Ribosomal protein S7e
179	MSTRG.20906_MSTRG.20906.1
180	MSTRG.2915_MSTRG.2915.1	Pkinase_Tyr	Protein tyrosine kinase
181	MSTRG.8742_MSTRG.8742.1	HSP70	Hsp70 protein
182	MSTRG.26505_MSTRG.26505.1
183	MSTRG.26785_MSTRG.26785.1	RRM_1	RNA recognition motif. (a.k.a. RRM, RBD, or RNP domain)
184	MSTRG.27047_MSTRG.27047.1
185	MSTRG.23043_MSTRG.23043.1	G-patch	G-patch domain
186	MSTRG.12840_MSTRG.12840.2	GTP_EFTU_D3	Elongation factor Tu C-terminal domain
187	MSTRG.12840_MSTRG.12840.1
188	MSTRG.12135_MSTRG.12135.2
189	MSTRG.6747_MSTRG.6747.1
190	MSTRG.5666_MSTRG.5666.1	Ribosomal_S17_N	Ribosomal_S17 N-terminal
191	MSTRG.2317_MSTRG.2317.1
192	MSTRG.10251_MSTRG.10251.1	Vac14_Fab1_bd	Vacuolar 14 Fab1-binding region
193	MSTRG.10568_MSTRG.10568.1
194	MSTRG.7763_MSTRG.7763.1
195	MSTRG.7694_MSTRG.7694.1
196	MSTRG.13394_MSTRG.13394.1
197	MSTRG.13272_MSTRG.13272.1	GTP_EFTU	Elongation factor Tu GTP binding domain
198	MSTRG.23864_MSTRG.23864.1
199	MSTRG.13417_MSTRG.13417.2
200	MSTRG.3224_MSTRG.3224.1	Myb_Cef	pre-mRNA splicing factor component
201	MSTRG.7661_MSTRG.7661.1
202	MSTRG.8807_MSTRG.8807.1

## Sheet: Table S8
exon_id	chr_name	start	end	strand	transcript_id	gene_id	gene_name	E15	E18	P0	P3	P6	P9	E15	E18	P0	P3	P6	P9
ENSMUSE00000098978	chr10	108253325	108253495	+	ENSMUST00000070663	ENSMUSG00000019907	Ppp1r12a	0.7865	0.882	NA	NA	0.4885	0.3375	1.52882e-08	0	0	1.96774e-08	0	0				PSI value
ENSMUSE00000100313	chr10	63018760	63018898	-	ENSMUST00000020263	ENSMUSG00000020069	Hnrnph3	NA	0.7385	NA	NA	0.8835	0.8965	0.771979	1.64267	0.496406	0.441802	0.270603	0.199744				Exon Expression
ENSMUSE00000110206	chr11	77720889	77721030	-	ENSMUST00000078623	ENSMUSG00000000724	Cryba1	0.9615	NA	0.975	NA	NA	NA	1773.84	11.2758	1207.87	2934.84	1358.98	2570.15
ENSMUSE00000111813	chr11	69657936	69658021	-	ENSMUST00000018905	ENSMUSG00000018761	Mpdu1	NA	0.8365	NA	NA	1	NA	0.340394	3.80066	2.89169	2.89222	1.16759	0.84742
ENSMUSE00000116123	chr12	108683348	108683410	+	ENSMUST00000021689	ENSMUSG00000021262	Evl	NA	0.464	NA	NA	0.862	NA	1.07272	1.00258	0.580613	0.512351	0.461376	0.434441
ENSMUSE00000116123	chr12	108683348	108683410	+	ENSMUST00000172409	ENSMUSG00000021262	Evl	NA	0.464	NA	NA	0.862	NA	0	0	0	0	0	0
ENSMUSE00000116381	chr12	111539801	111539882	+	ENSMUST00000050993	ENSMUSG00000021282	Eif5	NA	NA	0.936	NA	NA	0.9945	0	0	0	0	0	0
ENSMUSE00000116381	chr12	111539801	111539882	+	ENSMUST00000166123	ENSMUSG00000021282	Eif5	NA	NA	0.936	NA	NA	0.9945	2.91933	0.855232	9.52527	10.7891	6.70881	9.55031
ENSMUSE00000120606	chr13	113045432	113045693	-	ENSMUST00000022282	ENSMUSG00000021760	Gpx8	NA	0.9095	0.691	NA	NA	NA	20.6805	54.2277	13.666	11.2455	18.1348	15.7099
ENSMUSE00000121538	chr14	26429788	26429910	-	ENSMUST00000038522	ENSMUSG00000021870	Slmap	NA	0.853	0.339	NA	NA	NA	0.063599	0.266219	0	0.0568617	0.0376296	0.0300849
ENSMUSE00000121538	chr14	26429788	26429910	-	ENSMUST00000090359	ENSMUSG00000021870	Slmap	NA	0.853	0.339	NA	NA	NA	0	0	0.0131042	0	0.192999	0
ENSMUSE00000121538	chr14	26429788	26429910	-	ENSMUST00000102956	ENSMUSG00000021870	Slmap	NA	0.853	0.339	NA	NA	NA	0.222984	0.235612	0.192203	0.175882	0.106997	0.0621425
ENSMUSE00000121538	chr14	26429788	26429910	-	ENSMUST00000112330	ENSMUSG00000021870	Slmap	NA	0.853	0.339	NA	NA	NA	0.0755944	0.0855767	0.0392296	0.0267231	0.0342057	0.0446397
ENSMUSE00000121538	chr14	26429788	26429910	-	ENSMUST00000112331	ENSMUSG00000021870	Slmap	NA	0.853	0.339	NA	NA	NA	0.0756873	0.324757	0.0955915	0.203932	0	0.0539269
ENSMUSE00000121538	chr14	26429788	26429910	-	ENSMUST00000125437	ENSMUSG00000021870	Slmap	NA	0.853	0.339	NA	NA	NA	0	0	0	0	0	0
ENSMUSE00000121538	chr14	26429788	26429910	-	ENSMUST00000139075	ENSMUSG00000021870	Slmap	NA	0.853	0.339	NA	NA	NA	0.04657	0	0.0121892	0.0596033	0.026572	0.0641829
ENSMUSE00000121538	chr14	26429788	26429910	-	ENSMUST00000142679	ENSMUSG00000021870	Slmap	NA	0.853	0.339	NA	NA	NA	NA	NA	NA	NA	NA	NA
ENSMUSE00000121538	chr14	26429788	26429910	-	ENSMUST00000145738	ENSMUSG00000021870	Slmap	NA	0.853	0.339	NA	NA	NA	0	0	0	0	0	0
ENSMUSE00000137466	chr17	31654979	31655066	-	ENSMUST00000014684	ENSMUSG00000061613	U2af1	0.989	1	0.9275	NA	NA	NA	5.58349	0.0838315	0.225575	5.34283	5.28076	4.3564
ENSMUSE00000138037	chr17	78302987	78303108	+	ENSMUST00000112498	ENSMUSG00000024074	Crim1	NA	0.956	0.9955	NA	NA	NA	6.66021	5.53049	7.26433	9.2386	8.83094	6.91179
ENSMUSE00000141669	chr18	32414945	32415037	+	ENSMUST00000025239	ENSMUSG00000024381	Bin1	0.124	0.43	0.1405	NA	NA	0.4165	0.0274471	0.127167	0.0102759	0.0372289	0.0371803	0.086876
ENSMUSE00000143022	chr18	65938020	65938273	-	ENSMUST00000025396	ENSMUSG00000024518	Rax	0.9865	0.986	0.7805	NA	0.844	NA	8.83723	5.36876	3.97389	4.53414	3.55892	5.40604
ENSMUSE00000145472	chr19	5365818	5365956	-	ENSMUST00000025762	ENSMUSG00000024844	Banf1	NA	0.98	0.888	NA	NA	NA	NA	85.3142	37.8964	48.5651	34.4639	31.3763
ENSMUSE00000146132	chr19	3544108	3544255	-	ENSMUST00000025846	ENSMUSG00000024908	Ppp6r3	NA	0.715	NA	NA	0.435	NA	0.284571	0.310161	0.0896881	0.0871071	0.0670571	0.155014
[truncated: 394 more rows]

## Sheet: Table S9
exon_id	chr_name	start	end	strand	transcript_id	gene_id	gene_name	E15	E18	P0	P3	P6	P9	E15	E18	P0	P3	P6	P9
[truncated: 193 more rows]

[truncated: 3 more sheets: Table S10, Table S11, Table S12]
